# Supplementary material for: ANXA2 promotes NLRP3 inflammasome activation and neuronal pyroptosis after intracerebral hemorrhage
Source: Front Immunol. 2026 May 26;17:1759365. doi: 10.3389/fimmu.2026.1759365 (PMC13246372; doi:10.3389/fimmu.2026.1759365)
Supplement: Supplementary file 1 [file Table1.xlsx]

## Sheet: Sheet1
gene_id	CI1	CI2	CI3	CI4	CI5	CS1	CS2	CS3	CS4	CS5	gene_name	gene_chr	gene_start	gene_end	gene_strand	gene_length	gene_biotype	gene_description	tf_family
ENSMUSG00000064351	12869.3	10509.2	28495	22035.6	25026.8	19837.3	16142.7	16562.2	22607.6	26957.3	mt-Co1	MT	5328	6872	+	1545	protein_coding	mitochondrially encoded cytochrome c oxidase I [Source:MGI Symbol;Acc:MGI:102504]	-
ENSMUSG00000064370	7915.03	6813.7	18476	14653.4	15169.4	11759.9	9574.34	9978.79	12899.7	15288.4	mt-Cytb	MT	14145	15288	+	1144	protein_coding	mitochondrially encoded cytochrome b [Source:MGI Symbol;Acc:MGI:102501]	-
ENSMUSG00000064341	6256.03	4803.59	15299.9	12048.7	13523.9	10369.7	8798.95	8496.37	11213.6	13958.2	mt-Nd1	MT	2751	3707	+	957	protein_coding	mitochondrially encoded NADH dehydrogenase 1 [Source:MGI Symbol;Acc:MGI:101787]	-
ENSMUSG00000076258	6585.31	5561.2	3407.18	6900.05	3751.84	7393.11	9214.9	8209.32	6145.37	3583.97	Gm23935	16	11144125	11144181	+	57	miRNA	predicted gene, 23935 [Source:MGI Symbol;Acc:MGI:5453712]	-
ENSMUSG00000064345	4205.53	3294.31	8322.2	7305.99	8035.35	5750.17	4606.85	5027.56	6427.7	9040.59	mt-Nd2	MT	3914	4951	+	1038	protein_coding	mitochondrially encoded NADH dehydrogenase 2 [Source:MGI Symbol;Acc:MGI:102500]	-
ENSMUSG00000064337	2901.78	2437.32	7727.64	6837.17	6523.76	4426.4	3786.62	4628.7	5197.22	5989.48	mt-Rnr1	MT	70	1024	+	955	Mt_rRNA	mitochondrially encoded 12S rRNA [Source:MGI Symbol;Acc:MGI:102493]	-
ENSMUSG00000064367	3340	3041.73	6392.72	4777	5585.41	4486.87	3390.77	3466.03	4935.19	6361.73	mt-Nd5	MT	11742	13565	+	1824	protein_coding	mitochondrially encoded NADH dehydrogenase 5 [Source:MGI Symbol;Acc:MGI:102496]	-
ENSMUSG00000064363	2801.67	2428.86	6493.28	5192.37	5435.81	4149.54	3333.01	3447.27	4525.81	5892.62	mt-Nd4	MT	10167	11544	+	1378	protein_coding	mitochondrially encoded NADH dehydrogenase 4 [Source:MGI Symbol;Acc:MGI:102498]	-
ENSMUSG00000064368	2834.27	2420.42	5430.07	4037.87	4441.9	3700.73	2961.25	2971.46	4039.45	5390.77	mt-Nd6	MT	13552	14070	-	519	protein_coding	mitochondrially encoded NADH dehydrogenase 6 [Source:MGI Symbol;Acc:MGI:102495]	-
ENSMUSG00000064339	2482.91	1945.9	6231.15	5201.48	5464.24	3683.4	3297.88	3674.52	4259.05	5008.85	mt-Rnr2	MT	1094	2675	+	1582	Mt_rRNA	mitochondrially encoded 16S rRNA [Source:MGI Symbol;Acc:MGI:102492]	-
ENSMUSG00000024661	2332.99	2099.78	5694	4759.01	4437.26	2903.14	3025.36	2878.56	3202.13	3152.9	Fth1	19	9982703	9985092	+	866	protein_coding	ferritin heavy polypeptide 1 [Source:MGI Symbol;Acc:MGI:95588]	-
ENSMUSG00000064372	836.689	486.21	2053.02	1724.53	1951.45	1444.37	1223.56	1268.98	1487.03	1878.59	mt-Tp	MT	15356	15422	-	67	Mt_tRNA	mitochondrially encoded tRNA proline [Source:MGI Symbol;Acc:MGI:102478]	-
ENSMUSG00000037742	713.178	724.88	1600.87	1499.55	1479.92	1179.24	1068.39	1080.18	1067.26	1026.62	Eef1a1	9	78478449	78489151	-	2493	protein_coding	eukaryotic translation elongation factor 1 alpha 1 [Source:MGI Symbol;Acc:MGI:1096881]	-
ENSMUSG00000037852	722.326	588.369	1014.03	814.439	958.183	971.75	920.935	951.343	954.62	967.906	Cpe	8	64592542	64693054	-	2609	protein_coding	carboxypeptidase E [Source:MGI Symbol;Acc:MGI:101932]	-
ENSMUSG00000027447	537.298	562.952	1403.06	1097.4	1281.93	932.227	869.05	841.19	828.371	839.797	Cst3	2	148871722	148875692	-	1266	protein_coding	cystatin C [Source:MGI Symbol;Acc:MGI:102519]	-
ENSMUSG00000002985	610.929	625.034	1374.61	1336.28	1133.9	826.059	794.36	630.151	668.743	656.797	Apoe	7	19696109	19699188	-	2138	protein_coding	apolipoprotein E [Source:MGI Symbol;Acc:MGI:88057]	-
ENSMUSG00000007892	353.18	311.646	1085.86	970.938	804.289	871.292	874.769	746.776	683.343	619.547	Rplp1	9	61913284	61914542	-	499	protein_coding	ribosomal protein, large, P1 [Source:MGI Symbol;Acc:MGI:1927099]	-
ENSMUSG00000036438	460.914	327.428	749.407	703.121	741.211	907.066	1090.24	919.187	998.516	1011.63	Calm2	17	87433412	87446935	-	1467	protein_coding	calmodulin 2 [Source:MGI Symbol;Acc:MGI:103250]	-
ENSMUSG00000041571	383.109	301.165	1011.02	889.686	830.43	700.386	693.04	688.821	850.109	974.007	Selenow	7	15917208	15922402	-	736	protein_coding	selenoprotein W [Source:MGI Symbol;Acc:MGI:1100878]	-
ENSMUSG00000061808	555.484	47.402	57.5471	1610.16	674.497	775.623	1492.66	466.756	337.236	742.357	Ttr	18	20665250	20674324	+	1219	protein_coding	transthyretin [Source:MGI Symbol;Acc:MGI:98865]	-
ENSMUSG00000004207	545.184	565.262	856.766	792.555	785.1	634.13	641.453	642.845	607.903	589.318	Psap	10	60277627	60302597	+	2744	protein_coding	prosaposin [Source:MGI Symbol;Acc:MGI:97783]	-
ENSMUSG00000049775	396.65	315.034	1101.89	1145.46	1031.49	638.382	558.887	616.03	554.316	572.802	Tmsb4x	X	167207093	167209315	-	1371	protein_coding	thymosin, beta 4, X chromosome [Source:MGI Symbol;Acc:MGI:99510]	-
ENSMUSG00000035885	371.921	251.539	817.214	749.274	638.465	685.627	702.479	613.455	677.159	777.083	Cox8a	19	7215158	7217616	-	545	protein_coding	cytochrome c oxidase subunit 8A [Source:MGI Symbol;Acc:MGI:105959]	-
ENSMUSG00000074657	331.527	528.054	589.061	432.245	543.154	702.177	640.303	609.823	630.582	669.857	Kif5a	10	127225696	127263348	-	6990	protein_coding	kinesin family member 5A [Source:MGI Symbol;Acc:MGI:109564]	-
ENSMUSG00000064349	431.242	186.088	730.785	550.015	782.396	636.539	564.591	601.792	598.53	704.941	mt-Tc	MT	5192	5257	-	66	Mt_tRNA	mitochondrially encoded tRNA cysteine [Source:MGI Symbol;Acc:MGI:102490]	-
ENSMUSG00000106106	494.891	468.33	464.433	760.88	525.123	526.873	668.477	612.82	716.813	688.225	CT010467.1	17	39846353	39848827	-	2466	rRNA	18s RNA, related sequence 5	-
ENSMUSG00000019370	411.443	284.99	506.717	537.91	528.606	574.563	648.176	650.426	662.018	717.493	Calm3	7	16915379	16924114	-	2423	protein_coding	calmodulin 3 [Source:MGI Symbol;Acc:MGI:103249]	-
ENSMUSG00000029309	474.666	385.897	574.214	462.44	532.529	539.105	635.224	628.666	651.227	597.553	Sparcl1	5	104079111	104113733	-	2937	protein_coding	SPARC-like 1 [Source:MGI Symbol;Acc:MGI:108110]	-
ENSMUSG00000026473	385.073	393.554	639.632	497.239	523.987	561.55	507.082	498.017	536.288	540.964	Glul	1	153899944	153909723	+	3323	protein_coding	glutamate-ammonia ligase (glutamine synthetase) [Source:MGI Symbol;Acc:MGI:95739]	-
ENSMUSG00000053310	273.344	179.118	520.61	694.619	533.643	625.355	698.989	709.826	653.928	681.325	Nrgn	9	37544492	37552904	-	1453	protein_coding	neurogranin [Source:MGI Symbol;Acc:MGI:1927184]	-
ENSMUSG00000041697	303.464	224.026	698.456	615.845	553.382	589.814	588.974	549.473	595.713	650.12	Cox6a1	5	115345642	115348981	-	702	protein_coding	cytochrome c oxidase subunit 6A1 [Source:MGI Symbol;Acc:MGI:103099]	-
ENSMUSG00000001175	320.855	261.268	522.557	478.616	548.371	590.069	596.806	630.465	623.456	642.925	Calm1	12	100199435	100209814	+	4706	protein_coding	calmodulin 1 [Source:MGI Symbol;Acc:MGI:88251]	-
ENSMUSG00000041607	524.321	529.587	590.658	473.853	485.519	506.523	589.414	378.651	587.445	603.917	Mbp	18	82475146	82585637	+	8403	protein_coding	myelin basic protein [Source:MGI Symbol;Acc:MGI:96925]	-
ENSMUSG00000019505	476.364	364.736	620.371	689.887	646.781	499.317	619.567	548.046	574.087	519.791	Ubb	11	62551171	62553213	+	1675	protein_coding	ubiquitin B [Source:MGI Symbol;Acc:MGI:98888]	-
ENSMUSG00000001270	399.929	374.889	596.99	582.614	459.979	563.553	549.007	524.658	561.577	490.235	Ckb	12	111669361	111672338	-	2895	protein_coding	creatine kinase, brain [Source:MGI Symbol;Acc:MGI:88407]	-
ENSMUSG00000063457	234.993	202.284	680.111	719.454	513.686	512.53	530.808	441.135	462.268	425.42	Rps15	10	80292453	80294114	+	630	protein_coding	ribosomal protein S15 [Source:MGI Symbol;Acc:MGI:98117]	-
ENSMUSG00000046447	181.106	180.535	493.823	427.354	395.567	595.599	575.68	517.22	610.657	649.49	Camk2n1	4	138454314	138460123	+	4444	protein_coding	calcium/calmodulin-dependent protein kinase II inhibitor 1 [Source:MGI Symbol;Acc:MGI:1913509]	-
ENSMUSG00000031425	536.111	472.663	427.921	327.854	479.261	433.274	515.317	331.343	557.97	573.586	Plp1	X	136822671	136839733	+	5551	protein_coding	proteolipid protein (myelin) 1 [Source:MGI Symbol;Acc:MGI:97623]	-
ENSMUSG00000023944	406.738	361.694	477.288	513.803	486.059	425.087	450.021	505.373	490.617	506.589	Hsp90ab1	17	45567775	45573271	-	2999	protein_coding	heat shock protein 90 alpha (cytosolic), class B member 1 [Source:MGI Symbol;Acc:MGI:96247]	-
ENSMUSG00000029580	366.895	379.028	724.135	774.014	578.514	438.734	366.113	415.227	385.464	411.186	Actb	5	142903115	142906754	-	2679	protein_coding	actin, beta [Source:MGI Symbol;Acc:MGI:87904]	-
ENSMUSG00000062933	350.06	246.95	650.65	199.535	406.16	282.66	621.195	602.406	402.977	656.788	Gm10123	9	96895658	96896147	+	490	processed_pseudogene	predicted pseudogene 10123 [Source:MGI Symbol;Acc:MGI:3704342]	-
ENSMUSG00000030695	381.095	299.316	459.879	466.18	457.072	423.776	484.6	588.523	449.367	448.908	Aldoa	7	126795234	126800751	-	2911	protein_coding	aldolase A, fructose-bisphosphate [Source:MGI Symbol;Acc:MGI:87994]	-
ENSMUSG00000031765	344.507	249.711	955.043	586.842	696.952	282.764	244.974	311.295	351.365	333.951	Mt1	8	94179082	94180327	+	1246	protein_coding	metallothionein 1 [Source:MGI Symbol;Acc:MGI:97171]	-
ENSMUSG00000020932	427.673	527.307	879.565	642.782	802.347	304.554	189.962	480.463	139.972	192.059	Gfap	11	102887336	102900912	-	4218	protein_coding	glial fibrillary acidic protein [Source:MGI Symbol;Acc:MGI:95697]	-
ENSMUSG00000028833	518.379	314.983	348.808	405.142	361.447	443.644	396.707	421.721	473.177	438.662	Ncdn	4	126743750	126753438	-	3710	protein_coding	neurochondrin [Source:MGI Symbol;Acc:MGI:1347351]	-
ENSMUSG00000034994	305.68	310.635	472.793	434.095	421.274	424.889	409.08	407.215	384.769	384.237	Eef2	10	81176631	81182498	+	3324	protein_coding	eukaryotic translation elongation factor 2 [Source:MGI Symbol;Acc:MGI:95288]	-
ENSMUSG00000026576	335.058	242.292	341.31	327.705	395.604	365.192	482.465	492.124	524.144	545.9	Atp1b1	1	164437109	164458355	-	3081	protein_coding	ATPase, Na+/K+ transporting, beta 1 polypeptide [Source:MGI Symbol;Acc:MGI:88108]	-
ENSMUSG00000025203	362.815	416.141	361.929	300.473	396.132	444.388	402.219	427.113	388.638	389.001	Scd2	19	44293676	44306864	+	5453	protein_coding	stearoyl-Coenzyme A desaturase 2 [Source:MGI Symbol;Acc:MGI:98240]	-
ENSMUSG00000006651	325.666	289.73	368.402	347.821	365.443	434.522	449.807	435.748	447.793	446.893	Aplp1	7	30434982	30445535	-	3017	protein_coding	amyloid beta (A4) precursor-like protein 1 [Source:MGI Symbol;Acc:MGI:88046]	-
ENSMUSG00000016349	294.464	244.239	368.925	354.902	345.284	376.716	424.893	482.369	475.723	461.372	Eef1a2	2	181147653	181157014	-	2084	protein_coding	eukaryotic translation elongation factor 1 alpha 2 [Source:MGI Symbol;Acc:MGI:1096317]	-
ENSMUSG00000031517	248.789	172.853	346.891	316.624	364.046	367.72	440.782	447.413	453.255	474.668	Gpm6a	8	54954843	55060871	+	3215	protein_coding	glycoprotein m6a [Source:MGI Symbol;Acc:MGI:107671]	-
ENSMUSG00000022037	316.144	320.076	529.049	430.348	447.927	332.791	301.183	378.364	322.718	343.194	Clu	14	65968483	65981547	+	3437	protein_coding	clusterin [Source:MGI Symbol;Acc:MGI:88423]	-
ENSMUSG00000024425	265.605	239.474	327.454	333.687	343.556	351.244	451.965	432.963	403.737	363.493	Ndfip1	18	38418975	38464399	+	930	protein_coding	Nedd4 family interacting protein 1 [Source:MGI Symbol;Acc:MGI:1929601]	-
ENSMUSG00000071528	186.291	126.403	449.393	396.886	407.217	332.873	456.46	366.965	433.302	444.328	Usmg5	19	47083471	47090625	-	341	protein_coding	upregulated during skeletal muscle growth 5 [Source:MGI Symbol;Acc:MGI:1891435]	-
ENSMUSG00000028081	186.755	147.2	483.862	429.684	410.255	372.288	380.149	367.728	371.683	331.658	Rps3a1	3	86137940	86142702	-	977	protein_coding	ribosomal protein S3A1 [Source:MGI Symbol;Acc:MGI:1202063]	-
ENSMUSG00000024617	301.386	159.253	323.405	317.888	303.238	382.465	327.427	378.775	400.815	441.594	Camk2a	18	60925618	60988152	+	7465	protein_coding	calcium/calmodulin-dependent protein kinase II alpha [Source:MGI Symbol;Acc:MGI:88256]	-
ENSMUSG00000064354	119.77	94.3967	427.014	474.871	301.469	241.987	187.016	182.121	1366.87	299.47	mt-Co2	MT	7013	7696	+	684	protein_coding	mitochondrially encoded cytochrome c oxidase II [Source:MGI Symbol;Acc:MGI:102503]	-
ENSMUSG00000015656	254.976	239.828	365.935	400.553	368.537	289.732	345.946	415.665	375.141	435.291	Hspa8	9	40800984	40810087	+	4301	protein_coding	heat shock protein 8 [Source:MGI Symbol;Acc:MGI:105384]	-
ENSMUSG00000064348	224.824	151.567	435.11	391.923	454.663	384.455	341.14	298.777	346.051	369.036	mt-Tn	MT	5089	5159	-	71	Mt_tRNA	mitochondrially encoded tRNA asparagine [Source:MGI Symbol;Acc:MGI:102479]	-
ENSMUSG00000056201	242.76	216.2	437.823	439.659	384.612	333.794	333.554	356.483	308.909	319.564	Cfl1	19	5490455	5495201	+	2354	protein_coding	cofilin 1, non-muscle [Source:MGI Symbol;Acc:MGI:101757]	-
ENSMUSG00000026223	250.957	213.936	315.73	302.856	272.932	390.879	393.68	339.414	342.435	307.027	Itm2c	1	85894281	85908675	+	2491	protein_coding	integral membrane protein 2C [Source:MGI Symbol;Acc:MGI:1927594]	-
ENSMUSG00000079037	268.68	210.825	357.224	353.675	330.095	284.997	325.259	336.534	329.071	337.786	Prnp	2	131909928	131938429	+	2343	protein_coding	prion protein [Source:MGI Symbol;Acc:MGI:97769]	-
ENSMUSG00000093674	133.237	107.156	540.12	522.884	454.413	288.953	290.73	241.516	290.687	289.583	Rpl41	10	128548114	128549305	-	1168	protein_coding	ribosomal protein L41 [Source:MGI Symbol;Acc:MGI:1915195]	-
ENSMUSG00000031760	200.959	191.201	609.499	531.269	464.023	208.802	219.274	249.118	249.251	284.902	Mt3	8	94152607	94154146	+	1066	protein_coding	metallothionein 3 [Source:MGI Symbol;Acc:MGI:97173]	-
ENSMUSG00000039278	231.813	211.644	338.84	332.764	246.568	322.674	337.554	280.649	356.359	332.752	Pcsk1n	X	7919822	7924410	+	2193	protein_coding	proprotein convertase subtilisin/kexin type 1 inhibitor [Source:MGI Symbol;Acc:MGI:1353431]	-
ENSMUSG00000057863	149.757	107.655	451.919	453.923	323.369	305.609	326.208	253.66	276.465	274.285	Rpl36	17	56613416	56614243	+	383	protein_coding	ribosomal protein L36 [Source:MGI Symbol;Acc:MGI:1860603]	-
ENSMUSG00000060802	191.777	208.71	614.576	626.906	509.535	253.984	203.647	227.312	176.986	221.882	B2m	2	122147686	122153083	+	860	protein_coding	beta-2 microglobulin [Source:MGI Symbol;Acc:MGI:88127]	-
ENSMUSG00000036564	280.194	281.607	236.064	221.431	220.213	358.628	372.326	335.21	372.699	340.136	Ndrg4	8	95676980	95715119	+	4893	protein_coding	N-myc downstream regulated gene 4 [Source:MGI Symbol;Acc:MGI:2384590]	-
ENSMUSG00000031818	159.328	127.61	391.881	342.65	328.588	327.534	359.408	310.117	332.697	329.198	Cox4i1	8	120668222	120674207	+	1550	protein_coding	cytochrome c oxidase subunit 4I1 [Source:MGI Symbol;Acc:MGI:88473]	-
ENSMUSG00000030246	216.234	188.94	390.078	328.295	292.84	304.437	343.742	293.482	367.582	371.601	Ldhb	6	142490249	142507957	-	1570	protein_coding	lactate dehydrogenase B [Source:MGI Symbol;Acc:MGI:96763]	-
ENSMUSG00000025738	216.55	267.251	331.982	274.425	196.711	442.571	328.03	266.988	357.897	323.994	Fbxl16	17	25809085	25821244	+	3478	protein_coding	F-box and leucine-rich repeat protein 16 [Source:MGI Symbol;Acc:MGI:2448488]	-
ENSMUSG00000059213	240.34	175.857	298.87	275.967	248.498	368.156	263.546	281.836	345.074	350.392	Ddn	15	98803777	98809490	-	3781	protein_coding	dendrin [Source:MGI Symbol;Acc:MGI:108101]	-
ENSMUSG00000023175	204.837	199.345	366.452	370.388	350.735	297.638	310.887	308.962	257.469	270.725	Bsg	10	79704491	79711969	+	1814	protein_coding	basigin [Source:MGI Symbol;Acc:MGI:88208]	-
ENSMUSG00000029223	227.316	164.166	285.587	259.13	289.741	237.979	334.63	334.394	346.09	372.938	Uchl1	5	66676091	66687234	+	1632	protein_coding	ubiquitin carboxy-terminal hydrolase L1 [Source:MGI Symbol;Acc:MGI:103149]	-
ENSMUSG00000020849	220.866	191.647	340.047	311.187	358	277.983	291.62	313.748	316.082	355.034	Ywhae	11	75732869	75765845	+	2568	protein_coding	tyrosine 3-monooxygenase/tryptophan 5-monooxygenase activation protein, epsilon polypeptide [Source:MGI Symbol;Acc:MGI:894689]	-
ENSMUSG00000030122	218.647	194.456	343.578	346.406	275.529	313.713	301.774	320.178	328.438	327.192	Ptms	6	124913681	124920103	-	1619	protein_coding	parathymosin [Source:MGI Symbol;Acc:MGI:1916452]	-
ENSMUSG00000017404	135.275	118.687	451.206	436.012	372.116	296.378	295.177	291.364	296.704	274.525	Rpl19	11	98026710	98030492	+	1022	protein_coding	ribosomal protein L19 [Source:MGI Symbol;Acc:MGI:98020]	-
ENSMUSG00000072235	235.138	215.061	367.774	343.254	360.814	257.182	288.544	307.843	261.227	328.468	Tuba1a	15	98949837	98953703	-	1803	protein_coding	tubulin, alpha 1A [Source:MGI Symbol;Acc:MGI:98869]	-
ENSMUSG00000032399	164.622	150.714	372.219	343.593	310.019	308.027	289.32	273.516	280.723	283.887	Rpl4	9	64173375	64178666	+	2007	protein_coding	ribosomal protein L4 [Source:MGI Symbol;Acc:MGI:1915141]	-
ENSMUSG00000027273	192.553	124.643	219.462	191.775	239.604	276.178	361.437	404.663	395.603	407.778	Snap25	2	136713453	136782428	+	6791	protein_coding	synaptosomal-associated protein 25 [Source:MGI Symbol;Acc:MGI:98331]	-
ENSMUSG00000062591	316.331	222.39	239.416	234.405	258.9	264.012	332.921	304.88	314.744	383.138	Tubb4a	17	57080066	57087782	-	2228	protein_coding	tubulin, beta 4A class IVA [Source:MGI Symbol;Acc:MGI:107848]	-
ENSMUSG00000015090	261.101	96.8246	164.573	166.639	195.41	224.116	394.259	267.413	325.436	253.339	Ptgds	2	25466709	25470046	-	1649	protein_coding	prostaglandin D2 synthase (brain) [Source:MGI Symbol;Acc:MGI:99261]	-
ENSMUSG00000027581	195.673	139.519	251.037	244.618	240.851	260.555	384.861	355.294	323.58	330.074	Stmn3	2	181306459	181314500	-	1136	protein_coding	stathmin-like 3 [Source:MGI Symbol;Acc:MGI:1277137]	-
ENSMUSG00000040907	308.159	231.751	217.969	225.328	235.547	266.327	309.811	332.666	319.103	300.935	Atp1a3	7	24978167	25005958	-	5958	protein_coding	ATPase, Na+/K+ transporting, alpha 3 polypeptide [Source:MGI Symbol;Acc:MGI:88107]	-
ENSMUSG00000007891	224.865	255.557	619.047	585.588	587.909	187.13	139.003	159.607	108.15	114.886	Ctsd	7	142375911	142388038	-	2351	protein_coding	cathepsin D [Source:MGI Symbol;Acc:MGI:88562]	-
ENSMUSG00000017390	231.034	186.066	312.319	242.347	280.061	273.597	272.788	265.924	285.458	273.748	Aldoc	11	78322968	78327781	+	3263	protein_coding	aldolase C, fructose-bisphosphate [Source:MGI Symbol;Acc:MGI:101863]	-
ENSMUSG00000022108	208.162	181.556	358.876	329.984	338.016	250.441	267.938	251.837	266.704	270.195	Itm2b	14	73362226	73385289	-	2732	protein_coding	integral membrane protein 2B [Source:MGI Symbol;Acc:MGI:1309517]	-
ENSMUSG00000025393	181.819	173.012	252.094	232.117	257.208	263.01	298.529	294.66	273.316	277.542	Atp5b	10	128083273	128090391	+	4237	protein_coding	ATP synthase, H+ transporting mitochondrial F1 complex, beta subunit [Source:MGI Symbol;Acc:MGI:107801]	-
ENSMUSG00000025428	194.831	165.996	244.855	235.418	241.952	269.969	301.144	279.643	274.05	257.782	Atp5a1	18	77773729	77782869	+	3135	protein_coding	ATP synthase, H+ transporting, mitochondrial F1 complex, alpha subunit 1 [Source:MGI Symbol;Acc:MGI:88115]	-
ENSMUSG00000054459	162.773	95.3818	204.665	198.876	215.584	205.135	328.678	340.556	337.855	361.678	Vsnl1	12	11325242	11436613	-	1956	protein_coding	visinin-like 1 [Source:MGI Symbol;Acc:MGI:1349453]	-
ENSMUSG00000033615	220.074	163.459	190.662	168.607	184.085	249.985	305.293	303.791	341.898	308.218	Cplx1	5	108518554	108550024	-	2189	protein_coding	complexin 1 [Source:MGI Symbol;Acc:MGI:104727]	-
ENSMUSG00000004558	200.448	222.043	354.905	236.921	320.23	205.267	224.685	220.125	251.703	252.047	Ndrg2	14	51905271	51914158	-	3397	protein_coding	N-myc downstream regulated gene 2 [Source:MGI Symbol;Acc:MGI:1352498]	-
ENSMUSG00000020483	160.887	154.699	213.373	196.407	206.868	268.755	310.837	265.903	272.184	276.177	Dynll2	11	87979525	87987533	-	2736	protein_coding	dynein light chain LC8-type 2 [Source:MGI Symbol;Acc:MGI:1915347]	-
ENSMUSG00000038274	119.242	100.895	361.673	354.001	276.621	238.857	240.952	209.404	226.792	219.335	Fau	19	6057888	6059524	+	815	protein_coding	Finkel-Biskis-Reilly murine sarcoma virus (FBR-MuSV) ubiquitously expressed (fox derived) [Source:MGI Symbol;Acc:MGI:102547]	-
ENSMUSG00000064357	67.6179	55.9944	394.11	334.227	213.354	292.455	136.483	117.807	648.342	196.78	mt-Atp6	MT	7927	8607	+	681	protein_coding	mitochondrially encoded ATP synthase 6 [Source:MGI Symbol;Acc:MGI:99927]	-
ENSMUSG00000025867	167.645	137.394	227.957	208.001	224.929	296.144	276.664	258.438	290.864	299.571	Cplx2	13	54371349	54383917	+	4928	protein_coding	complexin 2 [Source:MGI Symbol;Acc:MGI:104726]	-
ENSMUSG00000050708	145.007	188.636	633.766	603.915	483.883	158.52	115.126	131.361	100.593	100.417	Ftl1	7	45457944	45459884	-	1340	protein_coding	ferritin light polypeptide 1 [Source:MGI Symbol;Acc:MGI:95589]	-
ENSMUSG00000028785	209.256	143.65	201.629	212.755	202.03	302.046	275.237	221.81	326.331	300.101	Hpca	4	129111570	129122036	-	2922	protein_coding	hippocalcin [Source:MGI Symbol;Acc:MGI:1336200]	-
ENSMUSG00000038976	177.5	171.163	249.701	255.768	201.23	277.533	218.734	221.488	241.884	244.513	Ppp1r9b	11	94991035	95006899	+	5083	protein_coding	protein phosphatase 1, regulatory subunit 9B [Source:MGI Symbol;Acc:MGI:2387581]	-
ENSMUSG00000021270	177.458	140.655	227.5	255.768	278.97	198.6	258.73	279.952	284.342	314.253	Hsp90aa1	12	110690605	110702728	-	3931	protein_coding	heat shock protein 90, alpha (cytosolic), class A member 1 [Source:MGI Symbol;Acc:MGI:96250]	-
ENSMUSG00000020894	198.783	167.946	194.603	159.957	191.455	250.377	274.718	277.661	275.237	293.846	Vamp2	11	69088490	69092384	+	3809	protein_coding	vesicle-associated membrane protein 2 [Source:MGI Symbol;Acc:MGI:1313277]	-
ENSMUSG00000004366	101.841	148.767	270.377	175.78	202.803	233.697	274.508	267.144	286.451	317.725	Sst	16	23889573	23890958	-	721	protein_coding	somatostatin [Source:MGI Symbol;Acc:MGI:98326]	-
ENSMUSG00000081895	120.797	107.38	326.716	213.77	230.046	317.156	328.509	265.419	234.345	186.524	Rpl17-ps10	7	72648757	72649311	-	555	processed_pseudogene	ribosomal protein L17, pseudogene 10 [Source:MGI Symbol;Acc:MGI:3642871]	-
ENSMUSG00000060126	130.888	125.054	371.397	337.681	346.465	224.33	217.539	221.927	200.288	218.638	Tpt1	14	75845093	75848525	+	2380	protein_coding	tumor protein, translationally-controlled 1 [Source:MGI Symbol;Acc:MGI:104890]	-
ENSMUSG00000031633	153.178	124.526	242.681	236.842	235.614	233.302	280.372	243.799	249.359	254.345	Slc25a4	8	46206797	46211284	-	2353	protein_coding	solute carrier family 25 (mitochondrial carrier, adenine nucleotide translocator), member 4 [Source:MGI Symbol;Acc:MGI:1353495]	-
ENSMUSG00000048644	122.953	131.688	262.85	232.41	207.864	307.843	280.483	254.905	279.809	293.112	Ctxn1	8	4257660	4259274	-	1212	protein_coding	cortexin 1 [Source:MGI Symbol;Acc:MGI:88566]	-
ENSMUSG00000020321	166.989	124.671	220.166	188.174	214.572	241.311	318.319	285.673	313.922	297.579	Mdh1	11	21556787	21572367	-	2567	protein_coding	malate dehydrogenase 1, NAD (soluble) [Source:MGI Symbol;Acc:MGI:97051]	-
ENSMUSG00000022548	226.163	225.111	353.998	213.286	261.102	213.218	147.945	174.333	159.129	142.725	Apod	16	31296192	31314808	-	2577	protein_coding	apolipoprotein D [Source:MGI Symbol;Acc:MGI:88056]	-
ENSMUSG00000032517	211.764	272.187	270.999	243.144	250.124	215.263	248.133	164.279	281.992	277.383	Mobp	9	120149707	120181484	+	6849	protein_coding	myelin-associated oligodendrocytic basic protein [Source:MGI Symbol;Acc:MGI:108511]	-
ENSMUSG00000062825	178.209	176.753	282.548	274.811	246.299	260.562	245.777	260.015	203.53	209.682	Actg1	11	120345690	120348542	-	2658	protein_coding	actin, gamma, cytoplasmic 1 [Source:MGI Symbol;Acc:MGI:87906]	-
ENSMUSG00000033953	159.749	113.926	199.16	184.75	211.3	271.482	287.141	260.837	313.045	308.843	Ppp3r1	11	17159263	17200375	+	3228	protein_coding	protein phosphatase 3, regulatory subunit B, alpha isoform (calcineurin B, type I) [Source:MGI Symbol;Acc:MGI:107172]	-
ENSMUSG00000051853	158.64	147.182	208.446	179.16	192.427	299.664	249.623	259.623	251.541	248.834	Arf3	15	98736634	98763214	-	4824	protein_coding	ADP-ribosylation factor 3 [Source:MGI Symbol;Acc:MGI:99432]	-
ENSMUSG00000039953	177.628	141.295	183.932	185.358	178.18	231.359	282.379	290.089	280.625	283.139	Clstn1	4	149586468	149648899	+	4662	protein_coding	calsyntenin 1 [Source:MGI Symbol;Acc:MGI:1929895]	-
ENSMUSG00000038642	127.705	168.952	471.115	416.988	406.071	180.738	120.499	125.549	94.2387	110.671	Ctss	3	95526786	95556403	+	1358	protein_coding	cathepsin S [Source:MGI Symbol;Acc:MGI:107341]	-
ENSMUSG00000024758	186.825	146.317	193.452	175.783	208.051	195.149	246.438	262.989	258.739	276.555	Rtn3	19	7425901	7483289	-	5030	protein_coding	reticulon 3 [Source:MGI Symbol;Acc:MGI:1339970]	-
ENSMUSG00000005089	168.28	172.93	206.891	133.707	225.078	244.509	193.492	226.806	238.934	265.375	Slc1a2	2	102658659	102790784	+	13133	protein_coding	solute carrier family 1 (glial high affinity glutamate transporter), member 2 [Source:MGI Symbol;Acc:MGI:101931]	-
ENSMUSG00000067274	123.224	129.203	346.114	335.042	299.243	220.09	181.518	209.247	166.951	162.659	Rplp0	5	115559467	115563727	+	1659	protein_coding	ribosomal protein, large, P0 [Source:MGI Symbol;Acc:MGI:1927636]	-
ENSMUSG00000003970	124.983	114.043	282.398	275.957	222.311	236.191	218.18	203.669	182.119	179.782	Rpl8	15	76904078	76906314	+	1359	protein_coding	ribosomal protein L8 [Source:MGI Symbol;Acc:MGI:1350927]	-
ENSMUSG00000032294	177.587	158.579	220.736	228.347	212.955	219.674	235.157	242.098	214.175	206.62	Pkm	9	59656368	59679375	+	5001	protein_coding	pyruvate kinase, muscle [Source:MGI Symbol;Acc:MGI:97591]	-
ENSMUSG00000030161	144.482	121.386	197.383	179.642	178.328	235.57	273.067	260.65	253.124	245.756	Gabarapl1	6	129533160	129542346	+	2013	protein_coding	gamma-aminobutyric acid (GABA) A receptor-associated protein-like 1 [Source:MGI Symbol;Acc:MGI:1914980]	-
ENSMUSG00000018965	180.596	98.4577	196.937	205.703	225.211	181.322	244.693	288.114	251.345	265.853	Ywhah	5	33018816	33027966	+	3709	protein_coding	tyrosine 3-monooxygenase/tryptophan 5-monooxygenase activation protein, eta polypeptide [Source:MGI Symbol;Acc:MGI:109194]	-
ENSMUSG00000055430	174.743	192.486	178.987	197.512	160.32	164.414	291.886	181.951	253.341	224.689	Nap1l5	6	58905233	58907076	-	1844	protein_coding	nucleosome assembly protein 1-like 5 [Source:MGI Symbol;Acc:MGI:1923555]	-
ENSMUSG00000102869	167.373	136.401	168.874	148.526	176.484	230.134	251.63	218.567	218.943	234.287	2900097C17Rik	2	156388065	156392979	-	4915	lincRNA	RIKEN cDNA 2900097C17 gene [Source:MGI Symbol;Acc:MGI:1914767]	-
ENSMUSG00000022285	174.38	157.134	197.377	184.505	206.446	225.588	226.647	257.183	227.106	236.46	Ywhaz	15	36770770	36796929	-	4118	protein_coding	tyrosine 3-monooxygenase/tryptophan 5-monooxygenase activation protein, zeta polypeptide [Source:MGI Symbol;Acc:MGI:109484]	-
ENSMUSG00000100862	81.8836	74.4432	254.567	329.549	212.759	183.158	130.177	201.041	212.277	489.658	Gm10925	1	24613974	24614651	-	678	unprocessed_pseudogene	predicted gene 10925 [Source:MGI Symbol;Acc:MGI:3809095]	-
ENSMUSG00000050621	127.173	33.4646	115.903	199.872	320.923	113.532	280.967	248.3	211.999	125.383	Rps27rt	9	114982366	114982739	-	374	protein_coding	ribosomal protein S27, retrogene [Source:MGI Symbol;Acc:MGI:3704345]	-
ENSMUSG00000034892	111.344	83.9718	295.045	274.962	204.14	194.592	196.954	168.928	173.611	149.204	Rps29	12	69157722	69159186	-	693	protein_coding	ribosomal protein S29 [Source:MGI Symbol;Acc:MGI:107681]	-
ENSMUSG00000049517	84.5365	74.1209	298.283	299.053	231.318	201.495	196.853	161.201	181.767	182.835	Rps23	13	90922958	90924950	+	1268	protein_coding	ribosomal protein S23 [Source:MGI Symbol;Acc:MGI:1913725]	-
ENSMUSG00000026833	161.584	67.0445	174.258	189.459	190.585	173.538	218.715	275.326	251.643	304.542	Olfm1	2	28192992	28230736	+	3553	protein_coding	olfactomedin 1 [Source:MGI Symbol;Acc:MGI:1860437]	-
ENSMUSG00000019194	129.614	74.3724	161.221	149.822	149.954	217.893	248.468	246.309	249.781	259.858	Scn1b	7	31116524	31127003	-	1859	protein_coding	sodium channel, voltage-gated, type I, beta [Source:MGI Symbol;Acc:MGI:98247]	-
ENSMUSG00000028495	112.417	101.371	276.779	263.256	238.545	203.094	197.056	191.273	202.705	199.867	Rps6	4	86854660	86857412	-	1586	protein_coding	ribosomal protein S6 [Source:MGI Symbol;Acc:MGI:98159]	-
ENSMUSG00000024608	87.6163	57.3862	266.357	232.908	229.727	185.58	216.816	201.05	228.382	217.759	Rps14	18	60774510	60778546	+	1384	protein_coding	ribosomal protein S14 [Source:MGI Symbol;Acc:MGI:98107]	-
ENSMUSG00000046093	103.873	111.23	197.83	169.945	200.374	223.903	161.872	295.817	165.869	195.34	Hpcal4	4	123183227	123194701	+	5339	protein_coding	hippocalcin-like 4 [Source:MGI Symbol;Acc:MGI:2157521]	-
ENSMUSG00000036905	134.878	158.683	450.49	407.586	363.712	145.162	91.9344	116.103	78.4168	92.278	C1qb	4	136880129	136886187	-	1088	protein_coding	complement component 1, q subcomponent, beta polypeptide [Source:MGI Symbol;Acc:MGI:88224]	-
ENSMUSG00000081344	193.974	111.84	318.832	298.458	235.549	181.962	156.274	175.523	177.296	177.928	Gm14303	2	172509521	172509691	-	171	processed_pseudogene	predicted gene 14303 [Source:MGI Symbol;Acc:MGI:3651379]	-
ENSMUSG00000045763	142.669	103.2	188.416	216.421	185.607	165.784	217.516	229.154	195.592	223.879	Basp1	15	25363277	25413764	-	2009	protein_coding	brain abundant, membrane attached signal protein 1 [Source:MGI Symbol;Acc:MGI:1917600]	-
ENSMUSG00000058672	178.833	139.056	191.009	207.167	207.451	165.635	200.169	208.957	167.237	190.728	Tubb2a	13	34074274	34078007	-	1610	protein_coding	tubulin, beta 2A class IIA [Source:MGI Symbol;Acc:MGI:107861]	-
ENSMUSG00000054364	178.11	152.823	200.183	191.449	199.18	184.635	186.87	170.239	204.682	185.584	Rhob	12	8497661	8500009	-	2349	protein_coding	ras homolog family member B [Source:MGI Symbol;Acc:MGI:107949]	-
ENSMUSG00000019923	130.528	130.912	167.145	142.002	168.389	179.478	217.914	228.293	214.975	214.955	Zwint	10	72654845	72674964	+	4434	protein_coding	ZW10 interactor [Source:MGI Symbol;Acc:MGI:1289227]	-
ENSMUSG00000051851	159.227	162.328	184.377	172.851	163.171	197.348	225.012	200.629	211.497	183.961	Rtl8c	X	53608032	53608432	+	401	protein_coding	retrotransposon Gag like 8C [Source:MGI Symbol;Acc:MGI:1920115]	-
ENSMUSG00000048076	144.846	118.706	188.361	182.945	185.129	209.228	204.548	201.825	191.015	195.378	Arf1	11	59211412	59228270	-	2089	protein_coding	ADP-ribosylation factor 1 [Source:MGI Symbol;Acc:MGI:99431]	-
ENSMUSG00000031342	134.261	143.789	197.027	146.733	190.807	214.902	191.61	183.61	197.455	207.957	Gpm6b	X	166238911	166388988	+	5600	protein_coding	glycoprotein m6b [Source:MGI Symbol;Acc:MGI:107672]	-
ENSMUSG00000031840	162.549	113.554	152.413	151.713	144.393	174.551	242.226	215.433	232.7	235.304	Rab3a	8	70754679	70758677	+	2226	protein_coding	RAB3A, member RAS oncogene family [Source:MGI Symbol;Acc:MGI:97843]	-
ENSMUSG00000019877	133.101	97.2099	169.964	153.562	190.15	172.378	214.492	216.645	223.648	235.864	Serinc1	10	57515774	57532530	-	5150	protein_coding	serine incorporator 1 [Source:MGI Symbol;Acc:MGI:1926228]	-
ENSMUSG00000060938	87.4981	63.4262	287.718	240.53	247.233	185.921	186.389	177.85	211.555	213.036	Rpl26	11	68901583	68906989	+	1444	protein_coding	ribosomal protein L26 [Source:MGI Symbol;Acc:MGI:106022]	-
ENSMUSG00000032518	101.205	101.915	303.763	295.323	249.244	180.579	155.551	166.709	171.528	186.475	Rpsa	9	120127689	120132369	+	3170	protein_coding	ribosomal protein SA [Source:MGI Symbol;Acc:MGI:105381]	-
ENSMUSG00000024873	177.422	115.788	176.052	196.475	183.096	207.679	183.109	186.631	201.766	209.291	Cnih2	19	5092871	5098418	-	1237	protein_coding	cornichon family AMPA receptor auxiliary protein 2 [Source:MGI Symbol;Acc:MGI:1277225]	-
ENSMUSG00000007097	190.131	185.46	192.857	154.053	190.03	172.158	152.249	187.699	158.488	161.692	Atp1a2	1	172271709	172298064	-	7038	protein_coding	ATPase, Na+/K+ transporting, alpha 2 polypeptide [Source:MGI Symbol;Acc:MGI:88106]	-
ENSMUSG00000022564	199.346	171.493	183.661	180.915	159.118	168.794	181.564	178.807	189.804	182.353	Grina	15	76246764	76249904	+	2067	protein_coding	glutamate receptor, ionotropic, N-methyl D-aspartate-associated protein 1 (glutamate binding) [Source:MGI Symbol;Acc:MGI:1913418]	-
ENSMUSG00000045573	82.6224	226.566	232.031	127.529	118.11	352.012	180.321	134.554	183.404	110.898	Penk	4	4133531	4138819	-	1634	protein_coding	preproenkephalin [Source:MGI Symbol;Acc:MGI:104629]	-
ENSMUSG00000021939	131.927	151.678	344.564	334.699	305.905	146.794	121.993	137.553	121.608	118.087	Ctsb	14	63122462	63145923	+	6051	protein_coding	cathepsin B [Source:MGI Symbol;Acc:MGI:88561]	-
ENSMUSG00000031320	101.353	95.8493	285.949	248.858	224.466	185.955	172.297	183.436	162.631	156.256	Rps4x	X	102184941	102189394	-	1631	protein_coding	ribosomal protein S4, X-linked [Source:MGI Symbol;Acc:MGI:98158]	-
ENSMUSG00000036887	116.805	144.3	381.17	371.122	301.646	137.119	86.2475	108.225	60.3078	72.4616	C1qa	4	136895917	136898803	-	1040	protein_coding	complement component 1, q subcomponent, alpha polypeptide [Source:MGI Symbol;Acc:MGI:88223]	-
ENSMUSG00000026825	193.514	114.039	143.356	161.051	149.575	144.056	186.442	225.07	225.989	222.318	Dnm1	2	32308471	32353338	-	5249	protein_coding	dynamin 1 [Source:MGI Symbol;Acc:MGI:107384]	-
ENSMUSG00000042750	101.449	88.3427	159.968	144.483	152.301	201.025	242.525	177.064	179.104	181.554	Bex2	X	136066564	136068236	-	903	protein_coding	brain expressed X-linked 2 [Source:MGI Symbol;Acc:MGI:1338017]	-
ENSMUSG00000033307	130.446	107.157	216.759	218.164	203.194	176.487	208.716	203.786	182.748	174.699	Mif	10	75859353	75860240	-	745	protein_coding	macrophage migration inhibitory factor (glycosylation-inhibiting factor) [Source:MGI Symbol;Acc:MGI:96982]	-
ENSMUSG00000018593	198.585	228.366	235.525	189.142	240.527	115.726	145.885	117.364	134.38	132.36	Sparc	11	55394500	55423183	-	3788	protein_coding	secreted acidic cysteine rich glycoprotein [Source:MGI Symbol;Acc:MGI:98373]	-
ENSMUSG00000064360	130.611	132.431	256.317	313.485	276.786	183.667	156.639	124.509	162.256	202.127	mt-Nd3	MT	9459	9806	+	348	protein_coding	mitochondrially encoded NADH dehydrogenase 3 [Source:MGI Symbol;Acc:MGI:102499]	-
ENSMUSG00000021750	88.2821	149.824	238.185	150.604	227.673	167.378	143.206	166.747	177.983	163.866	Fam107a	14	8296274	8318023	-	3870	protein_coding	family with sequence similarity 107, member A [Source:MGI Symbol;Acc:MGI:3041256]	-
ENSMUSG00000020496	135.595	119.1	170.002	171.133	162.417	200.685	206.622	199.851	194.067	193.173	Rnf187	11	58932288	58938916	-	1949	protein_coding	ring finger protein 187 [Source:MGI Symbol;Acc:MGI:1914224]	-
ENSMUSG00000039001	72.7481	53.2863	241.423	242.74	187.103	166.97	196.567	150.448	168.57	153.349	Rps21	2	180257377	180258445	+	810	protein_coding	ribosomal protein S21 [Source:MGI Symbol;Acc:MGI:1913731]	-
ENSMUSG00000058135	165.306	153.022	288.768	211.837	215.021	151.833	133.895	163.509	160.067	150.366	Gstm1	3	108012255	108017973	-	1473	protein_coding	glutathione S-transferase, mu 1 [Source:MGI Symbol;Acc:MGI:95860]	-
ENSMUSG00000028832	104.589	78.1422	187.511	173.505	164.97	157.42	241.708	235.711	201.133	218.183	Stmn1	4	134468320	134473843	+	1922	protein_coding	stathmin 1 [Source:MGI Symbol;Acc:MGI:96739]	-
ENSMUSG00000036751	109.367	80.7059	213.685	217.953	195.476	185.551	212.105	190.212	175.106	168.265	Cox6b1	7	30616861	30626151	-	708	protein_coding	cytochrome c oxidase, subunit 6B1 [Source:MGI Symbol;Acc:MGI:107460]	-
ENSMUSG00000051391	180.925	150.115	137.98	153.195	160.821	150.533	188.745	217.035	185.778	196.779	Ywhag	5	135908409	135934616	-	5500	protein_coding	tyrosine 3-monooxygenase/tryptophan 5-monooxygenase activation protein, gamma polypeptide [Source:MGI Symbol;Acc:MGI:108109]	-
ENSMUSG00000026421	139.121	128.422	184.22	143.491	186.873	173.262	181.416	158.438	175.338	168.195	Csrp1	1	135720061	135752232	+	1956	protein_coding	cysteine and glycine-rich protein 1 [Source:MGI Symbol;Acc:MGI:88549]	-
ENSMUSG00000020402	127.138	116.747	157.107	145.674	159.045	189.654	207.141	204.095	188.995	182.3	Vdac1	11	52360860	52389397	+	2620	protein_coding	voltage-dependent anion channel 1 [Source:MGI Symbol;Acc:MGI:106919]	-
ENSMUSG00000025855	99.6707	94.8346	134.909	126.434	152.448	165.916	201.726	258.353	197.455	205.331	Prkar1b	5	139017306	139150001	-	3810	protein_coding	protein kinase, cAMP dependent regulatory, type I beta [Source:MGI Symbol;Acc:MGI:97759]	-
ENSMUSG00000041329	237.608	229.1	217.325	155.141	202.482	136.364	120.031	166.92	143.73	158.988	Atp1b2	11	69599736	69605942	-	4085	protein_coding	ATPase, Na+/K+ transporting, beta 2 polypeptide [Source:MGI Symbol;Acc:MGI:88109]	-
ENSMUSG00000023004	152.951	127.107	183.387	198.833	193.03	151.391	184.456	191.731	160.011	188.716	Tuba1b	15	98931425	98934565	-	1875	protein_coding	tubulin, alpha 1B [Source:MGI Symbol;Acc:MGI:107804]	-
ENSMUSG00000032011	142.294	95.7239	157.392	163.247	149.271	150.061	200.277	192.97	197.186	213.028	Thy1	9	44043384	44048579	+	2995	protein_coding	thymus cell antigen 1, theta [Source:MGI Symbol;Acc:MGI:98747]	-
ENSMUSG00000026238	136.941	114.25	209.384	238.737	202.685	171.53	163.121	163.388	154.911	151.958	Ptma	1	86526726	86530712	+	1462	protein_coding	prothymosin alpha [Source:MGI Symbol;Acc:MGI:97803]	-
ENSMUSG00000013698	129.508	142.918	232.004	200.766	217.621	152.538	147.07	155.811	132.948	147.061	Pea15a	1	172196728	172206804	-	3861	protein_coding	phosphoprotein enriched in astrocytes 15A [Source:MGI Symbol;Acc:MGI:104799]	-
ENSMUSG00000032549	138.776	118.655	126.814	109.024	129.389	179.793	192.563	194.396	199.636	213.553	Rab6b	9	103111787	103185276	+	5031	protein_coding	RAB6B, member RAS oncogene family [Source:MGI Symbol;Acc:MGI:107283]	-
ENSMUSG00000021087	142.577	119.025	152.743	162.804	135.869	158.311	200.072	173.366	191.111	205.353	Rtn1	12	72211752	72409054	-	4980	protein_coding	reticulon 1 [Source:MGI Symbol;Acc:MGI:1933947]	-
ENSMUSG00000023456	115.591	99.1885	170.518	174.312	166.54	174.963	201.31	206.388	179.353	163.531	Tpi1	6	124810586	124814296	-	2753	protein_coding	triosephosphate isomerase 1 [Source:MGI Symbol;Acc:MGI:98797]	-
ENSMUSG00000032959	119.82	87.5289	163.165	169.158	161.639	161.729	219.676	170.211	182.38	158.898	Pebp1	5	117282654	117287625	-	1768	protein_coding	phosphatidylethanolamine binding protein 1 [Source:MGI Symbol;Acc:MGI:1344408]	-
ENSMUSG00000020612	130.986	125.673	146.196	144.706	156.148	155.939	178.4	184.987	174.339	173.682	Prkar1a	11	109649405	109669656	+	4321	protein_coding	protein kinase, cAMP dependent regulatory, type I, alpha [Source:MGI Symbol;Acc:MGI:104878]	-
ENSMUSG00000044533	82.5846	76.6696	221.526	225.149	206.137	194.829	154.637	153.315	140.727	133.878	Rps2	17	24718116	24721929	+	1830	protein_coding	ribosomal protein S2 [Source:MGI Symbol;Acc:MGI:105110]	-
ENSMUSG00000057841	73.7202	59.9425	235.843	232.873	185.902	168.087	165.116	143.476	145.65	127.268	Rpl32	6	115805505	115808747	-	963	protein_coding	ribosomal protein L32 [Source:MGI Symbol;Acc:MGI:98038]	-
ENSMUSG00000057322	70.8824	59.0244	216.164	224.615	179.533	166.838	184.744	145.001	127.157	118.823	Rpl38	11	114668524	114672331	+	542	protein_coding	ribosomal protein L38 [Source:MGI Symbol;Acc:MGI:1914921]	-
ENSMUSG00000021091	181.416	231.304	372.648	278.247	305.529	83.9212	36.056	107.041	35.7936	48.6723	Serpina3n	12	104406729	104414329	+	2064	protein_coding	serine (or cysteine) peptidase inhibitor, clade A, member 3N [Source:MGI Symbol;Acc:MGI:105045]	-
ENSMUSG00000070570	110.699	25.0665	119.196	131.399	160.893	142.35	186.513	267.316	159.933	193.306	Slc17a7	7	45163949	45176142	+	5392	protein_coding	solute carrier family 17 (sodium-dependent inorganic phosphate cotransporter), member 7 [Source:MGI Symbol;Acc:MGI:1920211]	-
ENSMUSG00000028756	104.556	97.1685	158.514	135.428	126.513	181.481	203.91	159.165	173.4	159.677	Pink1	4	138313409	138326307	-	2673	protein_coding	PTEN induced putative kinase 1 [Source:MGI Symbol;Acc:MGI:1916193]	-
ENSMUSG00000018326	134.508	110.468	154.185	153.636	165.76	146.823	179.39	184.351	181.587	184.887	Ywhab	2	163994960	164018588	+	3382	protein_coding	tyrosine 3-monooxygenase/tryptophan 5-monooxygenase activation protein, beta polypeptide [Source:MGI Symbol;Acc:MGI:1891917]	-
ENSMUSG00000060036	95.3873	80.3131	187.659	165.206	157.638	180.171	170.111	154.932	164.283	154.946	Rpl3	15	80077791	80091868	-	3175	protein_coding	ribosomal protein L3 [Source:MGI Symbol;Acc:MGI:1351605]	-
ENSMUSG00000055302	124.112	102.845	157.152	169.695	155.333	162.088	169.551	172.096	156.61	150.335	Mrfap1	5	36794867	36796772	-	1648	protein_coding	Morf4 family associated protein 1 [Source:MGI Symbol;Acc:MGI:1914818]	-
ENSMUSG00000025422	133.176	138.558	141.981	140.461	122.827	208.107	149.439	170.897	154.44	142.376	Agap2	10	127075284	127093169	+	5941	protein_coding	ArfGAP with GTPase domain, ankyrin repeat and PH domain 2 [Source:MGI Symbol;Acc:MGI:3580016]	-
ENSMUSG00000004267	120.883	118.909	129.788	123.782	122.648	181.412	176.998	191.629	178.651	168.953	Eno2	6	124760053	124769673	-	4705	protein_coding	enolase 2, gamma neuronal [Source:MGI Symbol;Acc:MGI:95394]	-
ENSMUSG00000011752	115.017	106.972	160.918	165.963	167.662	153.373	176.503	183.52	163.394	170.951	Pgam1	19	41911871	41918664	+	1831	protein_coding	phosphoglycerate mutase 1 [Source:MGI Symbol;Acc:MGI:97552]	-
ENSMUSG00000037625	167.828	166.072	191.974	156.076	186.542	145.909	143.729	106.199	155.768	135.63	Cldn11	3	31149920	31164324	+	1870	protein_coding	claudin 11 [Source:MGI Symbol;Acc:MGI:106925]	-
ENSMUSG00000062380	124.21	123.639	136.225	129.125	154.661	153.552	207.46	193.567	169.992	175.004	Tubb3	8	123411424	123422015	+	1868	protein_coding	tubulin, beta 3 class III [Source:MGI Symbol;Acc:MGI:107813]	-
ENSMUSG00000069516	73.8464	139.679	450.567	479.025	484.12	83.821	30.2975	59.9334	20.4684	24.8875	Lyz2	10	117277331	117282321	-	1316	protein_coding	lysozyme 2 [Source:MGI Symbol;Acc:MGI:96897]	-
ENSMUSG00000018865	98.5271	77.0641	115.276	105.513	121.448	167.892	209.689	196.43	180.027	180	Sult4a1	15	84076097	84105754	-	2512	protein_coding	sulfotransferase family 4A, member 1 [Source:MGI Symbol;Acc:MGI:1888971]	-
ENSMUSG00000003429	89.3287	74.3063	226.355	248.143	200.13	142.588	137.298	135.534	133.422	145.509	Rps11	7	45122379	45124439	-	865	protein_coding	ribosomal protein S11 [Source:MGI Symbol;Acc:MGI:1351329]	-
ENSMUSG00000031447	116.858	130.328	209.84	184.549	201.273	138.891	131.441	129.54	123.28	136.397	Lamp1	8	13159161	13175338	+	2675	protein_coding	lysosomal-associated membrane protein 1 [Source:MGI Symbol;Acc:MGI:96745]	-
ENSMUSG00000075706	87.7878	73.1401	209.33	184.591	184.388	152.239	171.679	154.43	172.718	176.98	Gpx4	10	80047166	80056439	+	1724	protein_coding	glutathione peroxidase 4 [Source:MGI Symbol;Acc:MGI:104767]	-
ENSMUSG00000021288	111.544	103.304	140.992	135.372	140.317	154.337	176.27	188.952	161.968	166.945	Klc1	12	111758849	111807844	+	4070	protein_coding	kinesin light chain 1 [Source:MGI Symbol;Acc:MGI:107978]	-
ENSMUSG00000017778	81.0935	64.2248	208.854	181.618	170.023	139.594	163.982	134.934	157.547	177.269	Cox7c	13	86044816	86046904	-	1131	protein_coding	cytochrome c oxidase subunit 7C [Source:MGI Symbol;Acc:MGI:103226]	-
ENSMUSG00000026797	123.792	105.816	110.988	102.628	118.103	136.428	169.563	196.972	185.747	194.204	Stxbp1	2	32787602	32847245	-	4997	protein_coding	syntaxin binding protein 1 [Source:MGI Symbol;Acc:MGI:107363]	-
ENSMUSG00000001525	117.67	114.263	172.277	190.715	172.159	152.137	156.531	184.584	145.327	150.7	Tubb5	17	35833921	35838306	-	3327	protein_coding	tubulin, beta 5 class I [Source:MGI Symbol;Acc:MGI:107812]	-
ENSMUSG00000029120	96.8025	90.0273	133.521	122.604	133.753	179.161	162.785	199.479	161.168	170.064	Ppp2r2c	5	36868513	36955078	+	4450	protein_coding	protein phosphatase 2, regulatory subunit B, gamma [Source:MGI Symbol;Acc:MGI:2442660]	-
ENSMUSG00000037217	140.122	98.9049	131.637	133.347	145.09	120.451	147.677	194.017	170.099	200.617	Syn1	X	20860511	20921004	-	3299	protein_coding	synapsin I [Source:MGI Symbol;Acc:MGI:98460]	-
ENSMUSG00000033161	101.871	74.5785	126.129	127.523	129.841	170.266	206.767	188.558	193.101	192.072	Atp1a1	3	101576219	101604684	-	4568	protein_coding	ATPase, Na+/K+ transporting, alpha 1 polypeptide [Source:MGI Symbol;Acc:MGI:88105]	-
ENSMUSG00000026764	84.9307	101.927	135.45	102.638	155.875	163.093	163.925	182.138	158.31	166.864	Kif5c	2	49619298	49774778	+	7142	protein_coding	kinesin family member 5C [Source:MGI Symbol;Acc:MGI:1098269]	-
ENSMUSG00000062070	110.776	92.3665	152.36	146.381	163.561	154.104	176.423	179.99	139.324	139.788	Pgk1	X	106187100	106203699	+	2244	protein_coding	phosphoglycerate kinase 1 [Source:MGI Symbol;Acc:MGI:97555]	-
ENSMUSG00000064373	100.167	122.464	217.144	172.703	217.24	120.69	123.792	112.757	131.145	130.752	Selenop	15	3268547	3280508	+	2842	protein_coding	selenoprotein P [Source:MGI Symbol;Acc:MGI:894288]	-
ENSMUSG00000005413	91.1622	162.228	528.556	450.027	345.514	26.4948	20.8554	38.8579	8.46412	9.47472	Hmox1	8	75093621	75100589	+	1751	protein_coding	heme oxygenase 1 [Source:MGI Symbol;Acc:MGI:96163]	-
ENSMUSG00000054793	101.435	103.654	180.362	163.183	146.377	146.352	151.126	159.829	136.33	138.33	Cadm4	7	24482023	24504539	+	2161	protein_coding	cell adhesion molecule 4 [Source:MGI Symbol;Acc:MGI:2449088]	-
ENSMUSG00000003363	90.9362	89.2875	153.259	137.666	127.743	172.414	183.621	164.546	156.626	178.861	Pld3	7	27532000	27553218	-	2924	protein_coding	phospholipase D family, member 3 [Source:MGI Symbol;Acc:MGI:1333782]	-
ENSMUSG00000071866	104.457	79.6749	167.304	282.264	207.684	164.813	147.195	139.903	185.587	145.42	Ppia	11	6415443	6419817	+	3508	protein_coding	peptidylprolyl isomerase A [Source:MGI Symbol;Acc:MGI:97749]	-
ENSMUSG00000000740	73.544	68.8296	207.98	214.56	168.439	161.786	147.247	140.186	131.293	129.68	Rpl13	8	123102350	123105244	+	2595	protein_coding	ribosomal protein L13 [Source:MGI Symbol;Acc:MGI:105922]	-
ENSMUSG00000018451	86.4532	122.137	137.676	139.945	149.97	141.954	179.189	172.464	152.762	135.877	6330403K07Rik	11	71031941	71033513	-	1494	lincRNA	RIKEN cDNA 6330403K07 gene [Source:MGI Symbol;Acc:MGI:1918001]	-
ENSMUSG00000047675	76.2747	61.2635	207.884	204.859	170.206	152.778	140.577	135.782	146.66	133.432	Rps8	4	117153827	117156243	-	1726	protein_coding	ribosomal protein S8 [Source:MGI Symbol;Acc:MGI:98166]	-
ENSMUSG00000025362	78.3617	68.0683	258.961	243.63	200.479	123.425	123.98	129.754	132.778	142.262	Rps26	10	128624534	128626747	-	1544	protein_coding	ribosomal protein S26 [Source:MGI Symbol;Acc:MGI:1351628]	-
ENSMUSG00000095098	75.8787	72.794	175.64	179.342	117.433	164.345	148.947	143.5	141.575	125.453	Ccdc85b	19	5456789	5457397	-	609	protein_coding	coiled-coil domain containing 85B [Source:MGI Symbol;Acc:MGI:2147607]	-
ENSMUSG00000032532	60.8273	12.3244	134.083	140.974	144.866	114.482	197.105	275.303	164.048	197.307	Cck	9	121489824	121495694	-	1305	protein_coding	cholecystokinin [Source:MGI Symbol;Acc:MGI:88297]	-
ENSMUSG00000061477	70.3567	49.3711	215.155	192.677	176.339	149.04	143.742	141.927	157.339	158.044	Rps7	12	28630854	28635953	-	2015	protein_coding	ribosomal protein S7 [Source:MGI Symbol;Acc:MGI:1333818]	-
ENSMUSG00000003469	116.532	93.2744	127.855	123.442	106.809	184.592	171.681	175.788	183.91	156.686	Phyhip	14	70457476	70468832	+	2910	protein_coding	phytanoyl-CoA hydroxylase interacting protein [Source:MGI Symbol;Acc:MGI:1860417]	-
ENSMUSG00000068923	123.045	122.363	124.311	118.502	136.487	141.541	159.371	158.198	163.406	162.05	Syt11	3	88744700	88775164	-	5205	protein_coding	synaptotagmin XI [Source:MGI Symbol;Acc:MGI:1859547]	-
ENSMUSG00000020297	117.775	116.083	137.645	122.301	121.445	171.184	165.256	142.382	167.444	151.699	Nsg2	11	32000463	32059202	+	4157	protein_coding	neuron specific gene family member 2 [Source:MGI Symbol;Acc:MGI:1202070]	-
ENSMUSG00000022658	114.068	75.8889	151.845	134.287	146.384	134.887	167.941	184.451	147.879	145.542	Tagln3	16	45711230	45724608	-	1240	protein_coding	transgelin 3 [Source:MGI Symbol;Acc:MGI:1926784]	-
ENSMUSG00000061718	51.3751	162.991	154.217	104.907	83.568	311.958	171.716	139.484	165.477	85.8482	Ppp1r1b	11	98348404	98357796	+	2928	protein_coding	protein phosphatase 1, regulatory inhibitor subunit 1B [Source:MGI Symbol;Acc:MGI:94860]	-
ENSMUSG00000064358	59.5626	44.0129	176.462	210.054	155.237	137.977	107.281	112.044	170.135	190.605	mt-Co3	MT	8607	9390	+	784	protein_coding	mitochondrially encoded cytochrome c oxidase III [Source:MGI Symbol;Acc:MGI:102502]	-
ENSMUSG00000063524	119.185	100.78	165.759	171.291	157.5	134.634	144.557	168.016	136.339	151.413	Eno1	4	150236721	150248879	+	5379	protein_coding	enolase 1, alpha non-neuron [Source:MGI Symbol;Acc:MGI:95393]	-
ENSMUSG00000059534	90.9867	70.1018	190.163	174.457	144.59	122.909	169.634	142.784	152.267	161.642	Uqcr10	11	4701973	4704342	-	584	protein_coding	ubiquinol-cytochrome c reductase, complex III subunit X [Source:MGI Symbol;Acc:MGI:1913402]	-
ENSMUSG00000007564	116.977	98.1778	135.566	128.116	125.867	150.185	171.185	161.563	164.332	151.62	Ppp2r1a	17	20945311	20965916	+	3411	protein_coding	protein phosphatase 2, regulatory subunit A, alpha [Source:MGI Symbol;Acc:MGI:1926334]	-
ENSMUSG00000047261	89.6744	112.323	167.645	140.52	138.59	146.885	170.569	136.692	145.339	152.946	Gap43	16	42248442	42340651	-	1523	protein_coding	growth associated protein 43 [Source:MGI Symbol;Acc:MGI:95639]	-
ENSMUSG00000036309	95.6656	74.7263	146.571	134.665	152.267	144.82	174.217	156.598	167.936	168.095	Skp1a	11	52231995	52246858	+	2211	protein_coding	S-phase kinase-associated protein 1A [Source:MGI Symbol;Acc:MGI:103575]	-
ENSMUSG00000021190	99.2292	128.903	288.681	288.632	228.029	118.23	80.6858	92.9452	69.5975	71.918	Lgmn	12	102394084	102439813	-	2323	protein_coding	legumain [Source:MGI Symbol;Acc:MGI:1330838]	-
ENSMUSG00000058297	154.262	142.328	116.699	102.676	114.193	123.994	147.153	141.438	145.876	146.9	Spock2	10	60106219	60135198	+	5533	protein_coding	sparc/osteonectin, cwcv and kazal-like domains proteoglycan 2 [Source:MGI Symbol;Acc:MGI:1891351]	-
ENSMUSG00000025132	105.632	116.167	180.617	184.825	153.024	143.273	122.945	142.094	122.438	125.853	Arhgdia	11	120578104	120581624	-	2258	protein_coding	Rho GDP dissociation inhibitor (GDI) alpha [Source:MGI Symbol;Acc:MGI:2178103]	-
ENSMUSG00000045128	72.6551	59.6284	215.248	198.418	174.732	143.82	130.955	123.769	138.013	135.885	Rpl18a	8	70894722	70897412	-	1739	protein_coding	ribosomal protein L18A [Source:MGI Symbol;Acc:MGI:1924058]	-
ENSMUSG00000102252	94.7618	64.1465	118.43	114.269	110.193	145.135	184.577	161.571	178.14	176.085	Snrpn	7	59982495	60140219	-	2159	protein_coding	small nuclear ribonucleoprotein N [Source:MGI Symbol;Acc:MGI:98347]	-
ENSMUSG00000005873	108.538	93.0625	130.608	119.076	146.55	128.07	161.078	154.867	157.549	156.135	Reep5	18	34344889	34373415	-	2894	protein_coding	receptor accessory protein 5 [Source:MGI Symbol;Acc:MGI:1270152]	-
ENSMUSG00000064369	129.394	63.5706	96.446	84.3228	155.387	188.031	166.642	134.913	141.289	127.76	mt-Te	MT	14071	14139	-	69	Mt_tRNA	mitochondrially encoded tRNA glutamic acid [Source:MGI Symbol;Acc:MGI:102488]	-
ENSMUSG00000026385	94.1411	84.9717	218.365	201.112	193.918	118.65	115.151	111.765	93.8413	106.68	Dbi	1	120113280	120121078	-	1422	protein_coding	diazepam binding inhibitor [Source:MGI Symbol;Acc:MGI:94865]	-
ENSMUSG00000073702	49.6173	40.9606	216.477	176.522	153.78	153.761	139.84	127.433	133.964	126.747	Rpl31	1	39367842	39371911	+	1662	protein_coding	ribosomal protein L31 [Source:MGI Symbol;Acc:MGI:2149632]	-
ENSMUSG00000031778	98.4448	111.464	111.946	108.622	107.151	166.909	150.298	175.283	165.272	178.905	Cx3cl1	8	94772009	94782427	+	3930	protein_coding	chemokine (C-X3-C motif) ligand 1 [Source:MGI Symbol;Acc:MGI:1097153]	-
ENSMUSG00000024403	106.97	74.8187	124.417	114.793	123.369	119.536	147.843	170.31	161.177	175.022	Atp6v1g2	17	35233660	35238767	+	2510	protein_coding	ATPase, H+ transporting, lysosomal V1 subunit G2 [Source:MGI Symbol;Acc:MGI:1913487]	-
ENSMUSG00000102070	67.8562	44.2287	226.281	235.695	162.973	132.289	99.8215	108.197	129.172	161.002	Gm28661	1	24614885	24615565	-	681	unprocessed_pseudogene	predicted gene 28661 [Source:MGI Symbol;Acc:MGI:5579367]	-
ENSMUSG00000048758	64.8265	65.9124	203.871	200.005	156.366	128.043	119.94	119.55	136.427	155.439	Rpl29	9	106429454	106431568	+	1126	protein_coding	ribosomal protein L29 [Source:MGI Symbol;Acc:MGI:99687]	-
ENSMUSG00000058756	114.295	98.8058	136.516	132.419	107.872	149.348	140.628	136.056	145.229	137.775	Thra	11	98740638	98769006	+	4614	protein_coding	thyroid hormone receptor alpha [Source:MGI Symbol;Acc:MGI:98742]	THR-like
ENSMUSG00000027375	131.808	122.401	132.721	96.0697	130.827	136.47	162.956	99.3103	172.627	152.936	Mal	2	127633226	127656695	-	2778	protein_coding	myelin and lymphocyte protein, T cell differentiation protein [Source:MGI Symbol;Acc:MGI:892970]	-
ENSMUSG00000035864	117.033	78.4685	106.627	100.355	107.688	126.564	174.006	165.12	171.227	177.995	Syt1	10	108497650	109010982	-	8338	protein_coding	synaptotagmin I [Source:MGI Symbol;Acc:MGI:99667]	-
ENSMUSG00000032966	101.023	94.1035	136.273	131.813	140.358	166.282	138.955	146.201	149.698	145.245	Fkbp1a	2	151542483	151561692	+	3857	protein_coding	FK506 binding protein 1a [Source:MGI Symbol;Acc:MGI:95541]	-
ENSMUSG00000099764	71.7833	66.7388	241.258	207.577	184.382	129.882	120.096	116.021	133.155	134.533	Rps10-ps2	16	20822145	20822640	-	496	processed_pseudogene	ribosomal protein S10, pseudogene 2 [Source:MGI Symbol;Acc:MGI:3645627]	-
ENSMUSG00000054452	98.4987	80.6404	144.429	160.04	119.039	141.727	150.278	131.366	142.182	132.242	Aes	10	81559488	81566362	+	3334	protein_coding	amino-terminal enhancer of split [Source:MGI Symbol;Acc:MGI:95806]	-
ENSMUSG00000006373	92.5439	90.4201	127.005	135.203	124.743	136.496	160.53	126.994	136.86	136.843	Pgrmc1	X	36598206	36606079	+	1857	protein_coding	progesterone receptor membrane component 1 [Source:MGI Symbol;Acc:MGI:1858305]	-
ENSMUSG00000020585	109.624	85.6657	163.91	158.23	162.229	121.073	124.811	129.287	126.054	133.452	Laptm4a	12	8921664	8938742	+	1773	protein_coding	lysosomal-associated protein transmembrane 4A [Source:MGI Symbol;Acc:MGI:108017]	-
ENSMUSG00000028161	102.886	84.238	113.218	107.127	117.6	163.667	142.413	138.809	174.923	164.433	Ppp3ca	3	136670124	136937727	+	9981	protein_coding	protein phosphatase 3, catalytic subunit, alpha isoform [Source:MGI Symbol;Acc:MGI:107164]	-
ENSMUSG00000014602	123.062	129.595	104.333	86.946	105.556	131.07	137.013	132.555	135.487	141.892	Kif1a	1	93015464	93101951	-	9330	protein_coding	kinesin family member 1A [Source:MGI Symbol;Acc:MGI:108391]	-
ENSMUSG00000047459	78.4571	59.2964	165.369	158.45	162.263	115.002	135.008	145.155	138.898	161.935	Dynlrb1	2	155236533	155250277	+	1009	protein_coding	dynein light chain roadblock-type 1 [Source:MGI Symbol;Acc:MGI:1914318]	-
ENSMUSG00000040385	74.0042	92.1593	148.803	137.262	125.535	177.334	157.383	141.516	135.589	130.872	Ppp1ca	19	4192158	4195419	+	1379	protein_coding	protein phosphatase 1 catalytic subunit alpha [Source:MGI Symbol;Acc:MGI:103016]	-
ENSMUSG00000029467	120.108	108.545	99.6767	95.3052	110.021	138.709	142.865	156.748	157.501	159.102	Atp2a2	5	122453513	122502225	-	6081	protein_coding	ATPase, Ca++ transporting, cardiac muscle, slow twitch 2 [Source:MGI Symbol;Acc:MGI:88110]	-
ENSMUSG00000107176	72.1469	70.5137	179.406	200.79	161.261	126.139	114.772	106.167	100.715	104.202	Gm9794	6	66875321	66875743	-	423	processed_pseudogene	predicted pseudogene 9794 [Source:MGI Symbol;Acc:MGI:3642653]	-
ENSMUSG00000041773	118.284	51.7067	106.06	122.185	132.17	104.398	136.324	183.641	145.324	183.733	Enc1	13	97241105	97253034	+	4737	protein_coding	ectodermal-neural cortex 1 [Source:MGI Symbol;Acc:MGI:109610]	-
ENSMUSG00000079477	101.026	87.705	144.726	136.831	138.382	122.487	133.735	134.193	135.073	148.824	Rab7	6	87999106	88045270	-	2610	protein_coding	RAB7, member RAS oncogene family [Source:MGI Symbol;Acc:MGI:105068]	-
ENSMUSG00000067038	65.8304	55.6435	211.09	191.519	172.927	133.819	139.763	136.134	132.896	115.621	Rps12-ps3	19	59322290	59322783	+	494	protein_coding	ribosomal protein S12, pseudogene 3 [Source:MGI Symbol;Acc:MGI:3704503]	-
ENSMUSG00000027805	95.4607	74.3573	114.916	102.338	125.862	139.073	164.254	148.669	151.265	154.611	Pfn2	3	57841895	57848079	-	3541	protein_coding	profilin 2 [Source:MGI Symbol;Acc:MGI:97550]	-
ENSMUSG00000058254	77.5858	74.8378	141.907	120.22	127.638	146.823	141.44	146.446	148.763	151.136	Tspan7	X	10485158	10596605	+	7067	protein_coding	tetraspanin 7 [Source:MGI Symbol;Acc:MGI:1298407]	-
ENSMUSG00000044080	76.5651	74.5809	268.58	209.683	185.724	103.509	87.4431	101.617	102.068	113.881	S100a1	3	90511034	90514392	-	694	protein_coding	S100 calcium binding protein A1 [Source:MGI Symbol;Acc:MGI:1338917]	-
ENSMUSG00000020719	145.109	161.439	102.21	106.17	103.607	131.995	125.74	121.238	116.803	113.819	Ddx5	11	106780355	106789185	-	5775	protein_coding	DEAD (Asp-Glu-Ala-Asp) box polypeptide 5 [Source:MGI Symbol;Acc:MGI:105037]	-
ENSMUSG00000047187	93.9381	75.238	120.675	113.409	128.925	126.971	145.773	136.218	145.438	145.168	Rab2a	4	8535644	8607778	+	2133	protein_coding	RAB2A, member RAS oncogene family [Source:MGI Symbol;Acc:MGI:1928750]	-
ENSMUSG00000038370	104.721	127.799	136.779	116.298	93.9338	187.87	132.053	125.501	131.358	102.95	Pcp4l1	1	171173262	171196268	-	1577	protein_coding	Purkinje cell protein 4-like 1 [Source:MGI Symbol;Acc:MGI:1913675]	-
ENSMUSG00000006782	128.651	104.852	138.749	118.386	131.136	120.958	147.279	91.0843	138.875	136.266	Cnp	11	100574904	100591729	+	3639	protein_coding	2',3'-cyclic nucleotide 3' phosphodiesterase [Source:MGI Symbol;Acc:MGI:88437]	-
ENSMUSG00000035530	92.4103	86.5844	139.363	132.845	116.739	146.704	140.593	141.852	147.945	136.064	Eif1	11	100319885	100322096	+	2098	protein_coding	eukaryotic translation initiation factor 1 [Source:MGI Symbol;Acc:MGI:105125]	-
ENSMUSG00000080921	53.6021	41.4611	203.797	195.071	153.731	114.44	118.212	102.771	128.579	117.839	Rpl38-ps2	6	140746960	140747172	-	213	processed_pseudogene	ribosomal protein L38, pseudogene 2 [Source:MGI Symbol;Acc:MGI:3646625]	-
ENSMUSG00000030654	89.1445	70.4552	140.432	147.684	131.065	112.602	143.742	127.407	125.941	130.873	Arl6ip1	7	118118891	118129662	-	2482	protein_coding	ADP-ribosylation factor-like 6 interacting protein 1 [Source:MGI Symbol;Acc:MGI:1858943]	-
ENSMUSG00000065947	39.1707	41.9437	298.07	142.88	152.011	111.574	173.141	101.059	74.9467	124.704	mt-Nd4l	MT	9877	10173	+	297	protein_coding	mitochondrially encoded NADH dehydrogenase 4L [Source:MGI Symbol;Acc:MGI:102497]	-
ENSMUSG00000029632	76.679	49.5491	139.436	121.447	131.732	125.711	166.367	133.63	141.84	138.085	Ndufa4	6	11900292	11907497	-	1381	protein_coding	Ndufa4, mitochondrial complex associated [Source:MGI Symbol;Acc:MGI:107686]	-
ENSMUSG00000027350	92.955	51.0356	96.994	104.511	131.034	110.916	141.067	228.308	125.127	120.516	Chgb	2	132781278	132795079	+	2740	protein_coding	chromogranin B [Source:MGI Symbol;Acc:MGI:88395]	-
ENSMUSG00000039347	105.789	75.8265	112.285	111.371	110.166	128.182	157.888	148.71	145.366	138.815	Atp6v0e2	6	48537615	48541801	+	2381	protein_coding	ATPase, H+ transporting, lysosomal V0 subunit E2 [Source:MGI Symbol;Acc:MGI:1923502]	-
ENSMUSG00000026424	101.925	108.361	177.159	161.129	152.436	113.023	99.3337	114.726	89.98	104.765	Gpr37l1	1	135160234	135167681	-	2269	protein_coding	G protein-coupled receptor 37-like 1 [Source:MGI Symbol;Acc:MGI:1928503]	-
ENSMUSG00000025794	58.3381	50.4083	170.475	159.427	124.511	132.367	131.067	107.608	123.183	121.176	Rpl14	9	120571444	120574654	+	1651	protein_coding	ribosomal protein L14 [Source:MGI Symbol;Acc:MGI:1914365]	-
ENSMUSG00000033940	76.0013	66.6568	142.234	144.215	128.507	138.233	136.801	138.495	127.423	140.719	Brk1	6	113604772	113616951	+	1095	protein_coding	BRICK1, SCAR/WAVE actin-nucleating complex subunit [Source:MGI Symbol;Acc:MGI:1915406]	-
ENSMUSG00000101249	53.5603	353.168	170.502	176.615	127.101	91.2113	72.7084	78.0908	112.934	136.124	Gm29216	1	24615706	24616197	-	492	unprocessed_pseudogene	predicted gene 29216 [Source:MGI Symbol;Acc:MGI:5579922]	-
ENSMUSG00000016319	91.3233	81.1896	132.492	121.874	128.48	136.489	139.292	132.099	116.676	118.978	Slc25a5	X	36795651	36798807	+	1646	protein_coding	solute carrier family 25 (mitochondrial carrier, adenine nucleotide translocator), member 5 [Source:MGI Symbol;Acc:MGI:1353496]	-
ENSMUSG00000030701	105.539	93.4687	136.329	108.498	114.99	117.201	143.57	104.631	145.942	155.017	Plekhb1	7	100642892	100662414	-	3713	protein_coding	pleckstrin homology domain containing, family B (evectins) member 1 [Source:MGI Symbol;Acc:MGI:1351469]	-
ENSMUSG00000024012	92.1265	92.7467	118.054	116.354	114.863	133.836	143.57	121.501	121.947	119.502	Mtch1	17	29332072	29347904	-	2878	protein_coding	mitochondrial carrier 1 [Source:MGI Symbol;Acc:MGI:1929261]	-
ENSMUSG00000037706	109.837	103.806	158.729	146.452	154.541	109.755	120.999	111.758	111.256	106.298	Cd81	7	143052739	143067934	+	2879	protein_coding	CD81 antigen [Source:MGI Symbol;Acc:MGI:1096398]	-
ENSMUSG00000032181	84.5645	87.9837	164.763	129.071	141.882	112.966	105.319	131.649	120.608	133.728	Scg3	9	75643189	75684056	-	2738	protein_coding	secretogranin III [Source:MGI Symbol;Acc:MGI:103032]	-
ENSMUSG00000040659	57.6781	55.0461	138.953	130.92	111.627	119.336	115.945	201.503	113.864	120.072	Efhd2	4	141858142	141874920	-	2381	protein_coding	EF hand domain containing 2 [Source:MGI Symbol;Acc:MGI:106504]	-
ENSMUSG00000030704	94.5912	67.7408	103.485	101.089	114.185	110.131	143.178	144.904	147.32	159.796	Rab6a	7	100607410	100641268	+	3728	protein_coding	RAB6A, member RAS oncogene family [Source:MGI Symbol;Acc:MGI:894313]	-
ENSMUSG00000035203	106.353	80.5885	118.803	121.735	103.474	132.778	129.615	136.307	122.792	114.812	Epn1	7	5080235	5098178	+	2810	protein_coding	epsin 1 [Source:MGI Symbol;Acc:MGI:1333763]	-
ENSMUSG00000091498	77.8859	58.4849	146.712	142.007	133.824	115.905	150.504	115.401	134.733	123.736	Mpc1-ps	12	110858565	110858894	-	330	processed_pseudogene	mitochondrial pyruvate carrier 1, pseudogene [Source:MGI Symbol;Acc:MGI:3781628]	-
ENSMUSG00000043716	65.2665	56.1777	181.228	167.485	156.179	122.071	117.976	115.503	117.885	120.182	Rpl7	1	16101295	16104662	-	2687	protein_coding	ribosomal protein L7 [Source:MGI Symbol;Acc:MGI:98073]	-
ENSMUSG00000015291	111.672	99.8709	108.989	99.9272	105.698	106.879	130.146	121.832	134.991	144.881	Gdi1	X	74304998	74311862	+	4296	protein_coding	guanosine diphosphate (GDP) dissociation inhibitor 1 [Source:MGI Symbol;Acc:MGI:99846]	-
ENSMUSG00000060240	102.459	85.668	96.2401	92.2444	91.5204	126.095	169.745	135.689	137.976	130.335	Cend1	7	141426446	141429491	-	1775	protein_coding	cell cycle exit and neuronal differentiation 1 [Source:MGI Symbol;Acc:MGI:1929898]	-
ENSMUSG00000029064	92.7658	79.4233	113.194	106.214	112.706	126.78	132.721	132.255	129.169	133.726	Gnb1	4	155491361	155559269	+	4268	protein_coding	guanine nucleotide binding protein (G protein), beta 1 [Source:MGI Symbol;Acc:MGI:95781]	-
ENSMUSG00000015837	99.3364	86.1764	120.505	124.185	107.328	115.36	133.336	129.748	120.026	121.543	Sqstm1	11	50199366	50210827	-	3356	protein_coding	sequestosome 1 [Source:MGI Symbol;Acc:MGI:107931]	-
ENSMUSG00000003814	105.628	119.975	145.764	181.536	149.396	102.618	93.3979	142.279	98.4601	106.962	Calr	8	84841850	84846934	-	2880	protein_coding	calreticulin [Source:MGI Symbol;Acc:MGI:88252]	-
ENSMUSG00000013921	137.826	110.46	121.175	110.043	111.949	97.9001	116.801	127.532	134.415	145.104	Clip3	7	30291728	30308367	+	3935	protein_coding	CAP-GLY domain containing linker protein 3 [Source:MGI Symbol;Acc:MGI:1923936]	-
ENSMUSG00000049044	53.0567	76.1171	115.705	92.0169	108.489	147.424	131.787	126.736	140.894	152.877	Rapgef4	2	71981240	72257474	+	6677	protein_coding	Rap guanine nucleotide exchange factor (GEF) 4 [Source:MGI Symbol;Acc:MGI:1917723]	-
ENSMUSG00000056596	77.1414	69.5525	121.515	97.6162	121.061	138.104	106.691	177.509	120.541	92.8642	Trnp1	4	133491100	133498550	-	1654	protein_coding	TMF1-regulated nuclear protein 1 [Source:MGI Symbol;Acc:MGI:1916789]	-
ENSMUSG00000034891	96.7929	62.6566	117.893	119.084	95.5654	100.574	153.42	140.637	152.637	154.516	Sncb	13	54758860	54766595	-	2145	protein_coding	synuclein, beta [Source:MGI Symbol;Acc:MGI:1889011]	-
ENSMUSG00000048978	56.6242	59.4255	110.716	83.042	104.104	142.079	133.767	152.397	141.848	143.573	Nrsn1	13	25252040	25270502	-	2798	protein_coding	neurensin 1 [Source:MGI Symbol;Acc:MGI:894662]	-
ENSMUSG00000006273	85.1789	69.1566	96.6375	93.7366	112.196	120.578	135.486	165.968	131.485	130.55	Atp6v1b2	8	69088646	69113711	+	5305	protein_coding	ATPase, H+ transporting, lysosomal V1 subunit B2 [Source:MGI Symbol;Acc:MGI:109618]	-
ENSMUSG00000040794	82.5076	73.6729	131.193	118.885	87.6517	137.104	140.551	131.73	152.763	138.952	C1qtnf4	2	90885860	90890525	+	1290	protein_coding	C1q and tumor necrosis factor related protein 4 [Source:MGI Symbol;Acc:MGI:1914695]	-
ENSMUSG00000020267	72.8502	49.1622	128.687	135.985	122.092	117.676	143.033	123.511	114.514	105.658	Hint1	11	54866383	54870501	+	872	protein_coding	histidine triad nucleotide binding protein 1 [Source:MGI Symbol;Acc:MGI:1321133]	-
ENSMUSG00000008682	67.3149	68.7974	163.264	174.57	149.221	120.1	110.174	110.665	108.203	106.007	Rpl10	X	74270812	74273135	+	2053	protein_coding	ribosomal protein L10 [Source:MGI Symbol;Acc:MGI:105943]	-
ENSMUSG00000113948	56.3486	39.9717	173.057	142.522	153.644	118.694	118.146	103.907	123.854	143.908	Rpl17-ps3	12	67510756	67511311	+	556	processed_pseudogene	ribosomal protein L17, pseudogene 3 [Source:MGI Symbol;Acc:MGI:3642206]	-
ENSMUSG00000006699	91.1627	79.9189	145.222	126.271	145.318	116.515	118.67	119.76	115.346	117.731	Cdc42	4	137319696	137357720	-	2966	protein_coding	cell division cycle 42 [Source:MGI Symbol;Acc:MGI:106211]	-
ENSMUSG00000016541	91.9342	76.7218	121.255	117.734	131.05	102.24	122.405	131.797	120.792	134.763	Atxn10	15	85336245	85463212	+	1937	protein_coding	ataxin 10 [Source:MGI Symbol;Acc:MGI:1859293]	-
ENSMUSG00000025190	96.2646	88.499	91.856	86.2823	92.24	117.418	143.156	139.145	140.204	142.618	Got1	19	43499752	43524605	-	2539	protein_coding	glutamic-oxaloacetic transaminase 1, soluble [Source:MGI Symbol;Acc:MGI:95791]	-
ENSMUSG00000061787	60.2263	47.4214	170.795	162.126	136.29	120.574	115.909	102.784	104.433	108.166	Rps17	7	81342732	81345254	-	1274	protein_coding	ribosomal protein S17 [Source:MGI Symbol;Acc:MGI:1309526]	-
ENSMUSG00000078812	77.5572	66.506	135.924	139.415	125.151	120.199	123.441	121.12	111.235	111.182	Eif5a	11	69916714	69921958	-	2377	protein_coding	eukaryotic translation initiation factor 5A [Source:MGI Symbol;Acc:MGI:106248]	-
ENSMUSG00000025151	113.655	108.354	104.889	125.525	104.296	106.225	125.601	109.231	122.729	120.397	Maged1	X	94535474	94542143	-	4351	protein_coding	melanoma antigen, family D, 1 [Source:MGI Symbol;Acc:MGI:1930187]	-
ENSMUSG00000004187	96.7983	78.5352	105.274	87.9792	77.367	133.928	121.805	118.217	131.623	123.107	Kifc2	15	76659858	76668196	+	3932	protein_coding	kinesin family member C2 [Source:MGI Symbol;Acc:MGI:109187]	-
ENSMUSG00000017466	96.5956	132.402	117.969	104.375	125.728	93.0848	105.687	121.307	101.09	95.5047	Timp2	11	118301069	118355740	-	3896	protein_coding	tissue inhibitor of metalloproteinase 2 [Source:MGI Symbol;Acc:MGI:98753]	-
ENSMUSG00000028478	77.9187	63.5861	132.112	141.135	132.074	106.152	109.187	120.766	119.655	117.88	Clta	4	44004452	44032846	+	1800	protein_coding	clathrin, light polypeptide (Lca) [Source:MGI Symbol;Acc:MGI:894297]	-
ENSMUSG00000023236	69.319	52.7445	105.257	86.2173	89.0568	123.964	161.802	125.673	150.273	137.303	Scg5	2	113776362	113829121	-	1569	protein_coding	secretogranin V [Source:MGI Symbol;Acc:MGI:98289]	-
ENSMUSG00000012848	57.6988	49.6481	165.625	146.908	131.252	125.157	110.672	104.084	106.985	95.7467	Rps5	7	12922290	12926686	+	1734	protein_coding	ribosomal protein S5 [Source:MGI Symbol;Acc:MGI:1097682]	-
ENSMUSG00000020340	98.0733	74.6726	90.7586	83.6491	87.9079	113.801	128.14	125.759	146.581	145.863	Cyfip2	11	46193850	46312859	-	7103	protein_coding	cytoplasmic FMR1 interacting protein 2 [Source:MGI Symbol;Acc:MGI:1924134]	-
ENSMUSG00000058546	61.4569	47.8513	111.726	179.87	145.607	160.008	151.905	101.313	75.0478	71.0482	Rpl23a	11	78180932	78183584	-	847	protein_coding	ribosomal protein L23A [Source:MGI Symbol;Acc:MGI:3040672]	-
ENSMUSG00000022421	106.881	48.7337	82.888	79.6948	113.59	92.9604	115.805	164.278	104.748	144.047	Nptxr	15	79786351	79804766	-	5170	protein_coding	neuronal pentraxin receptor [Source:MGI Symbol;Acc:MGI:1920590]	-
ENSMUSG00000013160	81.5123	72.1847	118.939	118.619	109.834	100.051	118.995	126.492	118.865	134.558	Atp6v0d1	8	105524465	105566047	-	1793	protein_coding	ATPase, H+ transporting, lysosomal V0 subunit D1 [Source:MGI Symbol;Acc:MGI:1201778]	-
ENSMUSG00000029838	57.8457	66.5771	144.372	117.181	132.1	117.271	120.592	117.323	96.8643	112.504	Ptn	6	36714929	36810220	-	3433	protein_coding	pleiotrophin [Source:MGI Symbol;Acc:MGI:97804]	-
ENSMUSG00000031144	93.1846	63.4456	93.9285	95.1605	90.9423	98.6744	140.044	122.18	122.275	137.486	Syp	X	7638471	7653256	+	5211	protein_coding	synaptophysin [Source:MGI Symbol;Acc:MGI:98467]	-
ENSMUSG00000046330	46.0129	37.3308	170.385	160.572	120.021	111.215	117.528	100.272	103.872	105.157	Rpl37a	1	72711290	72713813	+	1410	protein_coding	ribosomal protein L37a [Source:MGI Symbol;Acc:MGI:98068]	-
ENSMUSG00000024248	65.6682	55.0686	122.851	110.715	105.603	121.291	133.477	110.967	108.873	100.394	Cox7a2l	17	83501919	83514333	-	1147	protein_coding	cytochrome c oxidase subunit 7A2 like [Source:MGI Symbol;Acc:MGI:106015]	-
ENSMUSG00000032046	78.5297	70.0244	133.179	123.572	118.21	111.017	112.179	113.156	114.561	111.963	Abhd12	2	150832493	150904741	-	2823	protein_coding	abhydrolase domain containing 12 [Source:MGI Symbol;Acc:MGI:1923442]	-
ENSMUSG00000031708	101.824	91.1574	109.762	106.741	104.378	95.2321	120.485	119.711	126.851	125.706	Tecr	8	83571698	83607971	-	2191	protein_coding	trans-2,3-enoyl-CoA reductase [Source:MGI Symbol;Acc:MGI:1915408]	-
ENSMUSG00000033917	74.4175	61.9069	122.25	117.364	119.302	103.932	120.592	144.813	119.099	124.717	Gde1	7	118688545	118705778	-	1692	protein_coding	glycerophosphodiester phosphodiesterase 1 [Source:MGI Symbol;Acc:MGI:1891827]	-
ENSMUSG00000026204	98.1981	110.693	88.2387	86.3272	84.4846	113.93	110.137	116.381	104.959	112.51	Ptprn	1	75247027	75264502	-	4249	protein_coding	protein tyrosine phosphatase, receptor type, N [Source:MGI Symbol;Acc:MGI:102765]	-
ENSMUSG00000022892	99.5601	83.8887	98.9034	98.5956	101.801	102.403	121.752	113.483	122.604	129.79	App	16	84949685	85173766	-	12996	protein_coding	amyloid beta (A4) precursor protein [Source:MGI Symbol;Acc:MGI:88059]	-
ENSMUSG00000041028	79.6526	69.0421	100.373	96.3954	104.261	118.581	127.64	119.821	123.537	119.194	Ghitm	14	37120092	37135272	-	3756	protein_coding	growth hormone inducible transmembrane protein [Source:MGI Symbol;Acc:MGI:1913342]	-
ENSMUSG00000022199	114.474	114.432	90.2751	103.215	83.2441	120.462	126.901	107.215	110.459	102.054	Slc22a17	14	54906304	54913132	-	4517	protein_coding	solute carrier family 22 (organic cation transporter), member 17 [Source:MGI Symbol;Acc:MGI:1926225]	-
ENSMUSG00000036752	90.0541	75.2909	117.954	132.572	131.121	97.1593	121.839	139.235	99.3453	112.293	Tubb4b	2	25222160	25224702	-	2088	protein_coding	tubulin, beta 4B class IVB [Source:MGI Symbol;Acc:MGI:1915472]	-
ENSMUSG00000031839	70.4799	60.4334	131.981	119.246	125.066	101.254	111.043	114.14	109.071	117.799	Hsbp1	8	119344488	119348922	+	1861	protein_coding	heat shock factor binding protein 1 [Source:MGI Symbol;Acc:MGI:1915446]	-
ENSMUSG00000022884	88.8997	71.26	98.156	99.46	100.048	103.008	126.76	116.673	131.665	123.137	Eif4a2	16	23107444	23114136	+	5338	protein_coding	eukaryotic translation initiation factor 4A2 [Source:MGI Symbol;Acc:MGI:106906]	-
ENSMUSG00000035847	85.0424	83.0208	106.642	83.0913	98.0388	112.429	104.295	113.5	113.368	124.693	Ids	X	70343069	70365084	-	5101	protein_coding	iduronate 2-sulfatase [Source:MGI Symbol;Acc:MGI:96417]	-
ENSMUSG00000021665	88.291	105.954	200.04	162.85	186.941	101.309	68.8453	73.7046	47.5713	60.2871	Hexb	13	97176331	97198357	-	1906	protein_coding	hexosaminidase B [Source:MGI Symbol;Acc:MGI:96074]	-
ENSMUSG00000027002	94.0497	66.5319	84.1385	83.8812	102.589	109.208	111.367	116.473	121.911	132.574	Nckap1	2	80500512	80581380	-	4964	protein_coding	NCK-associated protein 1 [Source:MGI Symbol;Acc:MGI:1355333]	-
ENSMUSG00000041841	44.9847	36.7788	158.759	135.234	120.144	99.7899	104.063	94.1082	108.689	112.258	Rpl37	15	5116645	5119140	+	1684	protein_coding	ribosomal protein L37 [Source:MGI Symbol;Acc:MGI:1914531]	-
ENSMUSG00000039016	58.8109	43.3556	127.881	115.618	115.911	109.294	133.391	114.034	126.63	120.901	Timm8b	9	50603910	50605320	+	518	protein_coding	translocase of inner mitochondrial membrane 8B [Source:MGI Symbol;Acc:MGI:1353424]	-
ENSMUSG00000030806	77.4017	76.4615	78.3695	67.7594	89.6002	120.003	118.627	138.789	124.722	125.395	Stx1b	7	127803900	127824549	-	4802	protein_coding	syntaxin 1B [Source:MGI Symbol;Acc:MGI:1930705]	-
ENSMUSG00000028692	75.5378	66.8429	137.669	130.831	119.746	104.263	119.164	107.01	103.053	102.758	Akr1a1	4	116636510	116651680	-	2750	protein_coding	aldo-keto reductase family 1, member A1 (aldehyde reductase) [Source:MGI Symbol;Acc:MGI:1929955]	-
ENSMUSG00000032936	103.734	103.277	93.2749	84.9727	75.8054	140.271	114.812	98.203	121.136	106.25	Camkv	9	107935674	107949691	+	3763	protein_coding	CaM kinase-like vesicle-associated [Source:MGI Symbol;Acc:MGI:2384296]	-
ENSMUSG00000050711	75.5606	103.808	83.702	76.0666	87.0827	111.325	101.957	100.722	100.448	103.11	Scg2	1	79434669	79440120	-	2515	protein_coding	secretogranin II [Source:MGI Symbol;Acc:MGI:103033]	-
ENSMUSG00000028843	68.3462	64.1838	150.439	161.533	141.465	113.22	90.6451	115.31	96.1628	89.2553	Sh3bgrl3	4	134127406	134128789	-	821	protein_coding	SH3 domain binding glutamic acid-rich protein-like 3 [Source:MGI Symbol;Acc:MGI:1920973]	-
ENSMUSG00000046364	56.4509	45.2446	154.547	162.004	128.55	109.131	109.786	104.863	102.365	93.2844	Rpl27a	7	109519147	109522367	+	2774	protein_coding	ribosomal protein L27A [Source:MGI Symbol;Acc:MGI:1347076]	-
ENSMUSG00000006476	114.332	60.4201	86.9032	88.0688	95.3137	99.746	86.9819	121.767	110.161	129.714	Nsmf	2	25054355	25062881	+	4896	protein_coding	NMDA receptor synaptonuclear signaling and neuronal migration factor [Source:MGI Symbol;Acc:MGI:1861755]	-
ENSMUSG00000009894	91.8097	69.2068	93.134	93.0143	93.2837	92.3304	122.169	127.435	123.121	126.155	Snap47	11	59407134	59451186	-	2651	protein_coding	synaptosomal-associated protein, 47 [Source:MGI Symbol;Acc:MGI:1915076]	-
ENSMUSG00000025781	67.893	56.3086	123.77	110.607	115.09	97.612	113.524	112.895	118.316	122.598	Atp5c1	2	10056016	10080510	-	1908	protein_coding	ATP synthase, H+ transporting, mitochondrial F1 complex, gamma polypeptide 1 [Source:MGI Symbol;Acc:MGI:1261437]	-
ENSMUSG00000035964	98.9146	57.3595	88.0734	106.101	86.0791	98.8548	148.271	129.765	130.122	120.597	Tmem59l	8	70483867	70487358	-	1663	protein_coding	transmembrane protein 59-like [Source:MGI Symbol;Acc:MGI:1915187]	-
ENSMUSG00000037563	46.0749	43.3786	138.936	140.072	104.924	115.258	115.044	91.4453	81.9913	75.2418	Rps16	7	28350652	28353155	+	1266	protein_coding	ribosomal protein S16 [Source:MGI Symbol;Acc:MGI:98118]	-
ENSMUSG00000048240	54.396	146.846	131.056	84.0723	65.6704	208.268	96.9328	77.5785	119.537	68.6243	Gng7	10	80948624	81014945	-	3786	protein_coding	guanine nucleotide binding protein (G protein), gamma 7 [Source:MGI Symbol;Acc:MGI:95787]	-
ENSMUSG00000090071	57.6479	66.2996	95.9965	94.513	85.1212	124.932	126.911	116.867	126.194	128.408	Cdk5r2	1	74854934	74857732	+	2799	protein_coding	cyclin-dependent kinase 5, regulatory subunit 2 (p39) [Source:MGI Symbol;Acc:MGI:1330828]	-
ENSMUSG00000071644	66.5763	65.9755	123.914	125.56	111.296	113.324	111.543	107.563	102.149	92.8638	Eef1g	19	8967041	8978479	+	2600	protein_coding	eukaryotic translation elongation factor 1 gamma [Source:MGI Symbol;Acc:MGI:1914410]	-
ENSMUSG00000046160	94.1047	104.716	126.907	159.714	124.864	100.198	88.4671	90.3158	93.2342	89.8741	Olig1	16	91269772	91271933	+	2162	protein_coding	oligodendrocyte transcription factor 1 [Source:MGI Symbol;Acc:MGI:1355334]	bHLH
ENSMUSG00000037855	44.6396	55.5298	99.972	69.5602	88.0965	133.879	108.839	134.504	120.684	128.377	Zfp365	10	67886103	67912662	-	5205	protein_coding	zinc finger protein 365 [Source:MGI Symbol;Acc:MGI:2143676]	-
ENSMUSG00000067889	68.0001	60.8028	79.263	82.2508	84.176	121.765	102.827	115.81	112.22	124.915	Sptbn2	19	4711208	4752353	+	8251	protein_coding	spectrin beta, non-erythrocytic 2 [Source:MGI Symbol;Acc:MGI:1313261]	-
ENSMUSG00000019804	72.7979	73.6339	121.933	122.993	117.346	97.981	90.0401	104.691	95.1968	111.692	Snx3	10	42502030	42535381	+	1413	protein_coding	sorting nexin 3 [Source:MGI Symbol;Acc:MGI:1860188]	-
ENSMUSG00000017707	73.6688	76.6244	126.033	106.902	123.336	97.1921	95.8192	98.9813	91.7193	96.9772	Serinc3	2	163623272	163645131	-	3840	protein_coding	serine incorporator 3 [Source:MGI Symbol;Acc:MGI:1349457]	-
ENSMUSG00000063316	59.1158	49.074	155.993	151.369	122.027	83.0586	93.4264	93.0254	98.3137	106.484	Rpl27	11	101442298	101445529	+	1535	protein_coding	ribosomal protein L27 [Source:MGI Symbol;Acc:MGI:98036]	-
ENSMUSG00000067786	101.623	100.662	131.519	138.725	120.315	78.6742	86.3252	81.1568	70.5868	80.4309	Nnat	2	157560078	157562522	+	1829	protein_coding	neuronatin [Source:MGI Symbol;Acc:MGI:104716]	-
ENSMUSG00000033208	78.54	75.3131	157.528	117.663	145.357	76.262	86.8084	72.7275	90.7182	109.979	S100b	10	76253853	76261159	+	1484	protein_coding	S100 protein, beta polypeptide, neural [Source:MGI Symbol;Acc:MGI:98217]	-
ENSMUSG00000006575	72.4352	62.84	95.1189	98.0995	87.6325	102.4	100.71	118.649	107.704	119.252	Rundc3a	11	102393403	102402555	+	2941	protein_coding	RUN domain containing 3A [Source:MGI Symbol;Acc:MGI:1858752]	-
ENSMUSG00000028517	89.8753	98.8634	132.929	106.405	117.543	91.6707	78.5434	92.7263	94.8303	100.384	Plpp3	4	105157347	105232764	+	3159	protein_coding	phospholipid phosphatase 3 [Source:MGI Symbol;Acc:MGI:1915166]	-
ENSMUSG00000027602	60.5704	51.1062	89.6408	94.6757	85.9269	109.905	134.322	123.298	108.887	97.5039	Map1lc3a	2	155276297	155278073	+	1181	protein_coding	microtubule-associated protein 1 light chain 3 alpha [Source:MGI Symbol;Acc:MGI:1915661]	-
ENSMUSG00000092981	371.237	298.347	37.8683	20.8139	22.0083	40.5242	9.43368	20.7104	29.2462	29.4469	Mir5125	17	23823291	23823369	+	79	miRNA	microRNA 5125 [Source:MGI Symbol;Acc:MGI:4950450]	-
ENSMUSG00000033065	88.0182	77.3437	92.7128	80.6242	88.1996	98.2554	108.06	112.87	106.125	98.9028	Pfkm	15	98092589	98132451	+	3340	protein_coding	phosphofructokinase, muscle [Source:MGI Symbol;Acc:MGI:97548]	-
ENSMUSG00000019087	87.9246	73.3864	103.544	98.228	100.818	93.6952	108.946	111.475	108.813	110.946	Atp6ap1	X	74297097	74304721	+	3026	protein_coding	ATPase, H+ transporting, lysosomal accessory protein 1 [Source:MGI Symbol;Acc:MGI:109629]	-
ENSMUSG00000092341	316.556	358.975	18.9725	20.169	15.6279	23.864	12.8832	14.3651	15.0827	21.1718	Malat1	19	5795690	5802672	-	6983	lincRNA	metastasis associated lung adenocarcinoma transcript 1 (non-coding RNA) [Source:MGI Symbol;Acc:MGI:1919539]	-
ENSMUSG00000004849	49.6297	57.4206	112.079	88.6195	100.881	131.904	101.186	109.294	92.9121	89.1541	Ap1s1	5	137034993	137046135	-	2198	protein_coding	adaptor protein complex AP-1, sigma 1 [Source:MGI Symbol;Acc:MGI:1098244]	-
ENSMUSG00000029819	29.4451	33.789	87.5883	65.0299	118.573	85.4385	87.3734	136.46	109.618	110.54	Npy	6	49822710	49829507	+	566	protein_coding	neuropeptide Y [Source:MGI Symbol;Acc:MGI:97374]	-
ENSMUSG00000004032	55.9308	40.2255	129.988	92.6858	109.426	84.8191	107.465	88.6443	126.109	128.952	Gstm5	3	107895821	107898686	+	1278	protein_coding	glutathione S-transferase, mu 5 [Source:MGI Symbol;Acc:MGI:1309466]	-
ENSMUSG00000067719	54.4604	48.075	124.872	128.122	117.411	87.7922	113.874	101.699	111.246	110.154	Gm10221	5	24581554	24581862	-	309	processed_pseudogene	predicted gene 10221 [Source:MGI Symbol;Acc:MGI:3708709]	-
ENSMUSG00000046432	68.9585	65.3372	92.1755	94.8957	86.2479	123.644	133.219	107.791	98.5732	86.1338	Bex3	X	136270253	136271978	+	973	protein_coding	brain expressed X-linked 3 [Source:MGI Symbol;Acc:MGI:1338016]	-
ENSMUSG00000070493	60.3821	52.7112	125.442	115.335	106.179	105.127	127.44	106.968	111.438	94.2696	Chchd2	5	129881156	129887470	-	2269	protein_coding	coiled-coil-helix-coiled-coil-helix domain containing 2 [Source:MGI Symbol;Acc:MGI:1261428]	-
ENSMUSG00000034341	93.9647	71.3895	98.7763	89.6975	84.1145	97.1974	107.119	112.765	110.115	102.281	Wbp2	11	116078573	116086995	-	3177	protein_coding	WW domain binding protein 2 [Source:MGI Symbol;Acc:MGI:104709]	-
ENSMUSG00000029840	68.1706	59.7993	94.5242	89.9284	109.5	101.75	105.444	115.258	107.639	112.42	Mtpn	6	35508906	35539888	-	3960	protein_coding	myotrophin [Source:MGI Symbol;Acc:MGI:99445]	-
ENSMUSG00000001472	89.839	76.4644	85.6327	81.4873	87.9866	91.1772	103.434	109.047	105.627	112.488	Tcf25	8	123373753	123403835	+	5390	protein_coding	transcription factor 25 (basic helix-loop-helix) [Source:MGI Symbol;Acc:MGI:1914105]	-
ENSMUSG00000024381	119.303	100.505	89.1259	97.0435	84.6275	83.3197	92.4572	91.8203	94.7483	99.8579	Bin1	18	32377217	32435736	+	2451	protein_coding	bridging integrator 1 [Source:MGI Symbol;Acc:MGI:108092]	-
ENSMUSG00000020708	63.9696	55.5061	97.9738	98.9009	92.8365	90.654	110.934	109.436	107.894	109.658	Psmc5	11	106256154	106263120	+	1394	protein_coding	protease (prosome, macropain) 26S subunit, ATPase 5 [Source:MGI Symbol;Acc:MGI:105047]	-
ENSMUSG00000006333	51.557	46.5653	139.415	138.696	112.555	95.0042	90.3186	80.4661	80.3278	74.9818	Rps9	7	3703993	3706897	+	2522	protein_coding	ribosomal protein S9 [Source:MGI Symbol;Acc:MGI:1924096]	-
ENSMUSG00000064340	85.8548	54.5859	105.825	83.4796	126.729	119.07	80.914	101.552	72.8824	115.907	mt-Tl1	MT	2676	2750	+	75	Mt_tRNA	mitochondrially encoded tRNA leucine 1 [Source:MGI Symbol;Acc:MGI:102482]	-
ENSMUSG00000031996	92.8116	78.972	87.5733	78.1726	86.5235	91.7763	98.021	98.3354	110.527	114.664	Aplp2	9	31149557	31211815	-	5875	protein_coding	amyloid beta (A4) precursor-like protein 2 [Source:MGI Symbol;Acc:MGI:88047]	-
ENSMUSG00000027562	100.178	78.2133	102.091	96.9521	104.664	108.179	96.4654	97.7415	91.6249	111.922	Car2	3	14886273	14900770	+	2422	protein_coding	carbonic anhydrase 2 [Source:MGI Symbol;Acc:MGI:88269]	-
ENSMUSG00000029304	113.145	111.469	272.293	225.991	318.965	49.2468	13.3405	27.4901	13.1306	12.2214	Spp1	5	104435118	104441050	+	1648	protein_coding	secreted phosphoprotein 1 [Source:MGI Symbol;Acc:MGI:98389]	-
ENSMUSG00000034566	54.9966	43.3148	115.563	111.677	104.28	88.4074	106.829	91.5012	102.588	118.342	Atp5h	11	115415689	115419962	-	1465	protein_coding	ATP synthase, H+ transporting, mitochondrial F0 complex, subunit D [Source:MGI Symbol;Acc:MGI:1918929]	-
ENSMUSG00000022477	79.6434	78.2654	98.8172	91.3938	97.5217	100.097	99.4621	99.9708	98.3743	97.7192	Aco2	15	81872309	81915133	+	4302	protein_coding	aconitase 2, mitochondrial [Source:MGI Symbol;Acc:MGI:87880]	-
ENSMUSG00000060803	82.8451	67.6787	100.411	99.0821	88.1961	98.7528	100.489	91.5209	102.804	82.8108	Gstp1	19	4035407	4037921	-	757	protein_coding	glutathione S-transferase, pi 1 [Source:MGI Symbol;Acc:MGI:95865]	-
ENSMUSG00000029614	58.6079	50.7552	128.522	127.31	112.385	97.0549	97.5485	91.0235	91.2406	89.6053	Rpl6	5	121204481	121209241	+	3140	protein_coding	ribosomal protein L6 [Source:MGI Symbol;Acc:MGI:108057]	-
ENSMUSG00000063856	51.9698	70.0926	148.163	155.494	132.32	91.0492	73.3661	79.4002	66.4809	68.4832	Gpx1	9	108338903	108340343	+	1441	protein_coding	glutathione peroxidase 1 [Source:MGI Symbol;Acc:MGI:104887]	-
ENSMUSG00000084106	58.1184	50.28	134.097	141.035	118.122	98.9667	95.5922	100.489	102.016	101.825	Gm6136	1	86908793	86909683	-	891	processed_pseudogene	predicted pseudogene 6136 [Source:MGI Symbol;Acc:MGI:3646897]	-
ENSMUSG00000076432	76.2245	64.7136	98.7698	95.2867	108.848	90.9725	105.631	99.6024	103.445	106.497	Ywhaq	12	21390071	21417637	-	3061	protein_coding	tyrosine 3-monooxygenase/tryptophan 5-monooxygenase activation protein theta [Source:MGI Symbol;Acc:MGI:891963]	-
ENSMUSG00000006304	69.095	55.3492	116.01	110.495	106.332	99.2353	89.2103	92.8275	95.4913	106.026	Arpc2	1	74236084	74268209	+	2033	protein_coding	actin related protein 2/3 complex, subunit 2 [Source:MGI Symbol;Acc:MGI:1923959]	-
ENSMUSG00000038467	69.0592	61.8896	96.8956	94.6604	93.5805	95.0402	97.8519	99.4761	94.9399	93.9268	Chmp4b	2	154651705	154694785	+	2027	protein_coding	charged multivesicular body protein 4B [Source:MGI Symbol;Acc:MGI:1922858]	-
ENSMUSG00000030120	74.3785	64.0685	86.6875	82.7107	84.0817	104.492	106.064	106.048	93.518	97.4786	Mlf2	6	124931386	124937238	+	4106	protein_coding	myeloid leukemia factor 2 [Source:MGI Symbol;Acc:MGI:1353554]	-
ENSMUSG00000038530	36.8536	52.2928	92.151	42.6854	74.1371	121.957	115.951	120.813	116.634	110.502	Rgs4	1	169741477	169747642	-	3098	protein_coding	regulator of G-protein signaling 4 [Source:MGI Symbol;Acc:MGI:108409]	-
ENSMUSG00000072940	46.6378	30.3565	162.517	155.395	105.147	66.3284	82.3843	80.8658	78.0883	66.7574	Gm10443	6	86334031	86334240	+	210	processed_pseudogene	predicted pseudogene 10443 [Source:MGI Symbol;Acc:MGI:3704272]	-
ENSMUSG00000025630	58.1821	56.9423	85.6826	85.8111	88.4841	93.6813	116.79	103.863	113.186	107.524	Hprt	X	52988137	53021659	+	1289	protein_coding	hypoxanthine guanine phosphoribosyl transferase [Source:MGI Symbol;Acc:MGI:96217]	-
ENSMUSG00000020458	73.6149	62.4586	83.4882	76.2144	87.766	92.9847	106.633	99.8351	106.675	105.405	Rtn4	11	29692947	29744331	+	6991	protein_coding	reticulon 4 [Source:MGI Symbol;Acc:MGI:1915835]	-
ENSMUSG00000036896	55.3712	64.7544	192.486	193.558	151.326	72.3661	42.4264	52.2108	32.6558	45.4939	C1qc	4	136889804	136893065	-	1931	protein_coding	complement component 1, q subcomponent, C chain [Source:MGI Symbol;Acc:MGI:88225]	-
ENSMUSG00000030057	60.3125	51.4921	99.8043	90.0096	91.8961	101.49	109.71	94.8663	99.1363	96.3446	Cnbp	6	87842615	87851106	-	3036	protein_coding	cellular nucleic acid binding protein [Source:MGI Symbol;Acc:MGI:88431]	-
ENSMUSG00000062328	46.7093	24.2995	128.487	154.556	124.136	75.515	71.2291	71.7055	106.015	103.953	Rpl17	18	75000477	75003381	+	775	protein_coding	ribosomal protein L17 [Source:MGI Symbol;Acc:MGI:2448270]	-
ENSMUSG00000021573	81.8228	65.466	69.6928	69.5019	86.4331	93.1206	102.835	108.534	102.576	109.286	Tppp	13	74009407	74035753	+	5102	protein_coding	tubulin polymerization promoting protein [Source:MGI Symbol;Acc:MGI:1920198]	-
ENSMUSG00000025035	50.2922	43.8281	88.9056	90.6316	81.1515	103.994	114.949	92.726	89.3959	89.4446	Arl3	19	46531109	46573085	-	822	protein_coding	ADP-ribosylation factor-like 3 [Source:MGI Symbol;Acc:MGI:1929699]	-
ENSMUSG00000027254	100.13	89.2705	68.8665	70.2234	65.3009	94.2288	92.0046	87.7804	105.094	106.667	Map1a	2	121289600	121310832	+	12166	protein_coding	microtubule-associated protein 1 A [Source:MGI Symbol;Acc:MGI:1306776]	-
ENSMUSG00000026728	86.4417	112.913	217.772	195.193	169.003	67.7345	27.9464	65.1965	21.8138	23.8008	Vim	2	13573927	13582826	+	4743	protein_coding	vimentin [Source:MGI Symbol;Acc:MGI:98932]	-
ENSMUSG00000016256	66.3516	69.9303	194.81	192.228	162.202	72.6522	45.6968	55.7524	38.207	34.539	Ctsz	2	174427493	174439039	-	1441	protein_coding	cathepsin Z [Source:MGI Symbol;Acc:MGI:1891190]	-
ENSMUSG00000028937	82.49	64.405	77.2935	82.447	88.7065	73.6176	106.215	104.522	99.4921	108.458	Acot7	4	152178134	152271855	+	2124	protein_coding	acyl-CoA thioesterase 7 [Source:MGI Symbol;Acc:MGI:1917275]	-
ENSMUSG00000021577	70.7262	65.5581	83.1007	79.091	81.7358	93.0551	102.195	98.5059	90.4014	88.9642	Sdha	13	74322254	74350280	-	4126	protein_coding	succinate dehydrogenase complex, subunit A, flavoprotein (Fp) [Source:MGI Symbol;Acc:MGI:1914195]	-
ENSMUSG00000051695	78.9477	78.4593	97.1843	111.417	87.1229	86.5803	94.2193	96.7739	82.8965	84.2675	Pcbp1	6	86524492	86526321	-	1830	protein_coding	poly(rC) binding protein 1 [Source:MGI Symbol;Acc:MGI:1345635]	-
ENSMUSG00000024462	91.9469	79.7124	76.5285	70.9804	77.2886	87.4886	91.0595	88.4202	97.1722	91.4099	Gabbr1	17	37045966	37075067	+	7764	protein_coding	gamma-aminobutyric acid (GABA) B receptor, 1 [Source:MGI Symbol;Acc:MGI:1860139]	-
ENSMUSG00000042388	63.0268	78.9242	78.46	71.3275	65.1596	117.3	85.4482	99.6581	96.6254	91.0492	Dlgap3	4	127169204	127237022	+	4521	protein_coding	DLG associated protein 3 [Source:MGI Symbol;Acc:MGI:3039563]	-
ENSMUSG00000032330	46.8305	35.4379	102.315	81.1294	97.7995	86.5087	116.165	96.6995	99.2733	96.8862	Cox7a2	9	79755361	79759878	-	944	protein_coding	cytochrome c oxidase subunit 7A2 [Source:MGI Symbol;Acc:MGI:1316715]	-
ENSMUSG00000021794	70.8059	67.2507	99.744	81.8843	89.8376	97.1084	86.2474	87.6959	86.7906	85.1825	Glud1	14	34310727	34345265	+	4210	protein_coding	glutamate dehydrogenase 1 [Source:MGI Symbol;Acc:MGI:95753]	-
ENSMUSG00000030774	70.4132	39.9887	76.2427	72.7052	81.7371	75.4519	109.706	114.296	114.505	124.968	Pak1	7	97788541	97912381	+	3943	protein_coding	p21 (RAC1) activated kinase 1 [Source:MGI Symbol;Acc:MGI:1339975]	-
ENSMUSG00000037428	64.5573	102.747	66.0226	62.7316	76.6889	96.5935	80.9147	118.225	80.5765	88.5435	Vgf	5	137026392	137033351	+	2973	protein_coding	VGF nerve growth factor inducible [Source:MGI Symbol;Acc:MGI:1343180]	-
ENSMUSG00000022454	91.0604	37.0446	65.9424	73.2498	87.4914	69.0339	87.7716	110.492	104.029	117.338	Nell2	15	95075230	95528559	-	4670	protein_coding	NEL-like 2 [Source:MGI Symbol;Acc:MGI:1858510]	-
ENSMUSG00000063065	74.3206	58.6663	116.642	109.952	79.8586	91.7506	84.5311	94.7883	88.6607	89.5359	Mapk3	7	126759601	126765819	+	2257	protein_coding	mitogen-activated protein kinase 3 [Source:MGI Symbol;Acc:MGI:1346859]	-
ENSMUSG00000028648	50.0834	38.8993	104.216	96.5545	102.635	93.8481	114.141	97.0259	94.7506	94.1769	Ndufs5	4	123712710	123718202	-	860	protein_coding	NADH:ubiquinone oxidoreductase core subunit S5 [Source:MGI Symbol;Acc:MGI:1890889]	-
ENSMUSG00000047215	46.9095	33.485	118.063	92.5334	93.0934	105.02	99.5893	86.2293	90.6832	78.1277	Rpl9	5	65388364	65391444	-	3081	protein_coding	ribosomal protein L9 [Source:MGI Symbol;Acc:MGI:1298373]	-
ENSMUSG00000036299	63.051	54.1837	93.2997	84.806	95.4297	84.9183	98.1784	93.8684	102.155	106.182	BC031181	18	75005900	75009933	+	1047	protein_coding	cDNA sequence BC031181 [Source:MGI Symbol;Acc:MGI:3039614]	-
ENSMUSG00000005360	65.291	83.9218	108.432	91.0518	100.256	90.2643	71.5717	83.4342	73.7261	81.2758	Slc1a3	15	8634124	8710764	-	8537	protein_coding	solute carrier family 1 (glial high affinity glutamate transporter), member 3 [Source:MGI Symbol;Acc:MGI:99917]	-
ENSMUSG00000020163	33.7661	27.9195	92.389	117.703	87.8823	85.4307	103.642	72.4369	66.5503	67.8084	Uqcr11	10	80402997	80406830	-	641	protein_coding	ubiquinol-cytochrome c reductase, complex III subunit XI [Source:MGI Symbol;Acc:MGI:1913844]	-
ENSMUSG00000015932	65.1531	49.426	97.41	89.8495	105.114	78.9428	87.468	104.688	88.0819	97.4179	Dstn	2	143915320	143943324	+	1911	protein_coding	destrin [Source:MGI Symbol;Acc:MGI:1929270]	-
ENSMUSG00000057897	92.4113	72.1431	61.3741	65.1896	68.473	108.188	95.7434	92.5194	101.144	97.2386	Camk2b	11	5969644	6066362	-	9125	protein_coding	calcium/calmodulin-dependent protein kinase II, beta [Source:MGI Symbol;Acc:MGI:88257]	-
ENSMUSG00000035242	56.6697	54.1637	81.937	75.5049	75.0156	109.103	98.3498	93.6477	81.18	75.8172	Oaz1	10	80826656	80829290	+	2558	protein_coding	ornithine decarboxylase antizyme 1 [Source:MGI Symbol;Acc:MGI:109433]	-
ENSMUSG00000063882	51.9668	34.7978	100.241	89.2138	91.8757	88.3115	112.921	98.5149	94.2547	81.5093	Uqcrh	4	116066965	116075071	-	1237	protein_coding	ubiquinol-cytochrome c reductase hinge protein [Source:MGI Symbol;Acc:MGI:1913826]	-
ENSMUSG00000056486	57.1791	36.1752	71.1054	73.5854	76.2023	90.9585	102.401	108.457	123.78	130.843	Chn1	2	73610660	73775346	-	6365	protein_coding	chimerin 1 [Source:MGI Symbol;Acc:MGI:1915674]	-
ENSMUSG00000053192	64.0474	48.0385	74.2619	65.7877	85.0011	77.8777	98.0289	101.292	100.276	110.784	Mllt11	3	95219135	95232171	-	2385	protein_coding	myeloid/lymphoid or mixed-lineage leukemia; translocated to, 11 [Source:MGI Symbol;Acc:MGI:1929671]	-
ENSMUSG00000040722	80.9244	67.4304	65.3351	65.477	72.8388	87.7552	107.543	106.52	95.0556	92.315	Scamp5	9	57441327	57468060	-	3707	protein_coding	secretory carrier membrane protein 5 [Source:MGI Symbol;Acc:MGI:1928948]	-
ENSMUSG00000022415	70.9915	55.821	70.4115	65.978	64.1269	82.2385	111.747	110.982	97.4094	93.8396	Syngr1	15	80091334	80119501	+	4808	protein_coding	synaptogyrin 1 [Source:MGI Symbol;Acc:MGI:1328323]	-
ENSMUSG00000024083	71.3097	57.8611	65.5469	63.1281	77.5697	91.145	100.756	101.598	105.078	101.176	Pja2	17	64281005	64331916	-	6657	protein_coding	praja ring finger ubiquitin ligase 2 [Source:MGI Symbol;Acc:MGI:2159342]	-
ENSMUSG00000003380	54.9629	46.5806	92.4012	92.3509	80.0262	83.5286	109.961	93.7213	91.7622	83.8891	Rabac1	7	24969752	24972754	-	1523	protein_coding	Rab acceptor 1 (prenylated) [Source:MGI Symbol;Acc:MGI:1201692]	-
ENSMUSG00000022312	55.0501	47.9271	113.206	108.124	94.9143	88.5682	88.4023	84.732	90.1568	85.4857	Eif3h	15	51786558	51865523	-	1612	protein_coding	eukaryotic translation initiation factor 3, subunit H [Source:MGI Symbol;Acc:MGI:1915385]	-
ENSMUSG00000029126	65.3025	67.2531	75.0486	69.7532	69.8708	98.4943	109.827	91.6201	104.256	86.4296	Nsg1	5	38137192	38159907	-	3215	protein_coding	neuron specific gene family member 1 [Source:MGI Symbol;Acc:MGI:109149]	-
ENSMUSG00000035199	65.7803	46.4797	86.2024	91.7932	82.7932	90.5186	105.986	98.9467	97.0339	91.8703	Arl6ip5	6	97210689	97233315	+	1442	protein_coding	ADP-ribosylation factor-like 6 interacting protein 5 [Source:MGI Symbol;Acc:MGI:1929501]	-
ENSMUSG00000021124	39.2735	38.2401	94.1549	86.5852	92.8651	94.3519	95.3041	96.4216	93.6875	101.094	Vti1b	12	79156017	79172667	-	1612	protein_coding	vesicle transport through interaction with t-SNAREs 1B [Source:MGI Symbol;Acc:MGI:1855688]	-
ENSMUSG00000022044	71.2526	44.5047	95.1483	83.5086	83.3939	83.3977	104.382	88.2489	110.94	103.49	Stmn4	14	66344296	66361680	+	1916	protein_coding	stathmin-like 4 [Source:MGI Symbol;Acc:MGI:1931224]	-
ENSMUSG00000037902	69.5136	70.4296	96.6454	90.9419	86.4314	85.42	85.1987	103.439	85.8997	90.0266	Sirpa	2	129592835	129632228	+	4911	protein_coding	signal-regulatory protein alpha [Source:MGI Symbol;Acc:MGI:108563]	-
ENSMUSG00000031827	63.671	72.1534	135.571	163.891	127.422	69.2211	56.068	66.2099	49.22	54.3909	Cotl1	8	119809222	119840544	-	1596	protein_coding	coactosin-like 1 (Dictyostelium) [Source:MGI Symbol;Acc:MGI:1919292]	-
ENSMUSG00000039485	84.7154	72.7028	67.1126	62.2313	71.8801	78.6805	99.3708	98.1898	105.368	102.015	Tspyl4	10	34297442	34301320	+	3879	protein_coding	TSPY-like 4 [Source:MGI Symbol;Acc:MGI:106393]	-
ENSMUSG00000063015	57.7634	53.8989	89.2227	75.9748	86.9768	87.9462	87.6095	95.1915	91.2932	96.1927	Ccni	5	93181933	93206495	-	3303	protein_coding	cyclin I [Source:MGI Symbol;Acc:MGI:1341077]	-
ENSMUSG00000055839	49.0011	42.9224	110.577	116.306	92.7782	80.6722	94.7378	84.9499	92.7113	87.6678	Elob	17	23824738	23829136	-	1398	protein_coding	elongin B [Source:MGI Symbol;Acc:MGI:1914923]	-
ENSMUSG00000060450	64.024	52.9609	65.4126	62.0366	79.0599	80.6605	96.6976	100.702	92.2639	101.625	Rnf14	18	38296635	38317847	+	3515	protein_coding	ring finger protein 14 [Source:MGI Symbol;Acc:MGI:1929668]	-
ENSMUSG00000062997	40.3755	37.8903	125.796	134.893	104.422	91.1496	88.8359	72.4206	68.7944	55.5949	Rpl35	2	39001580	39005624	-	1241	protein_coding	ribosomal protein L35 [Source:MGI Symbol;Acc:MGI:1913739]	-
ENSMUSG00000038486	92.8254	80.3978	63.6737	62.5191	67.1061	76.7849	100.679	94.1801	95.7601	94.4292	Sv2a	3	96181151	96195521	+	4636	protein_coding	synaptic vesicle glycoprotein 2 a [Source:MGI Symbol;Acc:MGI:1927139]	-
ENSMUSG00000091337	59.198	43.2325	86.2179	79.436	89.1435	80.8433	98.9735	84.1099	94.8426	101.041	Eid1	2	125673095	125674785	+	1691	protein_coding	EP300 interacting inhibitor of differentiation 1 [Source:MGI Symbol;Acc:MGI:1889651]	-
ENSMUSG00000003346	56.5936	46.5762	91.4019	83.4371	71.8166	97.1545	92.8737	83.8429	89.2822	88.484	Abhd17a	10	80583654	80590341	-	1547	protein_coding	abhydrolase domain containing 17A [Source:MGI Symbol;Acc:MGI:106388]	-
ENSMUSG00000101111	37.1101	28.8316	114.698	143.365	104.512	85.3596	97.5597	64.7042	105.436	108.051	Gm28437	1	24613189	24613971	-	783	unprocessed_pseudogene	predicted gene 28437 [Source:MGI Symbol;Acc:MGI:5579143]	-
ENSMUSG00000003072	63.8208	53.7527	93.5744	96.1424	77.1334	88.4718	97.4096	92.3231	83.0086	86.6522	Atp5d	10	80138632	80145818	+	1928	protein_coding	ATP synthase, H+ transporting, mitochondrial F1 complex, delta subunit [Source:MGI Symbol;Acc:MGI:1913293]	-
ENSMUSG00000018567	55.4307	48.9066	130.681	123.741	115.125	79.0698	79.6473	85.2695	80.3724	76.8552	Gabarap	11	69991143	69994951	+	1844	protein_coding	gamma-aminobutyric acid receptor associated protein [Source:MGI Symbol;Acc:MGI:1861742]	-
ENSMUSG00000028416	43.6812	39.3223	102.962	102.997	97.0074	83.5608	92.8123	96.2327	91.9433	92.2136	Bag1	4	40936398	40948294	-	1349	protein_coding	BCL2-associated athanogene 1 [Source:MGI Symbol;Acc:MGI:108047]	-
ENSMUSG00000031231	55.0016	41.7199	101.084	91.5292	90.6566	81.4719	105.15	83.6976	92.3733	90.5167	Cox7b	X	106015700	106022450	+	1214	protein_coding	cytochrome c oxidase subunit 7B [Source:MGI Symbol;Acc:MGI:1913392]	-
ENSMUSG00000026202	53.7447	42.6192	78.3576	77.1174	87.4418	80.34	106.063	123.69	105.229	113.091	Tuba4a	1	75214228	75219865	-	3701	protein_coding	tubulin, alpha 4A [Source:MGI Symbol;Acc:MGI:1095410]	-
ENSMUSG00000023010	71.6741	75.9231	97.8875	88.7572	90.4396	85.4623	81.4889	79.6359	73.8194	75.1392	Tmbim6	15	99392882	99410049	+	4578	protein_coding	transmembrane BAX inhibitor motif containing 6 [Source:MGI Symbol;Acc:MGI:99682]	-
ENSMUSG00000070802	89.8879	90.555	69.5182	78.1567	64.9149	75.0991	87.5577	71.5055	90.8676	84.4837	Pnmal2	7	16944682	16948828	+	4147	protein_coding	PNMA-like 2 [Source:MGI Symbol;Acc:MGI:3645856]	-
ENSMUSG00000071658	53.8554	36.2131	89.621	81.2953	81.6968	72.1321	99.5415	92.3144	104.048	113.465	Gng3	19	8836929	8839246	-	1699	protein_coding	guanine nucleotide binding protein (G protein), gamma 3 [Source:MGI Symbol;Acc:MGI:102704]	-
ENSMUSG00000090733	35.4855	39.1395	217.344	122.543	68.9018	112.061	62.8281	54.8494	107.194	132.18	Rps27	3	90212522	90213651	-	1043	protein_coding	ribosomal protein S27 [Source:MGI Symbol;Acc:MGI:1888676]	-
ENSMUSG00000031007	61.9229	46.2875	74.6721	70.6824	82.3284	82.081	100.142	104.647	96.9915	89.7233	Atp6ap2	X	12587801	12617049	+	2618	protein_coding	ATPase, H+ transporting, lysosomal accessory protein 2 [Source:MGI Symbol;Acc:MGI:1917745]	-
ENSMUSG00000083596	44.2516	29.0608	109.971	96.8927	92.0325	80.3523	91.4768	74.7568	71.053	69.9641	Rpl21-ps15	X	151215167	151215649	-	483	processed_pseudogene	ribosomal protein L21, pseudogene 15 [Source:MGI Symbol;Acc:MGI:3705426]	-
ENSMUSG00000063358	68.7298	54.0841	68.4806	64.4073	78.1214	96.8553	93.9924	100.013	96.0843	91.8967	Mapk1	16	16983382	17047453	+	7110	protein_coding	mitogen-activated protein kinase 1 [Source:MGI Symbol;Acc:MGI:1346858]	-
ENSMUSG00000034187	89.25	55.2684	60.7165	58.9911	74.8572	67.6795	86.7634	103.656	94.4607	101.892	Nsf	11	103821782	103954056	-	8346	protein_coding	N-ethylmaleimide sensitive fusion protein [Source:MGI Symbol;Acc:MGI:104560]	-
ENSMUSG00000028931	72.8615	38.6579	69.2401	72.3463	66.7452	85.4359	90.2707	97.5633	104.178	110.617	Kcnab2	4	152390742	152477871	-	5578	protein_coding	potassium voltage-gated channel, shaker-related subfamily, beta member 2 [Source:MGI Symbol;Acc:MGI:109239]	-
ENSMUSG00000026701	68.505	82.8212	162.228	117.374	117.998	69.0023	52.3021	74.1749	49.279	45.4042	Prdx6	1	161240112	161251219	-	4804	protein_coding	peroxiredoxin 6 [Source:MGI Symbol;Acc:MGI:894320]	-
ENSMUSG00000006932	66.5956	66.4263	83.0541	77.4935	89.5672	85.719	80.6696	87.5392	75.3029	81.6405	Ctnnb1	9	120929216	120960507	+	5192	protein_coding	catenin (cadherin associated protein), beta 1 [Source:MGI Symbol;Acc:MGI:88276]	-
ENSMUSG00000035805	61.3352	68.5282	103.404	82.5466	88.8675	85.9421	75.8678	79.0376	60.7382	63.12	Mlc1	15	88955884	88979007	-	2801	protein_coding	megalencephalic leukoencephalopathy with subcortical cysts 1 homolog (human) [Source:MGI Symbol;Acc:MGI:2157910]	-
ENSMUSG00000019173	62.2489	63.8696	110.697	111.956	96.9707	80.1263	77.5686	75.3955	64.1605	69.115	Rab5c	11	100715009	100738215	-	2194	protein_coding	RAB5C, member RAS oncogene family [Source:MGI Symbol;Acc:MGI:105306]	-
ENSMUSG00000027248	62.0052	63.7763	120.706	135.067	116.243	67.7775	66.1892	89.5427	67.411	75.3774	Pdia3	2	121413775	121438687	+	3139	protein_coding	protein disulfide isomerase associated 3 [Source:MGI Symbol;Acc:MGI:95834]	-
ENSMUSG00000011877	71.1552	67.0195	65.9241	63.9741	67.6943	83.795	74.4028	87.9622	89.9098	99.9135	Git1	11	77493562	77507786	+	4838	protein_coding	G protein-coupled receptor kinase-interactor 1 [Source:MGI Symbol;Acc:MGI:1927140]	-
ENSMUSG00000027221	67.8195	54.164	70.1653	79.1234	66.7999	84.5202	82.5507	92.9634	88.7339	88.4014	Chst1	2	92599707	92615250	+	2680	protein_coding	carbohydrate (keratan sulfate Gal-6) sulfotransferase 1 [Source:MGI Symbol;Acc:MGI:1924219]	-
ENSMUSG00000022841	62.0823	50.8904	81.1767	77.0111	81.1092	78.713	90.4055	94.5276	86.0604	90.1488	Ap2m1	16	20535478	20544909	+	4120	protein_coding	adaptor-related protein complex 2, mu 1 subunit [Source:MGI Symbol;Acc:MGI:1298405]	-
ENSMUSG00000024665	73.2353	69.4605	92.6726	79.0107	93.1973	75.0483	72.3304	80.3994	66.1056	79.7303	Fads2	19	10064164	10101503	-	1508	protein_coding	fatty acid desaturase 2 [Source:MGI Symbol;Acc:MGI:1930079]	-
ENSMUSG00000024870	64.9912	60.0466	89.5333	86.9536	75.6419	87.8748	90.5395	85.0421	76.4058	76.9319	Rab1b	19	5099207	5106996	-	1835	protein_coding	RAB1B, member RAS oncogene family [Source:MGI Symbol;Acc:MGI:1923558]	-
ENSMUSG00000037071	70.7819	74.2308	75.18	55.6049	76.5666	83.7716	82.0069	82.3404	77.9681	97.2965	Scd1	19	44394451	44407709	-	4836	protein_coding	stearoyl-Coenzyme A desaturase 1 [Source:MGI Symbol;Acc:MGI:98239]	-
ENSMUSG00000028656	65.849	66.5697	100.456	98.6823	94.5961	87.4788	70.6166	96.0592	73.3193	74.3418	Cap1	4	122859047	122886056	-	3494	protein_coding	CAP, adenylate cyclase-associated protein 1 (yeast) [Source:MGI Symbol;Acc:MGI:88262]	-
ENSMUSG00000030432	54.2572	40.8441	115.602	128.237	89.8307	84.6751	90.6985	80.8556	69.6441	61.3516	Rpl28	7	4792874	4795066	+	1840	protein_coding	ribosomal protein L28 [Source:MGI Symbol;Acc:MGI:101839]	-
ENSMUSG00000032328	60.3684	50.6123	73.4344	63.3877	85.9475	75.0063	88.6461	92.0615	91.8845	97.8998	Tmem30a	9	79768943	79793507	-	5646	protein_coding	transmembrane protein 30A [Source:MGI Symbol;Acc:MGI:106402]	-
ENSMUSG00000084838	58.4617	49.6917	80.4789	84.4702	100.712	106.439	111.864	117.768	62.8545	84.122	Gm10241	16	20176727	20177012	-	286	processed_pseudogene	predicted pseudogene 10241 [Source:MGI Symbol;Acc:MGI:3704461]	-
ENSMUSG00000038462	58.5565	42.4799	82.4641	79.2034	81.9368	85.6694	99.3967	92.057	82.8127	80.0378	Uqcrfs1	13	30540308	30545362	-	1363	protein_coding	ubiquinol-cytochrome c reductase, Rieske iron-sulfur polypeptide 1 [Source:MGI Symbol;Acc:MGI:1913944]	-
ENSMUSG00000022425	74.7842	37.7283	41.8253	108.657	91.4408	75.2335	133.75	62.8906	61.1695	89.0683	Enpp2	15	54838901	54952892	-	5779	protein_coding	ectonucleotide pyrophosphatase/phosphodiesterase 2 [Source:MGI Symbol;Acc:MGI:1321390]	-
ENSMUSG00000004936	65.3599	54.6216	70.6133	70.1053	73.2004	89.4071	87.4709	90.3254	89.7716	84.1101	Map2k1	9	64185770	64253631	-	3391	protein_coding	mitogen-activated protein kinase kinase 1 [Source:MGI Symbol;Acc:MGI:1346866]	-
ENSMUSG00000010663	78.2061	68.1139	84.1598	76.7469	81.1642	79.6161	78.8174	85.9167	76.8812	86.3189	Fads1	19	10182888	10196870	+	3456	protein_coding	fatty acid desaturase 1 [Source:MGI Symbol;Acc:MGI:1923517]	-
ENSMUSG00000071649	61.0049	48.8775	79.6244	81.6104	70.8061	75.7405	89.4087	77.4911	92.3601	97.3532	B3gat3	19	8920374	8927234	+	1601	protein_coding	beta-1,3-glucuronyltransferase 3 (glucuronosyltransferase I) [Source:MGI Symbol;Acc:MGI:1919977]	-
ENSMUSG00000020368	61.328	67.7318	89.0882	84.1162	91.6812	76.1635	77.3028	85.3063	76.9096	84.0989	Canx	11	50293961	50325673	-	4693	protein_coding	calnexin [Source:MGI Symbol;Acc:MGI:88261]	-
ENSMUSG00000027223	64.1889	66.4441	73.253	70.4597	71.8575	96.3903	85.0878	90.3247	81.0459	76.0882	Mapk8ip1	2	92383676	92401263	-	4644	protein_coding	mitogen-activated protein kinase 8 interacting protein 1 [Source:MGI Symbol;Acc:MGI:1309464]	-
ENSMUSG00000075700	60.3149	60.0168	80.2964	69.0951	93.1231	74.2766	81.1353	77.5666	80.3464	88.9772	Selenot	3	58576636	58593133	+	3436	protein_coding	selenoprotein T [Source:MGI Symbol;Acc:MGI:1916477]	-
ENSMUSG00000028618	63.5847	53.45	85.0168	84.0357	83.4939	84.0839	87.798	83.0355	80.0335	74.8855	Tmem59	4	107178399	107200996	+	2056	protein_coding	transmembrane protein 59 [Source:MGI Symbol;Acc:MGI:1929278]	-
ENSMUSG00000031059	47.4358	32.2698	100.522	95.9079	93.8263	75.9591	83.0152	74.8098	77.8258	77.939	Ndufb11	X	20615326	20617619	-	908	protein_coding	NADH:ubiquinone oxidoreductase subunit B11 [Source:MGI Symbol;Acc:MGI:1349919]	-
ENSMUSG00000026895	49.711	37.5635	75.4476	82.3396	74.9178	82.6496	90.0817	77.3864	75.2019	76.932	Ndufa8	2	36036326	36049406	-	861	protein_coding	NADH:ubiquinone oxidoreductase subunit A8 [Source:MGI Symbol;Acc:MGI:1915625]	-
ENSMUSG00000008036	55.6909	45.4132	108.377	106.12	86.2242	66.6961	87.4437	80.3344	84.4902	87.1699	Ap2s1	7	16738410	16749294	+	1472	protein_coding	adaptor-related protein complex 2, sigma 1 subunit [Source:MGI Symbol;Acc:MGI:2141861]	-
ENSMUSG00000018770	57.1122	48.9922	81.5719	75.9137	71.1088	89.9261	105.392	86.8387	77.9011	65.3447	Atp5g3	2	73908447	73911326	-	2181	protein_coding	ATP synthase, H+ transporting, mitochondrial F0 complex, subunit C3 (subunit 9) [Source:MGI Symbol;Acc:MGI:2442035]	-
ENSMUSG00000009927	38.3456	29.7749	122.65	112.007	93.4908	82.9642	82.5694	76.9432	80.0995	71.3193	Rps25	9	44407139	44410427	+	2691	protein_coding	ribosomal protein S25 [Source:MGI Symbol;Acc:MGI:1922867]	-
ENSMUSG00000064346	71.8777	26.1873	122.106	62.2982	109.856	82.1521	69.9178	79.9957	79.9026	107.818	mt-Tw	MT	4950	5016	+	67	Mt_tRNA	mitochondrially encoded tRNA tryptophan [Source:MGI Symbol;Acc:MGI:102471]	-
ENSMUSG00000025868	57.2833	43.0514	93.2754	97.5959	88.0062	70.8132	82.1495	71.5673	75.2234	81.7192	Higd2a	13	54590207	54591158	+	648	protein_coding	HIG1 domain family, member 2A [Source:MGI Symbol;Acc:MGI:1914294]	-
ENSMUSG00000031532	59.5415	57.5664	83.0645	81.1848	76.8318	76.2995	85.6743	84.733	74.1488	77.3749	Saraf	8	34154575	34170821	+	2929	protein_coding	store-operated calcium entry-associated regulatory factor [Source:MGI Symbol;Acc:MGI:1915137]	-
ENSMUSG00000061032	59.9477	55.8034	75.7811	74.5374	73.3081	81.2098	90.4497	86.9179	86.4114	85.2877	Rrp1	10	78400384	78413043	-	3337	protein_coding	ribosomal RNA processing 1 homolog (S. cerevisiae) [Source:MGI Symbol;Acc:MGI:1203500]	-
ENSMUSG00000029581	57.0385	60.6791	76.4176	69.4151	65.3632	95.0631	85.4872	90.621	93.378	96.8887	Fscn1	5	142960343	142973185	+	3012	protein_coding	fascin actin-bundling protein 1 [Source:MGI Symbol;Acc:MGI:1352745]	-
ENSMUSG00000030772	48.1821	34.3527	78.3565	70.6414	69.8086	79.7415	82.3137	135.696	86.634	86.096	Dkk3	7	112116017	112159057	-	3359	protein_coding	dickkopf WNT signaling pathway inhibitor 3 [Source:MGI Symbol;Acc:MGI:1354952]	-
ENSMUSG00000005469	79.4907	68.3108	68.7337	76.0278	67.599	78.1527	91.0822	84.3096	83.6905	83.462	Prkaca	8	83972993	83996443	+	2488	protein_coding	protein kinase, cAMP dependent, catalytic, alpha [Source:MGI Symbol;Acc:MGI:97592]	-
ENSMUSG00000032562	63.3887	81.6374	121.007	122.167	96.403	71.8599	60.4875	66.8686	56.9041	58.8696	Gnai2	9	107614125	107635367	-	3779	protein_coding	guanine nucleotide binding protein (G protein), alpha inhibiting 2 [Source:MGI Symbol;Acc:MGI:95772]	-
ENSMUSG00000044349	190.157	188.056	38.2683	38.9947	23.8799	56.1454	27.4567	32.3174	38.7013	39.2701	Snhg11	2	158375638	158386145	+	8521	protein_coding	small nucleolar RNA host gene 11 [Source:MGI Symbol;Acc:MGI:2441845]	-
ENSMUSG00000012405	47.6555	42.9	100.751	106.819	93.9752	85.2811	84.402	73.6651	67.4041	66.8626	Rpl15	14	18267823	18271391	-	2473	protein_coding	ribosomal protein L15 [Source:MGI Symbol;Acc:MGI:1913730]	-
ENSMUSG00000032336	61.2336	51.582	72.6439	65.4773	71.4857	82.0715	92.6225	91.1122	97.3649	98.9442	Nptn	9	58582240	58657955	+	6168	protein_coding	neuroplastin [Source:MGI Symbol;Acc:MGI:108077]	-
ENSMUSG00000006941	68.1067	44.8644	95.8396	97.702	88.4526	71.9913	86.2137	84.4014	87.3587	87.3929	Eif1b	9	120492232	120495330	+	1125	protein_coding	eukaryotic translation initiation factor 1B [Source:MGI Symbol;Acc:MGI:1916219]	-
ENSMUSG00000037032	54.9204	42.3113	62.4519	58.235	67.7898	84.7319	97.022	105.899	87.1876	85.5643	Apbb1	7	105558483	105581653	-	4408	protein_coding	amyloid beta (A4) precursor protein-binding, family B, member 1 [Source:MGI Symbol;Acc:MGI:107765]	-
ENSMUSG00000027347	53.6754	40.7723	48.1991	43.8629	75.9628	84.8495	78.2334	109.37	94.9034	101.524	Rasgrp1	2	117279993	117343001	-	5600	protein_coding	RAS guanyl releasing protein 1 [Source:MGI Symbol;Acc:MGI:1314635]	-
ENSMUSG00000014294	32.1634	19.0178	78.7711	88.3399	59.2724	85.3279	98.7415	67.7608	59.3079	66.1417	Ndufa2	18	36742332	36744557	-	572	protein_coding	NADH:ubiquinone oxidoreductase subunit A2 [Source:MGI Symbol;Acc:MGI:1343103]	-
ENSMUSG00000032199	59.3114	57.737	75.5354	77.8786	73.7113	76.3466	90.7858	83.7193	84.389	79.0992	Polr2m	9	71478437	71485935	-	2424	protein_coding	polymerase (RNA) II (DNA directed) polypeptide M [Source:MGI Symbol;Acc:MGI:107282]	-
ENSMUSG00000037972	52.4141	50.068	69.4897	67.633	63.659	96.8457	95.4855	78.6848	84.3861	79.9122	Snn	16	11060945	11074985	+	2967	protein_coding	stannin [Source:MGI Symbol;Acc:MGI:1276549]	-
ENSMUSG00000022186	56.9466	55.04	85.9459	72.2987	90.2449	76.7889	80.9209	89.0707	82.2674	87.8662	Oxct1	15	4026383	4155344	+	3701	protein_coding	3-oxoacid CoA transferase 1 [Source:MGI Symbol;Acc:MGI:1914291]	-
ENSMUSG00000024953	48.3931	34.9433	87.3694	94.9075	76.7318	73.2589	88.4478	83.2159	80.2738	85.2023	Prdx5	19	6906697	6910106	-	2139	protein_coding	peroxiredoxin 5 [Source:MGI Symbol;Acc:MGI:1859821]	-
ENSMUSG00000029030	56.2099	50.1374	80.115	71.507	69.5618	78.6112	82.01	77.3546	85.8104	82.1891	Tprgl	4	154157485	154160666	-	2242	protein_coding	transformation related protein 63 regulated like [Source:MGI Symbol;Acc:MGI:1915058]	-
ENSMUSG00000071415	43.869	36.0492	114.241	106.44	92.7939	77.6476	84.0899	69.3591	68.4506	65.2998	Rpl23	11	97777527	97782437	-	1770	protein_coding	ribosomal protein L23 [Source:MGI Symbol;Acc:MGI:1929455]	-
ENSMUSG00000063229	48.3395	45.5688	94.2171	93.4493	94.4443	81.3632	80.3801	103.018	64.7286	70.3181	Ldha	7	46841475	46855627	+	3310	protein_coding	lactate dehydrogenase A [Source:MGI Symbol;Acc:MGI:96759]	-
ENSMUSG00000020684	46.0139	70.0506	75.121	66.8537	57.9697	110.327	84.8806	68.0956	80.7483	72.5616	Rasl10b	11	83409137	83421039	+	4010	protein_coding	RAS-like, family 10, member B [Source:MGI Symbol;Acc:MGI:2685575]	-
ENSMUSG00000059291	38.7017	30.034	103.724	105.497	80.8838	84.2165	83.8857	68.6137	65.8175	57.5868	Rpl11	4	136028265	136053428	-	2697	protein_coding	ribosomal protein L11 [Source:MGI Symbol;Acc:MGI:1914275]	-
ENSMUSG00000030134	44.7719	46.3173	71.644	58.5107	57.7307	101.449	89.9327	79.372	89.7942	83.2426	Rasgef1a	6	118011438	118091546	+	3355	protein_coding	RasGEF domain family, member 1A [Source:MGI Symbol;Acc:MGI:1917977]	-
ENSMUSG00000017781	56.8622	49.2072	67.2632	70.2265	75.711	73.3589	88.5969	86.9567	83.0341	85.2078	Pitpna	11	75588097	75628804	+	4129	protein_coding	phosphatidylinositol transfer protein, alpha [Source:MGI Symbol;Acc:MGI:99887]	-
ENSMUSG00000062661	61.5761	58.1204	66.4064	63.677	65.6154	88.5148	74.9128	91.0594	79.2905	73.4281	Ncs1	2	31245823	31295989	+	4653	protein_coding	neuronal calcium sensor 1 [Source:MGI Symbol;Acc:MGI:109166]	-
ENSMUSG00000074457	47.1164	55.1936	137.7	127.306	111.323	79.5413	53.1671	72.6072	49.1036	51.6401	S100a16	3	90537254	90543151	+	1617	protein_coding	S100 calcium binding protein A16 [Source:MGI Symbol;Acc:MGI:1915110]	-
ENSMUSG00000052459	66.2322	44.0572	58.5579	57.9789	73.9879	68.9612	82.8527	103.221	79.559	76.1788	Atp6v1a	16	44085402	44139705	-	6044	protein_coding	ATPase, H+ transporting, lysosomal V1 subunit A [Source:MGI Symbol;Acc:MGI:1201780]	-
ENSMUSG00000019210	50.8188	35.3898	72.6397	71.6898	74.0305	76.2671	95.612	93.3986	91.1921	91.3959	Atp6v1e1	6	120794305	120822793	-	4110	protein_coding	ATPase, H+ transporting, lysosomal V1 subunit E1 [Source:MGI Symbol;Acc:MGI:894326]	-
ENSMUSG00000042675	66.7008	54.7505	72.583	81.3797	57.9239	67.1672	79.3021	79.4065	82.394	80.4984	Ypel3	7	126776955	126780514	+	1848	protein_coding	yippee like 3 [Source:MGI Symbol;Acc:MGI:1913340]	-
ENSMUSG00000013593	61.4793	53.4026	77.6294	74.1242	76.2464	74.0613	85.8677	81.2488	78.791	76.7548	Ndufs2	1	171234853	171251388	-	2313	protein_coding	NADH:ubiquinone oxidoreductase core subunit S2 [Source:MGI Symbol;Acc:MGI:2385112]	-
ENSMUSG00000045136	55.9972	83.5207	131.554	138.752	106.26	76.7313	46.5266	62.5419	36.1107	44.5663	Tubb2b	13	34126748	34130466	-	2294	protein_coding	tubulin, beta 2B class IIB [Source:MGI Symbol;Acc:MGI:1920960]	-
ENSMUSG00000029713	63.8284	74.6791	86.1956	88.3382	72.5548	88.4577	79.8024	76.7332	70.4984	67.0489	Gnb2	5	137528127	137533510	-	3402	protein_coding	guanine nucleotide binding protein (G protein), beta 2 [Source:MGI Symbol;Acc:MGI:95784]	-
ENSMUSG00000024423	66.1399	74.9636	62.9031	63.7396	56.8745	65.8206	91.0791	68.8293	84.2494	77.3259	Impact	18	12972252	12992948	+	3432	protein_coding	impact, RWD domain protein [Source:MGI Symbol;Acc:MGI:1098233]	-
ENSMUSG00000068696	34.8844	123.68	88.3212	55.6798	44.3596	157.724	91.6232	50.5733	87.6806	54.335	Gpr88	3	116249654	116253503	-	3504	protein_coding	G-protein coupled receptor 88 [Source:MGI Symbol;Acc:MGI:1927653]	-
ENSMUSG00000029608	59.7323	58.3084	56.6178	52.4995	53.7201	70.8512	79.9354	73.6998	83.8179	100.505	Rph3a	5	120940499	121010092	-	4639	protein_coding	rabphilin 3A [Source:MGI Symbol;Acc:MGI:102788]	-
ENSMUSG00000030428	68.4627	74.6762	76.5579	54.3789	67.7674	75.8085	72.4348	66.9605	76.6353	74.9613	Ttyh1	7	4119408	4136708	+	6379	protein_coding	tweety family member 1 [Source:MGI Symbol;Acc:MGI:1889007]	-
ENSMUSG00000025579	77.7431	93.5783	68.2267	74.4414	64.4863	66.7218	72.2089	59.6854	70.8557	65.8519	Gaa	11	119267887	119285454	+	4783	protein_coding	glucosidase, alpha, acid [Source:MGI Symbol;Acc:MGI:95609]	-
ENSMUSG00000025582	83.7946	18.6542	51.2227	76.5524	67.9422	58.8566	72.018	113.972	81.7147	89.1348	Nptx1	11	119538719	119547753	-	5217	protein_coding	neuronal pentraxin 1 [Source:MGI Symbol;Acc:MGI:107811]	-
ENSMUSG00000032324	55.8953	51.5609	77.2519	70.611	78.0376	73.9714	83.7104	77.4329	77.145	76.9887	Tspan3	9	56131725	56165477	-	4274	protein_coding	tetraspanin 3 [Source:MGI Symbol;Acc:MGI:1928098]	-
ENSMUSG00000028851	47.5031	43.4225	80.6756	88.7609	72.3526	77.8036	84.6123	80.0146	69.6001	67.9633	Nudc	4	133532542	133545996	-	1425	protein_coding	nudC nuclear distribution protein [Source:MGI Symbol;Acc:MGI:106014]	-
ENSMUSG00000048895	54.2792	49.618	69.473	57.1793	60.977	83.1952	85.0038	84.3966	86.1939	93.8871	Cdk5r1	11	80477023	80481184	+	4162	protein_coding	cyclin-dependent kinase 5, regulatory subunit 1 (p35) [Source:MGI Symbol;Acc:MGI:101764]	-
ENSMUSG00000028691	48.9357	49.3364	150.235	121.621	130.423	59.6167	58.7434	60.9233	56.0931	57.3559	Prdx1	4	116685544	116700822	+	3043	protein_coding	peroxiredoxin 1 [Source:MGI Symbol;Acc:MGI:99523]	-
ENSMUSG00000028639	50.7323	55.5965	104.352	114.041	92.3254	83.0827	64.8848	73.6488	60.0483	52.6804	Ybx1	4	119277981	119294604	-	2531	protein_coding	Y box protein 1 [Source:MGI Symbol;Acc:MGI:99146]	CSD
ENSMUSG00000051146	67.9416	48.5185	60.2963	64.3688	52.2989	75.612	97.8067	64.7649	85.7725	77.5309	Camk2n2	16	20619215	20621287	-	1291	protein_coding	calcium/calmodulin-dependent protein kinase II inhibitor 2 [Source:MGI Symbol;Acc:MGI:1920297]	-
ENSMUSG00000069806	67.1667	56.664	75.8848	69.3824	59.3561	69.5335	76.938	74.5384	84.263	91.6147	Cacng7	7	3332955	3368221	+	2441	protein_coding	calcium channel, voltage-dependent, gamma subunit 7 [Source:MGI Symbol;Acc:MGI:1932374]	-
ENSMUSG00000001289	37.8461	25.6763	101.083	87.9673	78.2022	78.7682	89.167	75.3994	80.1626	72.4171	Pfdn5	15	102326116	102331873	+	1394	protein_coding	prefoldin 5 [Source:MGI Symbol;Acc:MGI:1928753]	-
ENSMUSG00000028822	48.9122	46.0051	84.705	90.0329	85.6095	70.1401	73.7297	81.2508	72.415	71.3895	Tmem50a	4	134897849	134915024	-	1270	protein_coding	transmembrane protein 50A [Source:MGI Symbol;Acc:MGI:1919067]	-
ENSMUSG00000016559	56.1648	51.6853	89.0766	91.3568	86.3487	72.6599	67.8827	65.2713	61.4271	56.8164	H3f3b	11	116021912	116027962	-	2976	protein_coding	H3 histone, family 3B [Source:MGI Symbol;Acc:MGI:1101768]	-
ENSMUSG00000024127	66.6135	58.9277	49.3684	53.0045	61.4205	66.1664	80.2385	76.9377	90.458	81.6461	Prepl	17	85063477	85090267	-	3830	protein_coding	prolyl endopeptidase-like [Source:MGI Symbol;Acc:MGI:2441932]	-
ENSMUSG00000037126	45.1107	43.1667	75.4447	70.1742	56.6271	93.5669	74.9276	76.2116	82.0932	80.171	Psd	19	46312087	46327156	-	7636	protein_coding	pleckstrin and Sec7 domain containing [Source:MGI Symbol;Acc:MGI:1920978]	-
ENSMUSG00000044708	77.1373	75.4236	76.511	69.0084	84.1836	67.903	54.3651	68.5739	58.541	77.0695	Kcnj10	1	172341210	172374085	+	5407	protein_coding	potassium inwardly-rectifying channel, subfamily J, member 10 [Source:MGI Symbol;Acc:MGI:1194504]	-
ENSMUSG00000034902	53.9969	46.1551	58.8793	59.2136	61.4751	75.4848	76.7557	96.5605	76.5035	81.9025	Pip5k1c	10	81292963	81319973	+	5730	protein_coding	phosphatidylinositol-4-phosphate 5-kinase, type 1 gamma [Source:MGI Symbol;Acc:MGI:1298224]	-
ENSMUSG00000030744	36.1499	33.2149	98.096	89.5518	82.4534	76.9123	74.7137	71.394	67.0496	61.915	Rps3	7	99477896	99483738	-	4483	protein_coding	ribosomal protein S3 [Source:MGI Symbol;Acc:MGI:1350917]	-
ENSMUSG00000030647	39.255	32.1124	78.7859	82.869	79.7846	79.108	89.3805	79.2396	69.8799	68.1199	Ndufc2	7	97400003	97407802	+	754	protein_coding	NADH:ubiquinone oxidoreductase subunit C2 [Source:MGI Symbol;Acc:MGI:1344370]	-
ENSMUSG00000056629	49.0501	41.0188	73.6687	78.4088	60.7525	82.0876	90.3273	79.649	63.747	55.7708	Fkbp2	19	6977741	6980461	-	663	protein_coding	FK506 binding protein 2 [Source:MGI Symbol;Acc:MGI:95542]	-
ENSMUSG00000026426	61.6183	55.7883	73.4548	77.7391	68.064	73.5107	76.2951	74.0134	76.1088	75.7843	Arl8a	1	135146824	135156269	+	2299	protein_coding	ADP-ribosylation factor-like 8A [Source:MGI Symbol;Acc:MGI:1915974]	-
ENSMUSG00000008668	33.474	28.6907	117.694	109.779	85.4788	78.0811	56.8231	63.8015	61.0804	60.8745	Rps18	17	33951999	33956001	-	2491	protein_coding	ribosomal protein S18 [Source:MGI Symbol;Acc:MGI:98146]	-
ENSMUSG00000093904	51.9595	46.9214	63.6041	56.2038	58.7113	89.6399	88.3128	71.1493	82.9204	69.03	Tomm20	8	126930667	126945844	-	4906	protein_coding	translocase of outer mitochondrial membrane 20 [Source:MGI Symbol;Acc:MGI:1915202]	-
ENSMUSG00000032060	78.3665	60.7784	95.6868	86.7174	81.0355	59.7728	67.018	68.0526	70.8691	78.3962	Cryab	9	50751325	50756636	+	1479	protein_coding	crystallin, alpha B [Source:MGI Symbol;Acc:MGI:88516]	-
ENSMUSG00000016427	37.5801	28.8935	75.1869	71.0908	64.0413	82.3041	88.0439	63.1505	65.9013	62.5335	Ndufa1	X	37187588	37191163	-	419	protein_coding	NADH:ubiquinone oxidoreductase subunit A1 [Source:MGI Symbol;Acc:MGI:1929511]	-
ENSMUSG00000047126	62.3677	57.3908	69.4002	63.4728	74.3006	68.8137	71.6912	74.1752	74.6989	82.9141	Cltc	11	86694351	86757565	-	8499	protein_coding	clathrin, heavy polypeptide (Hc) [Source:MGI Symbol;Acc:MGI:2388633]	-
ENSMUSG00000039105	47.2451	41.9958	83.968	83.8585	74.6525	67.992	86.5797	68.2981	66.3319	61.5961	Atp6v1g1	4	63544772	63550750	+	1135	protein_coding	ATPase, H+ transporting, lysosomal V1 subunit G1 [Source:MGI Symbol;Acc:MGI:1913540]	-
ENSMUSG00000079641	32.7152	26.673	118.359	100.464	83.8614	65.291	77.9933	68.4177	71.5604	69.5006	Rpl39	X	37082520	37085402	-	1434	protein_coding	ribosomal protein L39 [Source:MGI Symbol;Acc:MGI:1914498]	-
ENSMUSG00000028849	79.0761	77.1898	69.1276	74.5156	65.033	68.807	71.089	74.8018	67.5549	64.655	Map7d1	4	126232167	126256343	-	3652	protein_coding	MAP7 domain containing 1 [Source:MGI Symbol;Acc:MGI:2384297]	-
ENSMUSG00000036427	67.4952	70.5409	76.7799	74.3771	68.9499	66.2892	68.645	72.1927	69.436	70.3558	Gpi1	7	34201330	34230336	-	6452	protein_coding	glucose phosphate isomerase 1 [Source:MGI Symbol;Acc:MGI:95797]	-
ENSMUSG00000025228	62.7931	59.9566	65.9292	67.7396	68.2274	74.129	84.0622	82.4872	71.7866	71.9352	Actr1a	19	46376814	46395735	-	2742	protein_coding	ARP1 actin-related protein 1A, centractin alpha [Source:MGI Symbol;Acc:MGI:1858964]	-
ENSMUSG00000091478	49.1073	35.5748	71.3027	78.9372	70.3642	65.3211	100.896	76.0477	74.0396	75.0709	Gm10039	11	100361716	100362126	-	411	processed_pseudogene	predicted pseudogene 10039 [Source:MGI Symbol;Acc:MGI:3704382]	-
ENSMUSG00000022594	56.2226	43.0671	50.5239	51.9692	61.6225	75.6579	87.7167	92.9046	83.3923	80.3247	Lynx1	15	74747852	74753046	-	4662	protein_coding	Ly6/neurotoxin 1 [Source:MGI Symbol;Acc:MGI:1345180]	-
ENSMUSG00000009630	51.0529	46.8596	67.3287	61.3048	67.8183	71.4204	75.0117	84.147	75.0725	74.9292	Ppp2cb	8	33599625	33619441	+	1469	protein_coding	protein phosphatase 2 (formerly 2A), catalytic subunit, beta isoform [Source:MGI Symbol;Acc:MGI:1321161]	-
ENSMUSG00000001794	64.3555	58.6502	109.166	112.697	98.2455	59.9972	57.5526	74.1156	58.7184	62.8497	Capns1	7	30186936	30198811	-	2477	protein_coding	calpain, small subunit 1 [Source:MGI Symbol;Acc:MGI:88266]	-
ENSMUSG00000061518	41.4947	35.6732	77.5954	80.9754	67.4136	68.2334	79.1617	64.3101	59.8677	64.6903	Cox5b	1	36691449	36693681	+	1587	protein_coding	cytochrome c oxidase subunit 5B [Source:MGI Symbol;Acc:MGI:88475]	-
ENSMUSG00000001847	59.0446	55.2459	80.295	73.3136	79.1987	67.5206	70.9812	71.0872	71.9821	76.9998	Rac1	5	143503634	143528036	-	4496	protein_coding	Rac family small GTPase 1 [Source:MGI Symbol;Acc:MGI:97845]	-
ENSMUSG00000041556	46.0021	40.7306	88.4036	74.1425	64.4797	69.596	79.0641	69.2084	70.7904	66.5419	Fbxo2	4	148160621	148166424	+	1288	protein_coding	F-box protein 2 [Source:MGI Symbol;Acc:MGI:2446216]	-
ENSMUSG00000044117	59.3292	42.5633	68.3436	70.2397	70.8288	61.8872	77.46	83.6259	83.8579	88.0576	2900011O08Rik	16	13986604	14101500	+	2395	protein_coding	RIKEN cDNA 2900011O08 gene [Source:MGI Symbol;Acc:MGI:1914504]	-
ENSMUSG00000030579	45.5921	46.7353	187.461	159.48	145.453	43.6185	28.891	39.8394	24.67	35.6114	Tyrobp	7	30413760	30417585	+	667	protein_coding	TYRO protein tyrosine kinase binding protein [Source:MGI Symbol;Acc:MGI:1277211]	-
ENSMUSG00000018474	71.2219	61.4289	55.1089	57.3621	55.5459	76.2551	71.3219	64.7441	67.8858	70.8621	Chd3	11	69343273	69369406	-	8443	protein_coding	chromodomain helicase DNA binding protein 3 [Source:MGI Symbol;Acc:MGI:1344395]	-
ENSMUSG00000026787	54.5798	96.954	56.8657	47.7222	63.1728	82.9478	68.9419	69.4376	73.2696	59.8225	Gad2	2	22622205	22693874	+	5876	protein_coding	glutamic acid decarboxylase 2 [Source:MGI Symbol;Acc:MGI:95634]	-
ENSMUSG00000020152	54.1102	44.8864	66.7429	65.782	72.8896	73.4875	73.9062	71.6392	74.5012	77.1349	Actr2	11	20062304	20112913	-	5204	protein_coding	ARP2 actin-related protein 2 [Source:MGI Symbol;Acc:MGI:1913963]	-
ENSMUSG00000024914	42.6728	32.081	86.8979	88.3065	70.1721	72.5857	74.6973	60.6307	74.4136	70.8532	Drap1	19	5422805	5424979	-	1741	protein_coding	Dr1 associated protein 1 (negative cofactor 2 alpha) [Source:MGI Symbol;Acc:MGI:1913806]	-
ENSMUSG00000094483	52.4646	47.2154	68.524	58.7797	58.5544	75.3122	74.2983	69.568	82.6013	86.6803	Purb	11	6467599	6475917	-	8319	protein_coding	purine rich element binding protein B [Source:MGI Symbol;Acc:MGI:1338779]	-
ENSMUSG00000054871	35.336	72.3204	70.432	63.2052	53.3513	126.306	80.6267	66.7987	75.7728	43.2678	Tmem158	9	123259053	123260764	-	1712	protein_coding	transmembrane protein 158 [Source:MGI Symbol;Acc:MGI:1919559]	-
ENSMUSG00000015806	55.8049	43.6674	66.0383	63.3836	68.4896	72.2483	86.6375	60.7093	72.6781	82.241	Qdpr	5	45434021	45450236	-	1788	protein_coding	quinoid dihydropteridine reductase [Source:MGI Symbol;Acc:MGI:97836]	-
ENSMUSG00000079523	41.4308	39.2344	78.8043	105.519	80.1654	80.0662	83.9378	83.8754	50.302	41.2122	Tmsb10	6	72957347	72958748	-	1276	protein_coding	thymosin, beta 10 [Source:MGI Symbol;Acc:MGI:109146]	-
ENSMUSG00000006205	48.453	50.7655	67.8814	60.694	65.3834	73.4303	65.3994	66.3534	73.4988	69.0436	Htra1	7	130936111	130985660	+	2879	protein_coding	HtrA serine peptidase 1 [Source:MGI Symbol;Acc:MGI:1929076]	-
ENSMUSG00000024966	59.5884	56.9777	64.8459	79.4819	68.4635	62.782	73.9087	84.5881	75.9317	79.5306	Stip1	19	7020696	7040026	-	2173	protein_coding	stress-induced phosphoprotein 1 [Source:MGI Symbol;Acc:MGI:109130]	-
ENSMUSG00000037266	125.832	127.168	63.0218	58.0868	41.7576	63.0579	43.5686	45.1816	56.9413	47.2163	Rsrp1	4	134923592	134927671	+	3349	protein_coding	arginine/serine rich protein 1 [Source:MGI Symbol;Acc:MGI:106498]	-
ENSMUSG00000050148	70.7769	68.1391	56.9085	61.1807	60.6243	66.9145	65.6178	72.0747	74.4175	71.6902	Ubqln2	X	153498227	153501570	+	3344	protein_coding	ubiquilin 2 [Source:MGI Symbol;Acc:MGI:1860283]	-
ENSMUSG00000066607	59.0082	46.9184	51.4144	54.5331	51.8141	88.4764	74.928	91.7307	76.7562	76.2409	Insyn1	9	58488603	58499780	+	2331	protein_coding	inhibitory synaptic factor 1 [Source:MGI Symbol;Acc:MGI:2442108]	-
ENSMUSG00000057522	48.8516	47.0434	69.3055	60.2592	63.4041	76.167	70.1684	69.6162	76.7776	67.8268	Spop	11	95414080	95493406	+	3159	protein_coding	speckle-type POZ protein [Source:MGI Symbol;Acc:MGI:1343085]	-
ENSMUSG00000019179	53.7912	45.1362	72.0226	74.3565	69.1168	65.894	76.7558	76.2008	72.9163	77.3224	Mdh2	5	135778480	135790398	+	3562	protein_coding	malate dehydrogenase 2, NAD (mitochondrial) [Source:MGI Symbol;Acc:MGI:97050]	-
ENSMUSG00000037805	43.5597	36.111	92.6468	89.335	78.2909	73.5392	68.2108	65.5387	55.9815	52.027	Rpl10a	17	28328471	28331033	+	2431	protein_coding	ribosomal protein L10A [Source:MGI Symbol;Acc:MGI:1343877]	-
ENSMUSG00000073411	46.9556	60.5712	122.674	115.302	98.8318	57.2541	43.8	48.4114	31.3336	35.0838	H2-D1	17	35262730	35267499	+	2579	protein_coding	histocompatibility 2, D region locus 1 [Source:MGI Symbol;Acc:MGI:95896]	-
ENSMUSG00000015222	55.0707	58.2645	65.4364	57.6019	68.2892	68.0716	58.8445	67.0849	67.2124	81.033	Map2	1	66175273	66442583	+	16449	protein_coding	microtubule-associated protein 2 [Source:MGI Symbol;Acc:MGI:97175]	-
ENSMUSG00000070934	57.1869	44.3155	63.0528	64.2975	66.8384	60.9902	73.1048	78.1763	72.8262	79.9095	Rraga	4	86575668	86577285	+	1618	protein_coding	Ras-related GTP binding A [Source:MGI Symbol;Acc:MGI:1915691]	-
ENSMUSG00000043388	64.8465	85.7631	58.6134	67.7298	52.6049	54.482	81.3622	63.9586	71.4741	69.8436	Tmem130	5	144735915	144761818	-	2903	protein_coding	transmembrane protein 130 [Source:MGI Symbol;Acc:MGI:3607706]	-
ENSMUSG00000041203	50.2709	52.8439	78.5837	91.9184	66.822	63.5127	69.8166	64.9245	63.5994	65.698	Trir	8	85026823	85030286	+	902	protein_coding	telomerase RNA component interacting RNase [Source:MGI Symbol;Acc:MGI:1922833]	-
ENSMUSG00000022456	58.0499	39.8439	54.754	54.9595	58.5156	66.0238	72.765	79.1216	79.6764	84.9199	Sept3	15	82274893	82294574	+	6620	protein_coding	septin 3 [Source:MGI Symbol;Acc:MGI:1345148]	-
ENSMUSG00000071655	46.5104	42.1661	85.4627	84.3228	75.4829	65.2631	72.1236	57.4217	65.0057	68.6703	Ubxn1	19	8871559	8875663	+	1068	protein_coding	UBX domain protein 1 [Source:MGI Symbol;Acc:MGI:1289301]	-
ENSMUSG00000004285	42.8606	33.0112	76.4454	75.0219	69.4046	67.5779	74.5161	72.075	67.8561	65.8258	Atp6v1f	6	29467718	29470512	+	1063	protein_coding	ATPase, H+ transporting, lysosomal V1 subunit F [Source:MGI Symbol;Acc:MGI:1913394]	-
ENSMUSG00000022055	64.9482	34.4507	49.872	48.7226	61.3674	60.1366	89.3462	73.9944	87.2628	93.639	Nefl	14	68083863	68089095	+	3380	protein_coding	neurofilament, light polypeptide [Source:MGI Symbol;Acc:MGI:97313]	-
ENSMUSG00000040048	45.4401	33.3994	72.3907	72.44	63.0031	80.625	80.4399	72.458	68.2526	61.9228	Ndufb10	17	24722060	24724478	-	1217	protein_coding	NADH:ubiquinone oxidoreductase subunit B10 [Source:MGI Symbol;Acc:MGI:1915592]	-
ENSMUSG00000009394	67.1933	45.8912	51.0236	47.5822	67.3521	54.6235	63.1739	103.199	66.8358	73.8088	Syn2	6	115134902	115282006	+	7031	protein_coding	synapsin II [Source:MGI Symbol;Acc:MGI:103020]	-
ENSMUSG00000027438	53.3888	34.0243	51.5976	45.0166	61.1773	60.2037	81.0837	88.0236	80.1448	83.0023	Napb	2	148693985	148732467	-	7051	protein_coding	N-ethylmaleimide sensitive fusion protein attachment protein beta [Source:MGI Symbol;Acc:MGI:104562]	-
ENSMUSG00000026864	53.1634	71.0697	80.9035	106.191	76.0586	58.4893	52.4525	78.3369	53.6207	62.1595	Hspa5	2	34771970	34777547	+	4229	protein_coding	heat shock protein 5 [Source:MGI Symbol;Acc:MGI:95835]	-
ENSMUSG00000030683	89.8024	82.9208	52.3808	52.7719	53.1784	58.8867	74.1467	65.1152	77.1532	73.5641	Sez6l2	7	126950563	126970606	+	4210	protein_coding	seizure related 6 homolog like 2 [Source:MGI Symbol;Acc:MGI:2385295]	-
ENSMUSG00000033863	43.0494	48.6986	59.7993	48.7641	57.2803	81.1064	75.4364	78.1	77.7327	70.8995	Klf9	19	23141226	23166911	+	3263	protein_coding	Kruppel-like factor 9 [Source:MGI Symbol;Acc:MGI:1333856]	zf-C2H2
ENSMUSG00000058558	37.4906	31.9131	96.3297	86.5062	81.9653	68.6161	67.4917	63.9452	64.9921	67.9026	Rpl5	5	107900502	107909005	+	3920	protein_coding	ribosomal protein L5 [Source:MGI Symbol;Acc:MGI:102854]	-
ENSMUSG00000029430	49.3863	45.7977	70.0748	76.2204	71.9075	72.9765	75.5441	72.2603	61.9535	61.1954	Ran	5	129020069	129024323	+	2646	protein_coding	RAN, member RAS oncogene family [Source:MGI Symbol;Acc:MGI:1333112]	-
ENSMUSG00000024587	56.5361	45.7747	62.9551	65.8612	64.2749	59.8782	79.0404	72.516	69.113	72.6156	Nars	18	64499665	64516557	-	2632	protein_coding	asparaginyl-tRNA synthetase [Source:MGI Symbol;Acc:MGI:1917473]	-
ENSMUSG00000061904	55.5531	55.1233	69.6334	63.6637	64.0432	69.7055	74.411	68.3014	66.9121	62.5091	Slc25a3	10	91116574	91124059	-	5550	protein_coding	solute carrier family 25 (mitochondrial carrier, phosphate carrier), member 3 [Source:MGI Symbol;Acc:MGI:1353498]	-
ENSMUSG00000021178	45.1245	36.2165	66.7066	64.878	65.6307	74.5285	77.9629	72.8794	70.025	62.1053	Psmc1	12	100110154	100123405	+	1933	protein_coding	protease (prosome, macropain) 26S subunit, ATPase 1 [Source:MGI Symbol;Acc:MGI:106054]	-
ENSMUSG00000024853	61.3282	60.7476	64.681	68.0572	66.0091	66.2301	68.2587	67.4188	68.3693	61.9575	Sf3b2	19	5273923	5295455	-	3231	protein_coding	splicing factor 3b, subunit 2 [Source:MGI Symbol;Acc:MGI:2441856]	-
ENSMUSG00000005610	56.1222	55.7637	64.7884	66.1971	73.6669	66.4634	66.2348	71.9238	64.9665	71.8412	Eif4g2	7	111067750	111083030	-	10166	protein_coding	eukaryotic translation initiation factor 4, gamma 2 [Source:MGI Symbol;Acc:MGI:109207]	-
ENSMUSG00000027893	58.0734	54.5422	63.298	50.0359	65.9252	64.7033	66.2507	66.5041	70.0656	72.7394	Ahcyl1	3	107663118	107696560	-	6690	protein_coding	S-adenosylhomocysteine hydrolase-like 1 [Source:MGI Symbol;Acc:MGI:2385184]	-
ENSMUSG00000019302	70.8071	61.7767	52.0943	51.7435	55.0381	58.7952	64.901	73.0354	67.389	71.9383	Atp6v0a1	11	101009452	101063719	+	6556	protein_coding	ATPase, H+ transporting, lysosomal V0 subunit A1 [Source:MGI Symbol;Acc:MGI:103286]	-
ENSMUSG00000064350	48.4569	34.0435	77.4553	46.2517	64.8753	98.9178	67.5343	61.4704	50.4648	69.4419	mt-Ty	MT	5260	5326	-	67	Mt_tRNA	mitochondrially encoded tRNA tyrosine [Source:MGI Symbol;Acc:MGI:102470]	-
ENSMUSG00000029621	54.321	52.6068	74.3243	72.2345	61.2515	67.6083	69.1592	64.6818	76.1756	67.753	Arpc1a	5	145083830	145108761	+	2567	protein_coding	actin related protein 2/3 complex, subunit 1A [Source:MGI Symbol;Acc:MGI:1928896]	-
ENSMUSG00000019054	38.578	32.5864	78.4356	69.7361	65.3603	69.9935	74.6938	61.125	68.7472	69.8977	Fis1	5	136953275	136966234	+	1714	protein_coding	fission, mitochondrial 1 [Source:MGI Symbol;Acc:MGI:1913687]	-
ENSMUSG00000100131	33.9115	28.7751	70.3224	101.144	65.2328	56.3575	38.527	43.2796	53.9078	65.2718	Gm28439	1	24611535	24612410	-	876	unprocessed_pseudogene	predicted gene 28439 [Source:MGI Symbol;Acc:MGI:5579145]	-
ENSMUSG00000019362	38.8258	33.0402	83.1549	99.3805	73.6672	66.8329	65.5041	60.9058	57.5416	58.1378	D8Ertd738e	8	84246238	84249719	-	616	protein_coding	DNA segment, Chr 8, ERATO Doi 738, expressed [Source:MGI Symbol;Acc:MGI:1289231]	-
ENSMUSG00000017740	68.9692	67.1709	49.0506	50.0536	46.056	71.317	74.263	65.4182	76.4658	72.6698	Slc12a5	2	164960802	164999731	+	7447	protein_coding	solute carrier family 12, member 5 [Source:MGI Symbol;Acc:MGI:1862037]	-
ENSMUSG00000019428	48.4471	46.9532	71.8778	68.7439	61.4999	69.1865	69.5942	63.7552	65.3483	65.6657	Fkbp8	8	70527724	70535328	+	4529	protein_coding	FK506 binding protein 8 [Source:MGI Symbol;Acc:MGI:1341070]	-
ENSMUSG00000020524	86.8557	54.062	45.4336	57.2141	60.0364	60.0781	61.1522	61.5342	73.9864	73.4157	Gria1	11	57011387	57330244	+	6043	protein_coding	glutamate receptor, ionotropic, AMPA1 (alpha 1) [Source:MGI Symbol;Acc:MGI:95808]	-
ENSMUSG00000050043	55.4339	45.7337	68.9401	58.1665	66.9844	62.2156	79.1183	79.9296	72.2906	68.7067	Tmx2	2	84671316	84679140	-	2330	protein_coding	thioredoxin-related transmembrane protein 2 [Source:MGI Symbol;Acc:MGI:1914208]	-
ENSMUSG00000033379	52.7911	53.5803	60.0706	66.4798	64.6522	64.49	72.076	71.4647	57.5338	61.0395	Atp6v0b	4	117884326	117887333	-	2051	protein_coding	ATPase, H+ transporting, lysosomal V0 subunit B [Source:MGI Symbol;Acc:MGI:1890510]	-
ENSMUSG00000022193	44.3595	30.5761	61.3925	64.0159	64.144	71.9714	80.3527	76.8139	63.3102	61.3548	Psmb5	14	54614119	54618022	-	899	protein_coding	proteasome (prosome, macropain) subunit, beta type 5 [Source:MGI Symbol;Acc:MGI:1194513]	-
ENSMUSG00000007836	53.1403	57.8516	64.8146	66.9261	55.8128	71.1817	71.9777	65.2241	63.065	50.3144	Hnrnpa0	13	58125879	58128556	-	2678	protein_coding	heterogeneous nuclear ribonucleoprotein A0 [Source:MGI Symbol;Acc:MGI:1924384]	-
ENSMUSG00000080893	47.3801	36.0802	94.3132	92.6607	56.8019	77.1223	58.1325	69.1893	86.0705	73.0968	Gm15920	5	130188395	130188796	+	402	processed_pseudogene	predicted gene 15920 [Source:MGI Symbol;Acc:MGI:3801934]	-
ENSMUSG00000021508	39.8348	40.3664	76.2911	70.4767	74.2919	69.1997	57.9239	71.7346	62.2127	66.2112	Cxcl14	13	56288643	56296551	-	1827	protein_coding	chemokine (C-X-C motif) ligand 14 [Source:MGI Symbol;Acc:MGI:1888514]	-
ENSMUSG00000046329	57.616	51.1715	68.9412	59.5747	57.9443	71.4849	61.0358	67.1816	73.4369	75.708	Slc25a23	17	57043711	57059863	-	5294	protein_coding	solute carrier family 25 (mitochondrial carrier; phosphate carrier), member 23 [Source:MGI Symbol;Acc:MGI:1914222]	-
ENSMUSG00000028745	51.2234	42.051	78.9117	83.9458	76.8228	57.1696	62.1562	64.832	63.5779	68.8825	Capzb	4	139192899	139291818	+	3299	protein_coding	capping protein (actin filament) muscle Z-line, beta [Source:MGI Symbol;Acc:MGI:104652]	-
ENSMUSG00000034472	30.0196	101.87	78.45	50.1397	39.3607	118.202	64.6136	47.3585	73.4213	45.0273	Rasd2	8	75213944	75224113	+	3176	protein_coding	RASD family, member 2 [Source:MGI Symbol;Acc:MGI:1922391]	-
ENSMUSG00000050821	57.2273	19.4479	48.3748	60.3189	53.1773	65.8909	82.466	80.3164	83.0415	93.1899	Fam131a	16	20693241	20703048	+	2899	protein_coding	family with sequence similarity 131, member A [Source:MGI Symbol;Acc:MGI:1925658]	-
ENSMUSG00000021520	38.4207	29.376	89.8371	80.7853	85.2128	62.6408	75.2917	72.7123	55.0658	61.2186	Uqcrb	13	66900617	66905378	-	876	protein_coding	ubiquinol-cytochrome c reductase binding protein [Source:MGI Symbol;Acc:MGI:1914780]	-
ENSMUSG00000046480	25.2413	92.7635	68.4548	44.1502	29.1638	146.467	87.4571	46.8489	84.5511	44.3718	Scn4b	9	45138395	45154152	+	4982	protein_coding	sodium channel, type IV, beta [Source:MGI Symbol;Acc:MGI:2687406]	-
ENSMUSG00000037843	49.8624	57.1118	56.5289	56.0038	56.2545	73.1425	73.6981	79.2667	66.4817	64.4075	Vstm2l	2	157914653	157944719	+	1363	protein_coding	V-set and transmembrane domain containing 2-like [Source:MGI Symbol;Acc:MGI:2685537]	-
ENSMUSG00000037351	57.6171	46.4705	52.5821	54.0236	52.694	66.0736	77.0345	74.014	68.9176	70.5431	Actr1b	1	36698114	36714422	-	4274	protein_coding	ARP1 actin-related protein 1B, centractin beta [Source:MGI Symbol;Acc:MGI:1917446]	-
ENSMUSG00000090841	37.5732	32.2245	85.5546	93.8412	78.1769	65.8051	71.0552	66.1898	52.3916	54.0345	Myl6	10	128490860	128494145	-	3187	protein_coding	myosin, light polypeptide 6, alkali, smooth muscle and non-muscle [Source:MGI Symbol;Acc:MGI:109318]	-
ENSMUSG00000033916	41.677	40.2147	86.8507	76.3586	72.7184	61.9654	64.0902	62.7298	61.7354	67.1191	Chmp2a	7	13032010	13034807	-	1162	protein_coding	charged multivesicular body protein 2A [Source:MGI Symbol;Acc:MGI:1916203]	-
ENSMUSG00000059734	45.738	35.1638	77.2196	77.3616	76.9126	62.1141	70.5903	66.8463	63.8426	66.1771	Ndufs8	19	3908870	3912717	-	963	protein_coding	NADH:ubiquinone oxidoreductase core subunit S8 [Source:MGI Symbol;Acc:MGI:2385079]	-
ENSMUSG00000001924	61.4424	56.3975	60.2421	63.0584	64.3774	57.2141	63.4509	67.7625	65.2396	67.1892	Uba1	X	20658326	20683179	+	4819	protein_coding	ubiquitin-like modifier activating enzyme 1 [Source:MGI Symbol;Acc:MGI:98890]	-
ENSMUSG00000027296	39.1391	23.5162	50.4409	46.4054	42.0797	87.1209	84.2122	79.6618	91.2238	80.5135	Itpka	2	119742337	119751263	+	1818	protein_coding	inositol 1,4,5-trisphosphate 3-kinase A [Source:MGI Symbol;Acc:MGI:1333822]	-
ENSMUSG00000068220	27.6843	29.9225	149.827	192.808	115.654	48.7636	26.9407	44.797	14.6029	15.4572	Lgals1	15	78926725	78930465	+	903	protein_coding	lectin, galactose binding, soluble 1 [Source:MGI Symbol;Acc:MGI:96777]	-
ENSMUSG00000025492	40.862	39.4212	120.575	134.04	95.139	58.4847	33.3687	66.6532	29.4229	27.449	Ifitm3	7	141009586	141010770	-	678	protein_coding	interferon induced transmembrane protein 3 [Source:MGI Symbol;Acc:MGI:1913391]	-
ENSMUSG00000031065	50.699	44.4581	59.3656	55.1093	53.7324	68.0191	63.8357	70.8769	69.5845	70.2098	Cdk16	X	20687954	20699880	+	4378	protein_coding	cyclin-dependent kinase 16 [Source:MGI Symbol;Acc:MGI:97516]	-
ENSMUSG00000020577	51.9887	41.6061	52.391	52.0201	65.6623	61.591	67.5632	78.6979	68.5157	77.6243	Tspan13	12	36014557	36042500	-	2474	protein_coding	tetraspanin 13 [Source:MGI Symbol;Acc:MGI:1913359]	-
ENSMUSG00000028645	51.2087	60.8203	92.6939	81.0639	68.419	61.4997	56.7099	49.5146	45.4548	57.5692	Slc2a1	4	119108711	119137983	+	3506	protein_coding	solute carrier family 2 (facilitated glucose transporter), member 1 [Source:MGI Symbol;Acc:MGI:95755]	-
ENSMUSG00000025508	28.622	25.1214	88.3971	88.423	70.7658	60.7733	60.0155	50.8634	52.4088	56.4617	Rplp2	7	141447370	141451585	+	2072	protein_coding	ribosomal protein, large P2 [Source:MGI Symbol;Acc:MGI:1914436]	-
ENSMUSG00000026585	51.75	42.6538	54.6768	46.6119	59.9487	59.049	74.9799	75.5287	73.1232	76.4774	Kifap3	1	163779583	163917109	+	4012	protein_coding	kinesin-associated protein 3 [Source:MGI Symbol;Acc:MGI:107566]	-
ENSMUSG00000013523	62.8108	72.4748	84.617	79.4757	69.7613	55.9569	56.4762	44.8505	54.0983	60.1807	Bcas1	2	170346991	170427845	-	3775	protein_coding	breast carcinoma amplified sequence 1 [Source:MGI Symbol;Acc:MGI:1924210]	-
ENSMUSG00000076281	53.1609	44.1202	47.1286	89.8704	74.2234	34.4874	56.0346	43.5508	83.0456	114.919	Gm24270	9	56223715	56223771	-	57	miRNA	predicted gene, 24270 [Source:MGI Symbol;Acc:MGI:5454047]	-
ENSMUSG00000006740	45.9809	58.2476	65.0406	49.6701	69.7814	60.2741	59.1501	61.522	66.7389	67.535	Kif5b	18	6201002	6242174	-	7395	protein_coding	kinesin family member 5B [Source:MGI Symbol;Acc:MGI:1098268]	-
ENSMUSG00000028782	63.3774	51.3084	54.0413	56.8272	49.6019	68.3991	58.5094	75.2994	63.3714	61.0676	Adgrb2	4	129984870	130022633	+	6487	protein_coding	adhesion G protein-coupled receptor B2 [Source:MGI Symbol;Acc:MGI:2451244]	-
ENSMUSG00000023020	38.2439	28.3931	61.4752	64.9041	58.6767	76.4406	74.8795	60.5538	66.9525	57.747	Cox14	15	99725618	99728136	+	723	protein_coding	cytochrome c oxidase assembly protein 14 [Source:MGI Symbol;Acc:MGI:1913629]	-
ENSMUSG00000020440	39.6108	36.2195	69.3449	72.8594	61.7845	68.4173	71.2098	66.181	67.4632	69.9503	Arf5	6	28423560	28426602	+	1907	protein_coding	ADP-ribosylation factor 5 [Source:MGI Symbol;Acc:MGI:99434]	-
ENSMUSG00000045092	38.5842	58.9265	96.43	67.5814	76.0496	61.5862	48.8988	60.9374	54.5763	61.7411	S1pr1	3	115710433	115715072	-	3046	protein_coding	sphingosine-1-phosphate receptor 1 [Source:MGI Symbol;Acc:MGI:1096355]	-
ENSMUSG00000007950	48.008	42.2829	59.8556	60.9785	46.5887	66.561	71.9603	65.5882	64.8625	64.2652	Abhd8	8	71456705	71463655	-	4079	protein_coding	abhydrolase domain containing 8 [Source:MGI Symbol;Acc:MGI:1918946]	-
ENSMUSG00000024268	50.9769	47.2554	58.4566	57.2148	57.118	61.675	55.6765	70.8265	61.1977	67.217	Celf4	18	25477632	25754157	-	8583	protein_coding	CUGBP, Elav-like family member 4 [Source:MGI Symbol;Acc:MGI:1932407]	-
ENSMUSG00000026259	26.0782	50.7269	61.8347	53.8327	39.3294	101.658	87.9672	71.6169	78.8356	69.8566	Ngef	1	87476834	87573870	-	3905	protein_coding	neuronal guanine nucleotide exchange factor [Source:MGI Symbol;Acc:MGI:1858414]	-
ENSMUSG00000046721	32.317	32.2428	71.805	86.1952	67.008	67.7767	58.3687	50.1974	59.9768	50.5311	Rpl14-ps1	7	45324965	45325617	+	653	processed_pseudogene	ribosomal protein L14, pseudogene 1 [Source:MGI Symbol;Acc:MGI:3710579]	-
ENSMUSG00000038375	52.2163	68.1193	78.2876	67.9699	71.3609	61.0157	55.086	58.1566	54.9052	62.1851	Trp53inp2	2	155381059	155389850	+	5257	protein_coding	transformation related protein 53 inducible nuclear protein 2 [Source:MGI Symbol;Acc:MGI:1915978]	-
ENSMUSG00000031748	61.0129	66.3848	61.2076	54.2876	57.3156	59.4071	58.5692	61.5428	62.5163	68.9339	Gnao1	8	93809966	93969388	+	11053	protein_coding	guanine nucleotide binding protein, alpha O [Source:MGI Symbol;Acc:MGI:95775]	-
ENSMUSG00000061983	29.7112	24.2942	113.672	105.175	91.8936	48.8778	47.823	48.5969	56.2689	66.0508	Rps12	10	23785183	23787275	-	2027	protein_coding	ribosomal protein S12 [Source:MGI Symbol;Acc:MGI:98105]	-
ENSMUSG00000038615	48.6504	47.7682	54.3653	52.107	51.9904	69.2749	71.9686	71.4739	66.1501	63.5026	Nfe2l1	11	96817414	96829968	-	5441	protein_coding	nuclear factor, erythroid derived 2,-like 1 [Source:MGI Symbol;Acc:MGI:99421]	TF_bZIP
ENSMUSG00000048388	44.5486	37.5204	49.4886	43.4239	58.9743	64.3885	66.3929	73.1548	70.0382	72.292	Fam171b	2	83812636	83883486	+	5744	protein_coding	family with sequence similarity 171, member B [Source:MGI Symbol;Acc:MGI:2444579]	-
ENSMUSG00000081534	54.0118	49.7685	77.3426	70.9204	66.8034	57.9006	59.5605	58.4688	62.0675	61.3743	Slc48a1	15	97778520	97792692	+	2751	protein_coding	solute carrier family 48 (heme transporter), member 1 [Source:MGI Symbol;Acc:MGI:1914989]	-
ENSMUSG00000106847	57.1793	50.2289	46.6587	44.6376	45.5792	61.5261	75.4048	69.5404	79.3465	71.1301	Peg13	15	72805600	72810324	-	4725	sense_intronic	paternally expressed 13 [Source:MGI Symbol;Acc:MGI:2663476]	-
ENSMUSG00000067879	29.1989	7.97521	43.9521	53.8024	55.6591	60.1499	84.4271	94.3477	77.6056	87.1462	Vxn	1	9601199	9627143	+	3256	protein_coding	vexin [Source:MGI Symbol;Acc:MGI:1924232]	-
ENSMUSG00000027499	47.6391	45.9738	52.5702	46.909	63.2197	65.2518	67.8108	60.7392	66.2719	59.853	Pkia	3	7366669	7445366	+	3721	protein_coding	protein kinase inhibitor, alpha [Source:MGI Symbol;Acc:MGI:104747]	-
ENSMUSG00000022551	45.6194	41.7594	64.1425	61.2456	58.8163	65.3957	66.3311	71.1904	65.7444	60.1386	Cyc1	15	76343523	76346260	+	2154	protein_coding	cytochrome c-1 [Source:MGI Symbol;Acc:MGI:1913695]	-
ENSMUSG00000024654	46.6554	50.7813	81.115	73.2943	78.0515	54.6098	56.0698	53.5295	54.0967	56.047	Asrgl1	19	9109868	9135636	-	4297	protein_coding	asparaginase like 1 [Source:MGI Symbol;Acc:MGI:1913764]	-
ENSMUSG00000022201	42.4386	40.2696	54.329	46.3697	62.4948	60.517	55.4303	72.4911	67.7639	72.0828	Zfr	15	12117831	12185683	+	5911	protein_coding	zinc finger RNA binding protein [Source:MGI Symbol;Acc:MGI:1341890]	-
ENSMUSG00000034708	54.7021	69.8822	129.593	124.573	108.503	43.5062	26.0955	35.3709	24.3155	26.7677	Grn	11	102430315	102437048	+	3474	protein_coding	granulin [Source:MGI Symbol;Acc:MGI:95832]	-
ENSMUSG00000009549	38.7148	30.2458	74.5408	66.5762	64.9875	61.8522	70.6505	59.2979	61.6339	60.0403	Srp14	2	118475850	118479711	-	1195	protein_coding	signal recognition particle 14 [Source:MGI Symbol;Acc:MGI:107169]	-
ENSMUSG00000057738	61.4115	47.3324	51.3755	55.0351	53.0671	56.1147	60.5195	68.2488	68.414	73.5108	Sptan1	2	29965560	30031451	+	13362	protein_coding	spectrin alpha, non-erythrocytic 1 [Source:MGI Symbol;Acc:MGI:98386]	-
ENSMUSG00000018293	49.7454	47.0311	92.0237	114.204	82.1254	56.0951	46.9025	54.4006	41.3563	40.7275	Pfn1	11	70651850	70654644	-	2405	protein_coding	profilin 1 [Source:MGI Symbol;Acc:MGI:97549]	-
ENSMUSG00000021268	157.437	195.636	21.5233	19.8687	13.0719	34.648	15.4911	15.9002	19.4331	20.6442	Meg3	12	109541001	109571726	+	18089	lincRNA	maternally expressed 3 [Source:MGI Symbol;Acc:MGI:1202886]	-
ENSMUSG00000033629	52.692	58.1179	58.7091	57.1023	62.7902	61.4935	65.6323	66.5395	58.1621	61.7157	Hacd3	9	64986983	65021693	-	2709	protein_coding	3-hydroxyacyl-CoA dehydratase 3 [Source:MGI Symbol;Acc:MGI:1889341]	-
ENSMUSG00000022489	40.4222	85.0611	58.1451	39.4501	35.3897	115.536	69.1061	50.6884	71.631	47.5363	Pde1b	15	103503034	103530052	+	5396	protein_coding	phosphodiesterase 1B, Ca2+-calmodulin dependent [Source:MGI Symbol;Acc:MGI:97523]	-
ENSMUSG00000028447	38.9469	30.814	60.0569	62.0889	56.5092	66.6759	71.6243	70.4955	69.7644	70.4425	Dctn3	4	41714798	41723170	-	1042	protein_coding	dynactin 3 [Source:MGI Symbol;Acc:MGI:1859251]	-
ENSMUSG00000020390	50.1397	49.0217	55.5967	59.018	58.446	62.6376	62.9731	65.2549	64.3572	68.8781	Ube2b	11	51985497	52000762	-	2126	protein_coding	ubiquitin-conjugating enzyme E2B [Source:MGI Symbol;Acc:MGI:102944]	-
ENSMUSG00000024411	71.6146	72.1912	90.1138	65.3576	103.309	44.5498	35.2582	67.9414	32.1348	44.7756	Aqp4	18	15389394	15403684	-	5082	protein_coding	aquaporin 4 [Source:MGI Symbol;Acc:MGI:107387]	-
ENSMUSG00000005034	40.8972	52.051	54.9351	49.9477	54.1233	62.632	66.5775	60.8944	69.7531	66.9552	Prkacb	3	146729574	146812990	-	8772	protein_coding	protein kinase, cAMP dependent, catalytic, beta [Source:MGI Symbol;Acc:MGI:97594]	-
ENSMUSG00000031701	43.8338	37.5876	57.2564	55.0153	59.1241	63.056	65.7046	66.962	66.5431	68.5648	Dnaja2	8	85537633	85555344	-	2975	protein_coding	DnaJ heat shock protein family (Hsp40) member A2 [Source:MGI Symbol;Acc:MGI:1931882]	-
ENSMUSG00000059361	65.1554	70.624	61.7243	56.0269	44.8506	56.86	61.355	40.2875	71.8444	63.8272	Nrsn2	2	152368755	152376638	-	1455	protein_coding	neurensin 2 [Source:MGI Symbol;Acc:MGI:2684969]	-
ENSMUSG00000052981	46.3195	27.3177	47.0797	46.4974	50.4562	55.325	67.2877	75.8922	74.1179	84.6849	Ube2ql1	13	69702832	69739889	-	2674	protein_coding	ubiquitin-conjugating enzyme E2Q family-like 1 [Source:MGI Symbol;Acc:MGI:1924230]	-
ENSMUSG00000068706	35.2502	24.7529	95.1261	81.2176	73.3459	45.6779	54.6687	58.8761	73.1879	88.2716	Gm10250	15	5120654	5121135	-	482	processed_pseudogene	predicted pseudogene 10250 [Source:MGI Symbol;Acc:MGI:3642408]	-
ENSMUSG00000036578	44.5062	29.7066	60.2601	67.6225	35.2917	58.6776	89.2592	67.7342	83.1055	92.6671	Fxyd7	7	31042513	31051467	-	693	protein_coding	FXYD domain-containing ion transport regulator 7 [Source:MGI Symbol;Acc:MGI:1889006]	-
ENSMUSG00000019831	66.4338	34.7959	49.5226	48.8165	56.2698	55.9487	63.9578	68.5951	70.1541	74.6892	Wasf1	10	40883475	40938570	+	2854	protein_coding	WAS protein family, member 1 [Source:MGI Symbol;Acc:MGI:1890563]	-
ENSMUSG00000007021	54.1886	48.9681	47.0205	50.2639	49.2802	58.7144	71.5598	67.2603	65.0596	67.2192	Syngr3	17	24685092	24689955	-	2071	protein_coding	synaptogyrin 3 [Source:MGI Symbol;Acc:MGI:1341881]	-
ENSMUSG00000022265	55.1294	44.293	56.5543	51.9426	53.123	57.721	63.2159	67.4047	67.217	70.5455	Ank	15	27466677	27594909	+	3610	protein_coding	progressive ankylosis [Source:MGI Symbol;Acc:MGI:3045421]	-
ENSMUSG00000079435	25.077	19.118	89.2369	91.4049	75.2193	60.4412	60.9846	60.4747	57.0333	58.6662	Rpl36a	X	134585654	134588062	+	1655	protein_coding	ribosomal protein L36A [Source:MGI Symbol;Acc:MGI:1201789]	-
ENSMUSG00000025980	52.0621	44.6495	66.599	69.9685	66.4884	62.0751	62.5416	65.4509	60.3623	58.7392	Hspd1	1	55077835	55088243	-	2642	protein_coding	heat shock protein 1 (chaperonin) [Source:MGI Symbol;Acc:MGI:96242]	-
ENSMUSG00000058793	65.6616	55.7097	41.3086	39.4492	45.3544	60.246	65.9505	57.9514	63.0529	59.4139	Cds2	2	132263148	132312050	+	9125	protein_coding	CDP-diacylglycerol synthase (phosphatidate cytidylyltransferase) 2 [Source:MGI Symbol;Acc:MGI:1332236]	-
ENSMUSG00000020149	44.1826	39.7956	67.4331	62.9591	66.4373	55.9286	63.574	64.2147	58.5477	62.7817	Rab1a	11	20201432	20226856	+	3799	protein_coding	RAB1A, member RAS oncogene family [Source:MGI Symbol;Acc:MGI:97842]	-
ENSMUSG00000059456	70.6987	36.9345	46.388	57.0102	54.2733	60.9937	60.2342	65.9507	72.2343	69.7915	Ptk2b	14	66153257	66281052	-	7398	protein_coding	PTK2 protein tyrosine kinase 2 beta [Source:MGI Symbol;Acc:MGI:104908]	-
ENSMUSG00000022840	40.8764	99.6295	57.2117	40.5563	38.973	104.856	56.0042	46.1852	60.1646	41.5935	Adcy5	16	35154877	35305738	+	7184	protein_coding	adenylate cyclase 5 [Source:MGI Symbol;Acc:MGI:99673]	-
ENSMUSG00000032281	52.2785	62.4283	83.753	72.8056	71.0611	56.5859	49.1415	53.2715	48.9878	50.6361	Acsbg1	9	54604877	54661870	-	3604	protein_coding	acyl-CoA synthetase bubblegum family member 1 [Source:MGI Symbol;Acc:MGI:2385656]	-
ENSMUSG00000031422	51.0206	44.1202	58.9302	58.2191	60.2291	57.7955	64.5927	67.4317	59.8036	58.7776	Morf4l2	X	136732942	136743690	-	3135	protein_coding	mortality factor 4 like 2 [Source:MGI Symbol;Acc:MGI:1927167]	-
ENSMUSG00000015092	40.5518	33.0837	61.053	76.1114	59.4955	66.2724	75.2213	61.6015	54.1273	45.5072	Edf1	2	25557847	25562082	+	1317	protein_coding	endothelial differentiation-related factor 1 [Source:MGI Symbol;Acc:MGI:1891227]	-
ENSMUSG00000006717	41.1645	21.6174	70.3258	64.9422	62.4733	51.7112	59.8155	61.0437	71.9553	75.7004	Acot13	13	24817948	24831540	-	744	protein_coding	acyl-CoA thioesterase 13 [Source:MGI Symbol;Acc:MGI:1914084]	-
ENSMUSG00000008140	45.4288	43.2472	56.1344	51.5997	56.3658	64.7719	64.9124	71.5234	63.5582	59.0359	Emc10	7	44489937	44496529	-	2917	protein_coding	ER membrane protein complex subunit 10 [Source:MGI Symbol;Acc:MGI:1916933]	-
ENSMUSG00000067924	46.468	40.4457	63.1839	60.2648	56.4499	50.7401	63.2141	60.4937	74.1454	78.9083	Rtl8b	X	53669177	53670408	-	1232	protein_coding	retrotransposon Gag like 8B [Source:MGI Symbol;Acc:MGI:3576504]	-
ENSMUSG00000021290	29.8784	24.9894	80.8187	71.1928	77.1943	53.3038	61.8499	63.5572	65.3817	74.6494	Atp5mpl	12	111961375	111966977	-	1217	protein_coding	ATP synthase membrane subunit 6.8PL [Source:MGI Symbol;Acc:MGI:1917507]	-
ENSMUSG00000069662	52.1319	62.3425	73.5109	76.7248	69.1082	59.5368	52.5228	50.5504	49.2665	54.2014	Marcks	10	37133375	37138920	-	4048	protein_coding	myristoylated alanine rich protein kinase C substrate [Source:MGI Symbol;Acc:MGI:96907]	-
ENSMUSG00000060904	40.1772	31.8223	61.955	61.5069	64.4382	57.398	64.0862	78.2089	64.8444	63.7252	Arl1	10	88730858	88744094	+	2369	protein_coding	ADP-ribosylation factor-like 1 [Source:MGI Symbol;Acc:MGI:99436]	-
ENSMUSG00000023904	47.9536	33.0275	68.1269	69.6455	66.5457	53.1165	66.7356	62.955	58.2935	64.222	Hcfc1r1	17	23673596	23675227	+	958	protein_coding	host cell factor C1 regulator 1 (XPO1-dependent) [Source:MGI Symbol;Acc:MGI:2663619]	-
ENSMUSG00000040731	44.1967	40.0576	53.9809	50.9605	50.981	68.8228	69.6219	63.3089	59.4892	56.3992	Eif4h	5	134619721	134639490	-	5551	protein_coding	eukaryotic translation initiation factor 4H [Source:MGI Symbol;Acc:MGI:1341822]	-
ENSMUSG00000064366	46.489	44.4815	52.454	56.1162	61.2204	87.0165	51.7334	43.7041	37.3037	81.9122	mt-Tl2	MT	11671	11741	+	71	Mt_tRNA	mitochondrially encoded tRNA leucine 2 [Source:MGI Symbol;Acc:MGI:102481]	-
ENSMUSG00000041164	51.6924	50.5571	52.5672	50.5665	45.057	62.4755	59.0765	62.0174	64.1727	66.0056	Zmiz2	11	6389074	6406158	+	4655	protein_coding	zinc finger, MIZ-type containing 2 [Source:MGI Symbol;Acc:MGI:106374]	zf-MIZ
ENSMUSG00000020029	41.7879	34.0889	56.9637	47.6779	54.7957	55.5878	77.6438	60.2671	72.4681	77.7533	Nudt4	10	95547007	95564146	-	3210	protein_coding	nudix (nucleoside diphosphate linked moiety X)-type motif 4 [Source:MGI Symbol;Acc:MGI:1918457]	-
ENSMUSG00000049339	49.3649	44.0343	52.4009	47.8059	49.9934	64.7613	62.9245	72.3896	64.6577	62.3004	Retreg2	1	75142778	75147913	+	2999	protein_coding	reticulophagy regulator family member 2 [Source:MGI Symbol;Acc:MGI:2388278]	-
ENSMUSG00000023089	29.9913	18.3615	69.9861	58.7686	59.3031	58.1789	66.4896	62.5409	61.7036	66.4387	Ndufa5	6	24518666	24528013	-	1032	protein_coding	NADH:ubiquinone oxidoreductase subunit A5 [Source:MGI Symbol;Acc:MGI:1915452]	-
ENSMUSG00000027189	49.2791	45.8658	49.9564	47.9161	54.6391	59.4286	61.0316	64.0037	61.5334	70.0896	Trim44	2	102300119	102407828	-	5645	protein_coding	tripartite motif-containing 44 [Source:MGI Symbol;Acc:MGI:1931835]	-
ENSMUSG00000024099	38.5097	28.5206	66.4843	59.7663	63.0841	57.9702	68.9276	64.3539	66.1687	66.8357	Ndufv2	17	66078638	66101559	-	2147	protein_coding	NADH:ubiquinone oxidoreductase core subunit V2 [Source:MGI Symbol;Acc:MGI:1920150]	-
ENSMUSG00000035478	39.7316	36.4096	64.2178	67.0615	56.4386	63.1187	59.6359	53.4083	57.0046	59.4932	Mbd3	10	80392539	80399550	-	1987	protein_coding	methyl-CpG binding domain protein 3 [Source:MGI Symbol;Acc:MGI:1333812]	MBD
ENSMUSG00000025651	47.5934	43.2944	62.0717	59.9079	55.054	56.0701	65.6046	62.0121	61.9126	60.1378	Uqcrc1	9	108936633	108949623	+	4135	protein_coding	ubiquinol-cytochrome c reductase core protein 1 [Source:MGI Symbol;Acc:MGI:107876]	-
ENSMUSG00000028557	44.4128	35.6973	53.3336	50.2317	58.2272	58.6157	65.5078	69.0965	63.094	70.7108	Rnf11	4	109451098	109484728	-	4263	protein_coding	ring finger protein 11 [Source:MGI Symbol;Acc:MGI:1352759]	-
ENSMUSG00000049612	48.8886	34.3349	60.5871	43.0035	62.0912	47.9975	58.0831	59.1275	68.6952	78.9686	Omg	11	79500982	79504084	-	2228	protein_coding	oligodendrocyte myelin glycoprotein [Source:MGI Symbol;Acc:MGI:106586]	-
ENSMUSG00000039474	33.6063	73.8358	57.5707	39.2779	71.5297	70.7144	37.0114	60.9023	56.7839	44.3903	Wfs1	5	36966104	36989205	-	3787	protein_coding	wolframin ER transmembrane glycoprotein [Source:MGI Symbol;Acc:MGI:1328355]	-
ENSMUSG00000030310	57.0561	62.9026	47.333	44.8791	48.3598	57.3499	61.8709	51.7841	64.268	62.4666	Slc6a1	6	114282635	114317532	+	8486	protein_coding	solute carrier family 6 (neurotransmitter transporter, GABA), member 1 [Source:MGI Symbol;Acc:MGI:95627]	-
ENSMUSG00000004980	66.2653	70.8854	59.3004	61.9358	59.8478	54.3311	52.764	54.0444	45.8162	45.9325	Hnrnpa2b1	6	51460932	51469894	-	6584	protein_coding	heterogeneous nuclear ribonucleoprotein A2/B1 [Source:MGI Symbol;Acc:MGI:104819]	-
ENSMUSG00000037499	34.7851	27.0355	76.6042	72.7029	57.018	56.0138	72.7469	60.3718	60.7572	53.8756	Nenf	1	191306789	191318194	-	742	protein_coding	neuron derived neurotrophic factor [Source:MGI Symbol;Acc:MGI:1913458]	-
ENSMUSG00000034336	59.3208	49.1345	54.42	49.0907	51.6768	47.9311	60.7085	70.8534	70.597	74.8038	Ina	19	47014698	47025327	+	3240	protein_coding	internexin neuronal intermediate filament protein, alpha [Source:MGI Symbol;Acc:MGI:96568]	-
ENSMUSG00000026032	36.3808	25.6782	55.2917	55.285	54.3853	62.4221	75.0703	55.7525	53.8412	53.1149	Ndufb3	1	58586384	58595964	+	763	protein_coding	NADH:ubiquinone oxidoreductase subunit B3 [Source:MGI Symbol;Acc:MGI:1913745]	-
ENSMUSG00000007656	18.2077	37.5545	67.7408	46.7076	44.5684	78.2143	67.8056	70.0644	68.7324	65.9362	Arpp19	9	75037614	75060313	+	4957	protein_coding	cAMP-regulated phosphoprotein 19 [Source:MGI Symbol;Acc:MGI:1891691]	-
ENSMUSG00000003273	41.8048	63.1309	63.3353	56.7734	46.8818	69.0838	58.1527	58.0877	60.156	54.1304	Car11	7	45699843	45704682	+	1926	protein_coding	carbonic anhydrase 11 [Source:MGI Symbol;Acc:MGI:1336193]	-
ENSMUSG00000024767	47.1577	38.8597	55.2715	56.1848	49.3929	57.8645	70.6565	59.2555	68.9735	68.026	Otub1	19	7198202	7206316	-	2545	protein_coding	OTU domain, ubiquitin aldehyde binding 1 [Source:MGI Symbol;Acc:MGI:2147616]	-
ENSMUSG00000009013	34.65	29.1071	71.8196	79.4672	70.6637	51.8048	54.7793	72.9663	63.668	73.3678	Dynll1	5	115297110	115300999	-	3890	protein_coding	dynein light chain LC8-type 1 [Source:MGI Symbol;Acc:MGI:1861457]	-
ENSMUSG00000006024	51.6376	40.303	53.6834	55.3076	51.5413	55.6163	64.6359	61.8721	69.3464	68.8668	Napa	7	16098458	16117975	+	3786	protein_coding	N-ethylmaleimide sensitive fusion protein attachment protein alpha [Source:MGI Symbol;Acc:MGI:104563]	-
ENSMUSG00000004902	45.8139	36.2968	72.9377	72.9717	65.901	50.1107	52.5922	55.4438	51.5752	58.2073	Slc25a18	6	120773578	120794336	+	1911	protein_coding	solute carrier family 25 (mitochondrial carrier), member 18 [Source:MGI Symbol;Acc:MGI:1919053]	-
ENSMUSG00000070304	48.4388	55.2316	44.8849	44.9052	51.6942	65.3089	64.3002	65.1667	64.994	62.5991	Scn2b	9	45117782	45130070	+	4656	protein_coding	sodium channel, voltage-gated, type II, beta [Source:MGI Symbol;Acc:MGI:106921]	-
ENSMUSG00000031176	36.9277	32.3983	58.9199	50.4513	65.6496	57.1463	66.9338	57.4474	62.3682	67.5638	Dynlt3	X	9654267	9663003	-	2576	protein_coding	dynein light chain Tctex-type 3 [Source:MGI Symbol;Acc:MGI:1914367]	-
ENSMUSG00000037503	49.0506	47.5701	43.2132	41.709	46.2398	67.3466	67.8595	63.2392	63.9862	57.9928	Fam168b	1	34813219	34843065	-	5219	protein_coding	family with sequence similarity 168, member B [Source:MGI Symbol;Acc:MGI:2448487]	-
ENSMUSG00000036199	28.1148	21.4585	68.3735	73.2517	61.7541	52.8429	60.6796	51.9984	56.037	58.4782	Ndufa13	8	69894180	69902558	-	1251	protein_coding	NADH:ubiquinone oxidoreductase subunit A13 [Source:MGI Symbol;Acc:MGI:1914434]	-
ENSMUSG00000004961	30.3517	36.4425	57.436	55.855	56.2507	66.5015	64.9307	73.3908	61.514	62.0674	Syt5	7	4539765	4547541	-	2380	protein_coding	synaptotagmin V [Source:MGI Symbol;Acc:MGI:1926368]	-
ENSMUSG00000076439	69.8606	53.3023	59.5123	45.1676	62.7849	50.463	70.4149	37.4796	66.9019	59.6019	Mog	17	37010743	37023398	-	1704	protein_coding	myelin oligodendrocyte glycoprotein [Source:MGI Symbol;Acc:MGI:97435]	-
ENSMUSG00000045038	57.4413	31.2843	35.643	41.6417	50.0613	57.2558	59.6625	66.4957	63.5545	74.818	Prkce	17	86167785	86657919	+	7261	protein_coding	protein kinase C, epsilon [Source:MGI Symbol;Acc:MGI:97599]	-
ENSMUSG00000047085	58.2853	53.4331	53.8408	62.1625	46.0437	55.5132	60.6844	55.1275	62.1242	58.4178	Lrrc4b	7	44429018	44463351	+	2929	protein_coding	leucine rich repeat containing 4B [Source:MGI Symbol;Acc:MGI:3027390]	-
ENSMUSG00000068747	58.564	39.1908	44.3882	44.2419	50.7271	58.0129	64.3591	63.7899	67.2446	71.5632	Sort1	3	108284082	108361511	+	7569	protein_coding	sortilin 1 [Source:MGI Symbol;Acc:MGI:1338015]	-
ENSMUSG00000008153	57.1054	52.5281	44.6837	42.3269	39.0451	56.64	71.9523	62.0053	69.0793	63.9418	Clstn3	6	124430759	124464794	-	4968	protein_coding	calsyntenin 3 [Source:MGI Symbol;Acc:MGI:2178323]	-
ENSMUSG00000085438	40.5664	29.2777	45.1245	37.3696	57.6762	55.4484	60.0328	77.1214	66.3731	72.8859	1700020I14Rik	2	119594297	119607502	+	8306	lincRNA	RIKEN cDNA 1700020I14 gene [Source:MGI Symbol;Acc:MGI:1913852]	-
ENSMUSG00000002332	48.4443	56.7049	113.634	83.7729	94.9752	47.0892	31.4768	46.9333	26.6653	24.6205	Dhrs1	14	55739020	55745690	-	2760	protein_coding	dehydrogenase/reductase (SDR family) member 1 [Source:MGI Symbol;Acc:MGI:1196314]	-
ENSMUSG00000021024	31.9224	27.3941	63.4773	64.0109	62.7457	61.4449	67.9	59.7098	59.0923	59.1846	Psma6	12	55384222	55418454	+	1234	protein_coding	proteasome (prosome, macropain) subunit, alpha type 6 [Source:MGI Symbol;Acc:MGI:1347006]	-
ENSMUSG00000020745	48.7048	39.912	43.7462	41.7451	51.3766	55.2953	66.4747	64.8573	64.2018	63.0068	Pafah1b1	11	74673949	74724670	-	9620	protein_coding	platelet-activating factor acetylhydrolase, isoform 1b, subunit 1 [Source:MGI Symbol;Acc:MGI:109520]	-
ENSMUSG00000059995	43.3958	38.6588	47.0675	45.5939	43.9341	63.6066	64.3419	62.4692	64.5433	64.6204	Atxn7l3	11	102289300	102296631	-	4121	protein_coding	ataxin 7-like 3 [Source:MGI Symbol;Acc:MGI:3036270]	-
ENSMUSG00000008475	46.2409	37.5938	67.9737	69.9942	70.407	53.9196	49.6544	59.0456	50.6824	52.5307	Arpc5	1	152766542	152775597	+	2276	protein_coding	actin related protein 2/3 complex, subunit 5 [Source:MGI Symbol;Acc:MGI:1915021]	-
ENSMUSG00000020048	39.5359	47.1854	63.3243	68.873	68.7213	50.9136	49.8002	64.4637	50.0071	55.2212	Hsp90b1	10	86690209	86705509	-	4032	protein_coding	heat shock protein 90, beta (Grp94), member 1 [Source:MGI Symbol;Acc:MGI:98817]	-
ENSMUSG00000047514	42.7832	37.7897	43.663	45.413	50.0864	59.6778	63.9968	67.2409	63.7662	62.4088	Tspyl1	10	34282190	34285275	+	3086	protein_coding	testis-specific protein, Y-encoded-like 1 [Source:MGI Symbol;Acc:MGI:1298395]	-
ENSMUSG00000022634	36.892	29.5079	55.0878	51.188	57.584	55.3255	63.3509	63.4364	67.7251	74.1617	Yaf2	15	93284278	93336935	-	1873	protein_coding	YY1 associated factor 2 [Source:MGI Symbol;Acc:MGI:1914307]	-
ENSMUSG00000078816	82.4536	33.258	41.8852	46.5211	47.0927	45.7003	54.5298	60.5416	67.2109	84.3874	Prkcg	7	3289179	3331099	+	3612	protein_coding	protein kinase C, gamma [Source:MGI Symbol;Acc:MGI:97597]	-
ENSMUSG00000040479	52.5395	39.2884	45.1519	47.7997	42.3804	57.0968	61.3664	59.0995	64.0637	73.599	Dgkz	2	91932824	91975864	-	6270	protein_coding	diacylglycerol kinase zeta [Source:MGI Symbol;Acc:MGI:1278339]	-
ENSMUSG00000067736	30.552	24.2692	66.2445	74.6429	64.2633	62.8515	37.4803	68.1238	46.9603	56.4294	Gm10222	1	24612407	24612700	-	294	unprocessed_pseudogene	predicted gene 10222 [Source:MGI Symbol;Acc:MGI:3642643]	-
ENSMUSG00000039601	41.6346	50.3917	46.7114	40.4159	42.0215	60.9826	68.1849	56.289	73.4179	67.3096	Rcan2	17	43801351	44039516	+	4372	protein_coding	regulator of calcineurin 2 [Source:MGI Symbol;Acc:MGI:1858219]	-
ENSMUSG00000000171	42.0662	34.1122	53.9111	58.2588	56.2133	68.986	70.0114	68.5174	50.7675	45.3544	Sdhd	9	50596357	50603812	-	1231	protein_coding	succinate dehydrogenase complex, subunit D, integral membrane protein [Source:MGI Symbol;Acc:MGI:1914175]	-
ENSMUSG00000027220	52.6139	30.3232	41.281	45.5693	52.0688	43.9346	64.9524	79.5943	63.3945	70.7082	Syt13	2	92915098	92956058	+	3761	protein_coding	synaptotagmin XIII [Source:MGI Symbol;Acc:MGI:1933945]	-
ENSMUSG00000024393	71.7877	77.8598	45.5637	49.6174	43.6696	55.6058	47.436	52.7953	50.2822	49.7947	Prrc2a	17	35149076	35164897	-	7631	protein_coding	proline-rich coiled-coil 2A [Source:MGI Symbol;Acc:MGI:1915467]	-
ENSMUSG00000037710	39.6841	33.0192	55.7024	53.3241	55.8702	57.2014	73.3671	64.6413	60.0953	65.8495	Cisd1	10	71330480	71344954	-	1084	protein_coding	CDGSH iron sulfur domain 1 [Source:MGI Symbol;Acc:MGI:1261855]	-
ENSMUSG00000073639	43.3217	36.3296	52.6403	51.2213	56.4916	55.0454	60.5209	56.968	60.3222	61.6254	Rab18	18	6765205	6790231	+	2257	protein_coding	RAB18, member RAS oncogene family [Source:MGI Symbol;Acc:MGI:102790]	-
ENSMUSG00000059923	46.0939	40.3738	54.7718	52.615	52.9667	56.377	59.3667	63.0543	59.5797	57.9015	Grb2	11	115644045	115708597	-	2916	protein_coding	growth factor receptor bound protein 2 [Source:MGI Symbol;Acc:MGI:95805]	-
ENSMUSG00000024359	44.0643	37.8397	58.3978	59.768	56.5992	56.1366	63.0888	55.8154	59.018	57.949	Hspa9	18	34937414	34954357	-	3932	protein_coding	heat shock protein 9 [Source:MGI Symbol;Acc:MGI:96245]	-
ENSMUSG00000001313	33.9616	29.8009	61.5132	41.5682	46.1895	63.6445	67.7048	44.9643	64.338	65.4023	Rnd2	11	101464999	101471853	+	1990	protein_coding	Rho family GTPase 2 [Source:MGI Symbol;Acc:MGI:1338755]	-
ENSMUSG00000025130	47.0367	52.7202	78.8076	81.7439	68.1445	56.0867	48.3766	53.7756	41.2056	37.4672	P4hb	11	120560298	120573253	-	2861	protein_coding	prolyl 4-hydroxylase, beta polypeptide [Source:MGI Symbol;Acc:MGI:97464]	-
ENSMUSG00000044628	50.0906	40.6387	50.0634	48.3893	44.5759	56.1652	60.4422	59.3518	67.977	66.151	Rnf208	2	25242255	25244262	+	1750	protein_coding	ring finger protein 208 [Source:MGI Symbol;Acc:MGI:1916096]	-
ENSMUSG00000001383	32.2695	22.1035	55.7781	57.8622	54.5401	59.4251	71.4646	61.1674	62.4195	60.7032	Zmat2	18	36793923	36799660	+	2257	protein_coding	zinc finger, matrin type 2 [Source:MGI Symbol;Acc:MGI:1913742]	-
ENSMUSG00000005161	40.0415	31.2559	64.7962	61.5211	60.5585	55.9994	62.745	62.4668	56.8697	55.6386	Prdx2	8	84969587	84974834	+	3050	protein_coding	peroxiredoxin 2 [Source:MGI Symbol;Acc:MGI:109486]	-
ENSMUSG00000022354	29.6005	21.6128	69.8763	61.4019	59.0233	53.06	69.1357	54.1197	59.3039	70.5409	Ndufb9	15	58933756	58939488	+	1031	protein_coding	NADH:ubiquinone oxidoreductase subunit B9 [Source:MGI Symbol;Acc:MGI:1913468]	-
ENSMUSG00000008658	55.9795	43.239	39.4069	40.3025	45.811	59.9436	59.8507	53.9946	71.2601	72.1544	Rbfox1	16	5885355	7411526	+	4400	protein_coding	RNA binding protein, fox-1 homolog (C. elegans) 1 [Source:MGI Symbol;Acc:MGI:1926224]	-
ENSMUSG00000021660	38.988	27.645	76.009	77.1343	69.6196	54.4534	59.1103	55.3474	53.2739	57.2054	Btf3	13	98309896	98317006	-	1739	protein_coding	basic transcription factor 3 [Source:MGI Symbol;Acc:MGI:1202875]	-
ENSMUSG00000000346	45.8817	44.6905	70.632	62.1081	65.4895	58.2568	55.2888	51.0097	51.9413	51.0436	Dazap2	15	100615349	100620761	+	2900	protein_coding	DAZ associated protein 2 [Source:MGI Symbol;Acc:MGI:1344344]	-
ENSMUSG00000057614	39.4046	32.8336	44.7722	40.3055	51.9102	53.7824	66.5284	61.7809	65.5916	69.2053	Gnai1	5	18265135	18360355	-	3135	protein_coding	guanine nucleotide binding protein (G protein), alpha inhibiting 1 [Source:MGI Symbol;Acc:MGI:95771]	-
ENSMUSG00000030718	38.2262	35.9588	46.3412	46.6972	45.9903	55.4586	65.6139	77.7295	68.2954	69.5719	Ppme1	7	100326737	100372307	-	3100	protein_coding	protein phosphatase methylesterase 1 [Source:MGI Symbol;Acc:MGI:1919840]	-
ENSMUSG00000081272	35.2047	24.8158	40.7953	54.5391	58.8414	62.1338	68.8609	76.2161	69.7511	67.2562	Gm13509	2	49308155	49309462	+	1308	processed_pseudogene	predicted gene 13509 [Source:MGI Symbol;Acc:MGI:3649640]	-
ENSMUSG00000035390	39.1837	35.0054	48.1723	45.8582	42.8586	64.6448	60.2571	61.6745	62.4411	59.2775	Brsk1	7	4690604	4715997	+	4100	protein_coding	BR serine/threonine kinase 1 [Source:MGI Symbol;Acc:MGI:2685946]	-
ENSMUSG00000032249	40.8988	29.9814	63.9841	63.7415	59.2733	55.3846	50.9967	74.3449	57.8119	58.6468	Anp32a	9	62341293	62378812	+	3166	protein_coding	acidic (leucine-rich) nuclear phosphoprotein 32 family, member A [Source:MGI Symbol;Acc:MGI:108447]	-
ENSMUSG00000035640	50.0703	55.6051	41.3171	39.8871	42.4572	58.526	62.6733	55.6162	61.7101	57.0279	Cbarp	10	80130451	80140835	-	4996	protein_coding	calcium channel, voltage-dependent, beta subunit associated regulatory protein [Source:MGI Symbol;Acc:MGI:1354170]	-
ENSMUSG00000036256	44.9799	62.4033	92.3622	111.314	88.347	47.0134	32.6707	53.7581	30.1105	30.7865	Igfbp7	5	77349240	77408041	-	1209	protein_coding	insulin-like growth factor binding protein 7 [Source:MGI Symbol;Acc:MGI:1352480]	-
ENSMUSG00000025318	46.9837	37.3716	46.3548	47.3358	36.682	65.9566	60.5902	52.937	68.5913	62.5372	Jph3	8	121729623	121794276	+	4457	protein_coding	junctophilin 3 [Source:MGI Symbol;Acc:MGI:1891497]	-
ENSMUSG00000069682	32.0401	20.2625	82.9743	83.1609	61.6973	62.0028	58.7658	50.3764	55.9086	50.9994	Gm10275	10	29698746	29699380	-	635	transcribed_processed_pseudogene	predicted pseudogene 10275 [Source:MGI Symbol;Acc:MGI:3704354]	-
ENSMUSG00000057880	49.0609	68.9394	54.82	45.6032	51.9937	59.5577	57.2865	46.4786	57.3269	50.868	Abat	16	8513429	8621568	+	7748	protein_coding	4-aminobutyrate aminotransferase [Source:MGI Symbol;Acc:MGI:2443582]	-
ENSMUSG00000027131	37.1365	28.2974	53.6245	55.427	50.0222	57.4465	73.423	56.9543	57.3701	54.701	Emc4	2	112363011	112368027	-	1052	protein_coding	ER membrane protein complex subunit 4 [Source:MGI Symbol;Acc:MGI:1915282]	-
ENSMUSG00000032412	44.3935	45.51	60.7463	58.9536	59.9688	56.1652	53.0769	54.8358	51.6347	56.3242	Atp1b3	9	96332655	96364442	-	2389	protein_coding	ATPase, Na+/K+ transporting, beta 3 polypeptide [Source:MGI Symbol;Acc:MGI:107788]	-
ENSMUSG00000025967	33.3808	30.0971	74.3631	67.738	65.4629	57.3852	56.7229	51.2263	50.2542	49.2747	Eef1b2	1	63176825	63180486	+	2532	protein_coding	eukaryotic translation elongation factor 1 beta 2 [Source:MGI Symbol;Acc:MGI:1929520]	-
ENSMUSG00000024208	26.5056	20.1238	72.6508	65.1311	62.3867	51.0654	62.0733	53.8566	61.4018	61.8768	Uqcc2	17	27122663	27133916	-	837	protein_coding	ubiquinol-cytochrome c reductase complex assembly factor 2 [Source:MGI Symbol;Acc:MGI:1914517]	-
ENSMUSG00000049556	35.7368	19.9953	39.1179	40.4937	47.0403	53.4492	67.9439	94.397	60.6908	72.6183	Lingo1	9	56618475	56796468	-	4715	protein_coding	leucine rich repeat and Ig domain containing 1 [Source:MGI Symbol;Acc:MGI:1915522]	-
ENSMUSG00000040785	46.1838	41.1161	41.9127	41.0372	46.9073	51.494	60.5286	64.3381	64.3709	67.2196	Ttc3	16	94370618	94469343	+	16220	protein_coding	tetratricopeptide repeat domain 3 [Source:MGI Symbol;Acc:MGI:1276539]	-
ENSMUSG00000020331	56.2272	54.5859	49.7023	48.3174	47.7247	53.9326	54.0826	55.4821	59.9681	57.1756	Hcn2	10	79716634	79736108	+	3195	protein_coding	hyperpolarization-activated, cyclic nucleotide-gated K+ 2 [Source:MGI Symbol;Acc:MGI:1298210]	-
ENSMUSG00000006356	29.4912	42.0177	66.085	61.6452	56.0225	66.6276	53.3597	80.0174	49.9896	50.019	Crip2	12	113140236	113145506	+	2099	protein_coding	cysteine rich protein 2 [Source:MGI Symbol;Acc:MGI:1915587]	-
ENSMUSG00000039323	29.9701	30.5249	83.7619	189.658	88.0782	47.5291	35.796	41.1757	14.5229	24.4278	Igfbp2	1	72824503	72852474	+	1847	protein_coding	insulin-like growth factor binding protein 2 [Source:MGI Symbol;Acc:MGI:96437]	-
ENSMUSG00000031954	35.7366	32.8667	68.6716	65.3359	60.8088	54.3057	60.7343	61.8778	54.4867	54.6186	Cfdp1	8	111768491	111854291	-	1178	protein_coding	craniofacial development protein 1 [Source:MGI Symbol;Acc:MGI:1344403]	-
ENSMUSG00000030884	40.4554	32.8863	58.2061	52.6109	56.2975	53.8103	66.27	58.4519	59.2892	57.7162	Uqcrc2	7	120635176	120659524	+	2552	protein_coding	ubiquinol cytochrome c reductase core protein 2 [Source:MGI Symbol;Acc:MGI:1914253]	-
ENSMUSG00000038900	26.619	22.3341	82.9933	77.9189	68.0225	60.8794	55.0971	50.5536	50.5574	52.3539	Rpl12	2	32961559	32965345	+	3598	protein_coding	ribosomal protein L12 [Source:MGI Symbol;Acc:MGI:98002]	-
ENSMUSG00000033061	40.7924	54.4612	56.0835	63.3647	48.8015	35.2665	66.9538	46.9603	58.1543	58.7864	Resp18	1	75272199	75278415	-	1032	protein_coding	regulated endocrine-specific protein 18 [Source:MGI Symbol;Acc:MGI:1098222]	-
ENSMUSG00000084319	32.9457	31.7779	73.0518	78.5957	75.3754	50.6461	50.4636	54.57	44.5173	48.0076	Tpt1-ps3	6	99877816	99878334	-	519	processed_pseudogene	tumor protein, translationally-controlled, pseudogene 3 [Source:MGI Symbol;Acc:MGI:2664997]	-
ENSMUSG00000008348	58.3934	53.8554	72.7655	64.4226	56.5129	41.1192	41.4197	52.7127	55.7095	60.6684	Ubc	5	125385965	125390202	-	2893	protein_coding	ubiquitin C [Source:MGI Symbol;Acc:MGI:98889]	-
ENSMUSG00000014313	27.7605	19.2326	69.8848	59.4834	58.0853	51.9296	66.1718	52.4639	64.3621	66.8307	Cox6c	15	35925886	35938246	-	3567	protein_coding	cytochrome c oxidase subunit 6C [Source:MGI Symbol;Acc:MGI:104614]	-
ENSMUSG00000042682	35.3676	27.7115	65.799	58.3259	59.0586	53.7297	59.0601	59.3717	59.6602	61.4775	Selenok	14	29968308	29975662	+	1891	protein_coding	selenoprotein K [Source:MGI Symbol;Acc:MGI:1931466]	-
ENSMUSG00000030307	78.4008	55.2422	47.1015	44.2194	49.1759	42.9747	55.5625	40.2188	51.621	53.6663	Slc6a11	6	114131241	114249952	+	5050	protein_coding	solute carrier family 6 (neurotransmitter transporter, GABA), member 11 [Source:MGI Symbol;Acc:MGI:95630]	-
ENSMUSG00000043384	57.949	59.7887	43.0281	44.049	43.1434	48.2582	60.8517	50.8033	58.5595	56.9885	Gprasp1	X	135742733	135803474	+	8119	protein_coding	G protein-coupled receptor associated sorting protein 1 [Source:MGI Symbol;Acc:MGI:1917418]	-
ENSMUSG00000024740	49.0443	50.4617	48.5926	49.5739	54.5798	57.0033	57.3071	63.2887	52.9617	47.3983	Ddb1	19	10605625	10629813	+	4155	protein_coding	damage specific DNA binding protein 1 [Source:MGI Symbol;Acc:MGI:1202384]	-
ENSMUSG00000031865	61.8497	58.8623	45.8577	49.5035	45.2851	51.2554	52.8976	54.9532	53.0019	54.5785	Dctn1	6	83165920	83200117	+	6509	protein_coding	dynactin 1 [Source:MGI Symbol;Acc:MGI:107745]	-
ENSMUSG00000046434	55.1227	61.8608	55.2052	57.9469	55.676	54.8292	54.2459	50.8174	40.1419	36.6574	Hnrnpa1	15	103240432	103246692	+	3153	protein_coding	heterogeneous nuclear ribonucleoprotein A1 [Source:MGI Symbol;Acc:MGI:104820]	-
ENSMUSG00000040563	66.9392	42.3218	42.4485	51.7205	50.3473	52.2234	54.1233	67.2503	56.5573	55.2748	Plppr2	9	21937033	21948907	+	2750	protein_coding	phospholipid phosphatase related 2 [Source:MGI Symbol;Acc:MGI:2384575]	-
ENSMUSG00000043445	37.0921	32.2322	53.9192	52.7736	51.0142	49.4932	54.1659	57.1871	56.6267	55.5557	Pgp	17	24470473	24471591	+	1027	protein_coding	phosphoglycolate phosphatase [Source:MGI Symbol;Acc:MGI:1914328]	-
ENSMUSG00000000563	39.5314	32.5407	58.9113	55.0615	58.8447	56.9451	67.4456	61.5444	56.3661	53.3295	Atp5f1	3	105942698	105960099	-	4105	protein_coding	ATP synthase, H+ transporting, mitochondrial F0 complex, subunit B1 [Source:MGI Symbol;Acc:MGI:1100495]	-
ENSMUSG00000031021	42.326	36.2828	61.3579	60.2727	64.5845	48.3941	57.3277	59.4897	58.6605	59.445	Tmem9b	7	109735834	109752875	-	2002	protein_coding	TMEM9 domain family, member B [Source:MGI Symbol;Acc:MGI:1915254]	-
ENSMUSG00000070880	41.6788	56.7699	38.8904	31.7991	38.4952	65.4072	67.6788	60.7829	64.5629	57.5321	Gad1	2	70553072	70602014	+	7639	protein_coding	glutamate decarboxylase 1 [Source:MGI Symbol;Acc:MGI:95632]	-
ENSMUSG00000024524	41.9563	66.3831	53.9208	40.4526	43.9921	77.8182	52.7339	47.8197	60.2552	53.3232	Gnal	18	67088336	67226792	+	5761	protein_coding	guanine nucleotide binding protein, alpha stimulating, olfactory type [Source:MGI Symbol;Acc:MGI:95774]	-
ENSMUSG00000033287	51.0224	55.7229	54.2533	44.3267	41.2598	62.3984	57.1295	54.0867	57.9269	52.0153	Kctd17	15	78428564	78439303	+	2541	protein_coding	potassium channel tetramerisation domain containing 17 [Source:MGI Symbol;Acc:MGI:1920094]	-
ENSMUSG00000037373	43.073	40.4011	54.4239	53.7191	51.0022	55.8515	57.0743	57.9684	57.1833	56.7462	Ctbp1	5	33247723	33274994	-	4476	protein_coding	C-terminal binding protein 1 [Source:MGI Symbol;Acc:MGI:1201685]	-
ENSMUSG00000017188	36.0327	26.272	58.2277	55.8187	58.544	55.4045	66.2107	63.0405	55.1439	55.6909	Coa3	11	101277968	101279114	-	886	protein_coding	cytochrome C oxidase assembly factor 3 [Source:MGI Symbol;Acc:MGI:1098757]	-
ENSMUSG00000020431	45.9777	17.0709	28.0448	31.1615	34.4575	55.6045	55.5965	78.6933	70.2807	73.1474	Adcy1	11	7063489	7178506	+	12522	protein_coding	adenylate cyclase 1 [Source:MGI Symbol;Acc:MGI:99677]	-
ENSMUSG00000025369	55.4162	53.9763	48.088	48.5479	48.3935	49.1951	50.5003	59.0906	56.058	53.7647	Smarcc2	10	128459248	128490482	+	5552	protein_coding	SWI/SNF related, matrix associated, actin dependent regulator of chromatin, subfamily c, member 2 [Source:MGI Symbol;Acc:MGI:1915344]	MYB
ENSMUSG00000043483	35.3928	25.1963	76.3162	66.9213	66.7032	53.6042	61.6029	59.9663	60.5167	55.8282	Gm6863	12	96922423	96923058	-	636	processed_pseudogene	predicted gene 6863 [Source:MGI Symbol;Acc:MGI:3647386]	-
ENSMUSG00000025468	45.4562	38.925	54.3399	58.6063	47.238	56.5628	60.6824	54.4677	61.3515	60.1732	Caly	7	140069880	140082548	-	2401	protein_coding	calcyon neuron-specific vesicular protein [Source:MGI Symbol;Acc:MGI:1915816]	-
ENSMUSG00000040652	38.9811	37.1448	52.477	48.1825	47.4497	62.1574	66.0159	60.4182	52.9411	50.838	Oaz2	9	65668001	65690300	+	2990	protein_coding	ornithine decarboxylase antizyme 2 [Source:MGI Symbol;Acc:MGI:109492]	-
ENSMUSG00000000826	44.4835	42.6882	43.4035	41.74	47.4361	55.5997	61.5474	63.5666	58.9459	57.2565	Dnajc5	2	181520485	181555133	+	6953	protein_coding	DnaJ heat shock protein family (Hsp40) member C5 [Source:MGI Symbol;Acc:MGI:892995]	-
ENSMUSG00000005779	37.3862	27.4588	59.6761	64.8305	51.8062	52.0197	63.0555	57.7482	55.3703	53.8447	Psmb4	3	94884093	94886961	-	1951	protein_coding	proteasome (prosome, macropain) subunit, beta type 4 [Source:MGI Symbol;Acc:MGI:1098257]	-
ENSMUSG00000051223	38.2515	36.3845	53.8925	51.6381	60.8006	53.742	58.6578	61.9437	53.949	60.3685	Bzw1	1	58392898	58407353	+	4033	protein_coding	basic leucine zipper and W2 domains 1 [Source:MGI Symbol;Acc:MGI:1914132]	-
ENSMUSG00000030678	53.492	60.8235	53.9137	57.2919	49.1334	53.0889	46.4894	54.0104	49.8764	48.5881	Maz	7	127022130	127027037	-	2976	protein_coding	MYC-associated zinc finger protein (purine-binding transcription factor) [Source:MGI Symbol;Acc:MGI:1338823]	zf-C2H2
ENSMUSG00000004892	74.0287	66.7022	40.9073	35.6359	38.3754	57.1879	51.4253	44.5902	52.969	49.3635	Bcan	3	87987531	88000230	-	4064	protein_coding	brevican [Source:MGI Symbol;Acc:MGI:1096385]	-
ENSMUSG00000054728	28.319	54.9251	48.1957	38.0071	40.2268	79.0204	55.2546	57.3044	57.9061	48.7404	Phactr1	13	42680623	43138526	+	9611	protein_coding	phosphatase and actin regulator 1 [Source:MGI Symbol;Acc:MGI:2659021]	-
ENSMUSG00000027500	39.6795	24.9725	49.8276	44.6036	60.4589	41.3268	61.9942	70.9808	57.5896	67.1415	Stmn2	3	8509360	8561606	+	5602	protein_coding	stathmin-like 2 [Source:MGI Symbol;Acc:MGI:98241]	-
ENSMUSG00000021687	43.0449	45.4911	46.1561	40.6892	48.646	62.7599	64.6532	56.3565	58.1233	54.0973	Scamp1	13	94201310	94285857	-	4582	protein_coding	secretory carrier membrane protein 1 [Source:MGI Symbol;Acc:MGI:1349480]	-
ENSMUSG00000020486	69.0083	49.2107	43.8149	35.2686	41.5593	48.6618	65.5439	43.228	66.0634	61.3904	Sept4	11	87568903	87590539	+	3563	protein_coding	septin 4 [Source:MGI Symbol;Acc:MGI:1270156]	-
ENSMUSG00000031776	42.7359	45.5022	58.5908	53.6271	55.5146	55.0627	51.0861	55.2099	49.9971	52.3701	Arl2bp	8	94666600	94674425	+	2802	protein_coding	ADP-ribosylation factor-like 2 binding protein [Source:MGI Symbol;Acc:MGI:1349429]	-
ENSMUSG00000082329	55.9601	43.4888	46.9638	43.783	54.9832	48.0044	53.6879	75.7062	61.6504	61.2186	Gm14287	2	157528869	157528985	-	117	processed_pseudogene	predicted gene 14287 [Source:MGI Symbol;Acc:MGI:3650189]	-
ENSMUSG00000031751	42.9529	43.4391	54.2709	55.5741	53.5651	56.0428	56.9304	51.9668	51.6336	50.0031	Amfr	8	93971588	94012842	-	4132	protein_coding	autocrine motility factor receptor [Source:MGI Symbol;Acc:MGI:1345634]	-
ENSMUSG00000027199	67.7414	67.4691	60.4223	53.759	60.0217	49.2404	43.6719	42.243	46.0809	52.4264	Gatm	2	122594467	122611303	-	3001	protein_coding	glycine amidinotransferase (L-arginine:glycine amidinotransferase) [Source:MGI Symbol;Acc:MGI:1914342]	-
ENSMUSG00000058655	44.3975	42.9736	52.5127	52.0742	47.3708	53.2991	55.9374	49.2206	52.7452	47.9829	Eif4b	15	102073773	102097173	+	4468	protein_coding	eukaryotic translation initiation factor 4B [Source:MGI Symbol;Acc:MGI:95304]	-
ENSMUSG00000042712	32.4035	30.737	54.9889	55.6799	56.614	53.078	64.3723	57.5061	54.7221	49.4117	Tceal9	X	136245079	136247139	+	1037	protein_coding	transcription elongation factor A like 9 [Source:MGI Symbol;Acc:MGI:109567]	-
ENSMUSG00000034403	43.3826	41.594	44.8163	52.2071	44.5823	51.0623	60.1673	57.9795	59.9973	57.3325	Pja1	X	99465734	99471273	-	3324	protein_coding	praja ring finger ubiquitin ligase 1 [Source:MGI Symbol;Acc:MGI:1101765]	-
ENSMUSG00000025889	39.877	21.2259	42.125	43.4248	50.4509	62.6482	64.1631	83.1973	50.7025	52.5895	Snca	6	60731575	60829855	-	2703	protein_coding	synuclein, alpha [Source:MGI Symbol;Acc:MGI:1277151]	-
ENSMUSG00000021194	37.4216	43.2907	36.84	43.0257	57.5978	52.4154	59.1048	80.2462	42.8572	45.9583	Chga	12	102554969	102565028	+	2756	protein_coding	chromogranin A [Source:MGI Symbol;Acc:MGI:88394]	-
ENSMUSG00000000787	42.7693	34.3683	46.4058	40.7233	50.6738	55.8033	59.0333	54.0018	56.5232	52.3554	Ddx3x	X	13280970	13294052	+	5277	protein_coding	DEAD/H (Asp-Glu-Ala-Asp/His) box polypeptide 3, X-linked [Source:MGI Symbol;Acc:MGI:103064]	-
ENSMUSG00000022490	27.5937	22.5252	53.246	51.6203	47.7488	66.4865	60.7736	58.362	60.2789	64.0311	Ppp1r1a	15	103530279	103538003	-	1306	protein_coding	protein phosphatase 1, regulatory inhibitor subunit 1A [Source:MGI Symbol;Acc:MGI:1889595]	-
ENSMUSG00000023960	44.8765	45.3866	44.0994	36.8804	46.777	56.882	59.0077	58.102	63.2543	58.6856	Enpp5	17	44078813	44086567	+	4858	protein_coding	ectonucleotide pyrophosphatase/phosphodiesterase 5 [Source:MGI Symbol;Acc:MGI:1933830]	-
ENSMUSG00000032870	44.658	44.1043	46.8137	47.6517	50.5091	53.1614	53.3508	59.9352	54.2302	60.8117	Smap2	4	120968317	121017247	-	3160	protein_coding	small ArfGAP 2 [Source:MGI Symbol;Acc:MGI:1917030]	-
ENSMUSG00000021062	34.0212	35.1112	42.131	38.8992	41.7142	68.0945	58.8977	72.3505	58.6607	59.4937	Rab15	12	76797960	76822908	-	4614	protein_coding	RAB15, member RAS oncogene family [Source:MGI Symbol;Acc:MGI:1916865]	-
ENSMUSG00000081485	34.3825	23.4549	63.5968	68.8417	47.0887	54.41	62.6596	42.9012	52.2433	49.1024	Gm12338	11	75599763	75599954	-	192	processed_pseudogene	predicted gene 12338 [Source:MGI Symbol;Acc:MGI:3650622]	-
ENSMUSG00000058715	36.0322	39.7483	143.132	146.094	104.373	32.3882	21.5002	28.4027	19.7298	24.7956	Fcer1g	1	171229572	171234365	-	874	protein_coding	Fc receptor, IgE, high affinity I, gamma polypeptide [Source:MGI Symbol;Acc:MGI:95496]	-
ENSMUSG00000059796	43.5478	41.9407	64.2366	69.9983	61.8065	53.5474	49.5727	52.3305	44.9493	44.0282	Eif4a1	11	69666936	69672423	-	4334	protein_coding	eukaryotic translation initiation factor 4A1 [Source:MGI Symbol;Acc:MGI:95303]	-
ENSMUSG00000031029	36.1608	33.602	67.1773	62.039	51.3198	53.6979	51.723	52.8077	53.0971	51.1602	Eif3f	7	108934417	108942951	+	2891	protein_coding	eukaryotic translation initiation factor 3, subunit F [Source:MGI Symbol;Acc:MGI:1913335]	-
ENSMUSG00000021546	45.1978	44.5014	54.6512	54.1069	53.6888	52.821	57.7856	53.6695	51.7159	46.4488	Hnrnpk	13	58391142	58403343	-	6466	protein_coding	heterogeneous nuclear ribonucleoprotein K [Source:MGI Symbol;Acc:MGI:99894]	-
ENSMUSG00000017631	52.1026	39.1061	42.7245	45.7774	50.8791	47.6221	52.2427	56.8007	56.3929	61.4136	Abr	11	76416734	76622314	-	9730	protein_coding	active BCR-related gene [Source:MGI Symbol;Acc:MGI:107771]	-
ENSMUSG00000044894	29.5818	23.4451	65.421	66.5925	56.8158	51.9321	56.8089	50.7485	53.09	48.2794	Uqcrq	11	53427922	53430831	-	1831	protein_coding	ubiquinol-cytochrome c reductase, complex III subunit VII [Source:MGI Symbol;Acc:MGI:107807]	-
ENSMUSG00000025613	42.2298	38.0493	57.2174	56.5042	55.872	50.1449	57.4219	55.6324	53.5238	56.6192	Cct8	16	87483326	87495873	-	3088	protein_coding	chaperonin containing Tcp1, subunit 8 (theta) [Source:MGI Symbol;Acc:MGI:107183]	-
ENSMUSG00000052727	66.3521	50.2433	36.2904	39.6111	41.0434	41.3423	49.551	58.5756	56.3986	68.076	Map1b	13	99421446	99516540	-	15846	protein_coding	microtubule-associated protein 1B [Source:MGI Symbol;Acc:MGI:1306778]	-
ENSMUSG00000022619	51.5186	40.4777	40.2842	41.8618	42.8666	51.7705	59.2473	57.5959	56.0558	57.524	Mapk8ip2	15	89453913	89464468	+	5700	protein_coding	mitogen-activated protein kinase 8 interacting protein 2 [Source:MGI Symbol;Acc:MGI:1926555]	-
ENSMUSG00000005338	42.6357	36.779	39.6154	34.0118	45.1376	57.8235	58.543	69.137	55.1861	56.2944	Cadm3	1	173333258	173367695	-	7248	protein_coding	cell adhesion molecule 3 [Source:MGI Symbol;Acc:MGI:2137858]	-
ENSMUSG00000025503	49.2001	40.8398	69.6583	68.4273	62.8939	55.3891	46.9558	50.8308	45.9956	42.6077	Taldo1	7	141392199	141402968	+	2171	protein_coding	transaldolase 1 [Source:MGI Symbol;Acc:MGI:1274789]	-
ENSMUSG00000034024	43.1062	35.4752	57.161	60.472	54.6688	52.1016	53.3995	53.5276	50.6885	50.8758	Cct2	10	117051001	117063814	-	2557	protein_coding	chaperonin containing Tcp1, subunit 2 (beta) [Source:MGI Symbol;Acc:MGI:107186]	-
ENSMUSG00000038619	34.0087	28.8924	46.8575	44.5983	49.5319	58.9808	61.9258	70.9394	54.7501	55.2982	Ensa	3	95624993	95632102	+	5346	protein_coding	endosulfine alpha [Source:MGI Symbol;Acc:MGI:1891189]	-
ENSMUSG00000027546	43.0998	37.9653	44.6057	43.4476	43.0085	54.0959	62.4724	59.8983	57.2666	52.3622	Atp9a	2	168634438	168742409	-	5917	protein_coding	ATPase, class II, type 9A [Source:MGI Symbol;Acc:MGI:1330826]	-
ENSMUSG00000040415	70.3517	78.0405	45.1251	42.4401	42.9707	49.2646	45.1196	46.1303	49.4726	45.8425	Dtx3	10	127190378	127195728	-	2572	protein_coding	deltex 3, E3 ubiquitin ligase [Source:MGI Symbol;Acc:MGI:2135752]	-
ENSMUSG00000022587	42.5703	33.5546	71.4274	73.3869	65.9042	42.866	48.9563	49.3061	52.0783	56.3974	Ly6e	15	74955051	74959905	+	3784	protein_coding	lymphocyte antigen 6 complex, locus E [Source:MGI Symbol;Acc:MGI:106651]	-
ENSMUSG00000018585	33.6063	22.9183	65.6799	81.2445	59.6693	50.7667	49.8874	47.6581	47.0818	43.0001	Atox1	11	55446641	55461239	-	541	protein_coding	antioxidant 1 copper chaperone [Source:MGI Symbol;Acc:MGI:1333855]	-
ENSMUSG00000022296	29.871	27.018	58.9299	50.3677	58.3471	51.2824	53.1815	61.8132	57.2233	63.9387	Baalc	15	38933144	38952912	+	4141	protein_coding	brain and acute leukemia, cytoplasmic [Source:MGI Symbol;Acc:MGI:1928704]	-
ENSMUSG00000010376	35.7874	24.4885	64.5389	67.4549	57.6336	47.2126	57.1589	53.5994	51.7047	58.5484	Nedd8	14	55662263	55672124	-	1261	protein_coding	neural precursor cell expressed, developmentally down-regulated gene 8 [Source:MGI Symbol;Acc:MGI:97301]	-
ENSMUSG00000040078	37.8771	37.5278	55.3292	56.1274	68.2182	40.4857	61.3287	48.7781	55.4131	48.7198	Ptges3-ps	6	85843980	85844459	+	480	processed_pseudogene	prostaglandin E synthase 3, pseudogene [Source:MGI Symbol;Acc:MGI:3704271]	-
ENSMUSG00000015981	30.3224	30.5128	47.8452	45.8519	37.2102	65.217	65.859	56.8837	55.3732	56.2455	Stk32c	7	139103638	139213307	-	2302	protein_coding	serine/threonine kinase 32C [Source:MGI Symbol;Acc:MGI:2385336]	-
ENSMUSG00000024858	43.1818	37.1476	47.1401	52.1507	43.2722	51.6102	53.114	57.3634	55.0682	59.0713	Grk2	19	4286001	4306222	-	4476	protein_coding	G protein-coupled receptor kinase 2 [Source:MGI Symbol;Acc:MGI:87940]	-
ENSMUSG00000044216	20.9954	31.933	45.506	39.8202	34.1214	79.6804	66.4422	64.3616	65.9364	55.4438	Kcnj4	15	79483714	79505241	-	2152	protein_coding	potassium inwardly-rectifying channel, subfamily J, member 4 [Source:MGI Symbol;Acc:MGI:104743]	-
ENSMUSG00000032883	38.3006	41.3301	44.7703	31.4106	43.2703	50.0678	52.6098	52.7406	64.3454	61.626	Acsl3	1	78657825	78707743	+	4357	protein_coding	acyl-CoA synthetase long-chain family member 3 [Source:MGI Symbol;Acc:MGI:1921455]	-
ENSMUSG00000057113	39.207	33.4011	65.2912	70.2189	65.197	48.5781	56.1892	48.1194	49.2052	43.7604	Npm1	11	33152287	33163206	-	2665	protein_coding	nucleophosmin 1 [Source:MGI Symbol;Acc:MGI:106184]	-
ENSMUSG00000033059	48.518	44.0127	59.8596	49.6048	56.9188	48.1182	51.34	49.8365	48.9231	47.241	Pygb	2	150786735	150831758	+	4809	protein_coding	brain glycogen phosphorylase [Source:MGI Symbol;Acc:MGI:97828]	-
ENSMUSG00000056413	35.5858	29.6511	46.4017	43.8584	43.1672	54.8856	60.0568	66.1352	58.5606	57.5737	Adap1	5	139271876	139325622	-	3292	protein_coding	ArfGAP with dual PH domains 1 [Source:MGI Symbol;Acc:MGI:2442201]	-
ENSMUSG00000043419	36.6888	29.1722	44.4182	37.927	42.5544	47.0697	64.4116	61.3522	62.8514	61.1597	Rnf227	11	69340461	69342641	+	2081	protein_coding	ring finger protein 227 [Source:MGI Symbol;Acc:MGI:1915359]	-
ENSMUSG00000020671	46.4088	43.1686	53.8232	51.1626	60.8423	50.9372	48.0657	52.1782	52.2298	54.6837	Rab10	12	3247428	3309969	-	3513	protein_coding	RAB10, member RAS oncogene family [Source:MGI Symbol;Acc:MGI:105066]	-
ENSMUSG00000040462	49.0676	47.1172	59.497	62.2077	50.3499	49.2861	54.7313	47.8985	46.7924	44.639	Os9	10	127095650	127121131	-	2629	protein_coding	amplified in osteosarcoma [Source:MGI Symbol;Acc:MGI:1924301]	-
ENSMUSG00000005575	35.0557	32.0588	56.1573	54.9511	48.9804	50.0649	55.1978	53.402	53.6746	57.0369	Ube2m	7	13035120	13038275	-	2357	protein_coding	ubiquitin-conjugating enzyme E2M [Source:MGI Symbol;Acc:MGI:108278]	-
ENSMUSG00000022389	49.5362	51.4224	50.871	47.9441	41.3577	57.2218	50.5669	45.711	53.4298	47.2349	Tef	15	81802421	81826863	+	7867	protein_coding	thyrotroph embryonic factor [Source:MGI Symbol;Acc:MGI:98663]	TF_bZIP
ENSMUSG00000037703	42.7206	61.4559	45.3446	47.387	35.3429	66.5079	49.5522	52.9151	62.462	45.3524	Lzts3	2	130632839	130642803	-	4252	protein_coding	leucine zipper, putative tumor suppressor family member 3 [Source:MGI Symbol;Acc:MGI:2656976]	-
ENSMUSG00000024474	42.7514	41.1387	56.6178	57.1587	52.6417	47.5828	57.18	54.8634	55.336	52.4161	Ik	18	36744656	36757639	+	1996	protein_coding	IK cytokine [Source:MGI Symbol;Acc:MGI:1345142]	-
ENSMUSG00000025372	34.892	55.9895	45.435	47.5329	35.0146	70.8815	50.1618	64.4309	56.0024	52.0088	Baiap2	11	119942763	120006782	+	4992	protein_coding	brain-specific angiogenesis inhibitor 1-associated protein 2 [Source:MGI Symbol;Acc:MGI:2137336]	-
ENSMUSG00000030342	52.4689	51.8467	97.6728	81.2803	87.3015	43.7726	32.6065	46.3986	29.9682	33.2749	Cd9	6	125460266	125494791	-	2044	protein_coding	CD9 antigen [Source:MGI Symbol;Acc:MGI:88348]	-
ENSMUSG00000023353	49.4629	40.7449	46.4696	49.9543	41.7374	49.7897	52.3325	54.4459	54.7108	53.6942	Agap3	5	24452177	24502047	+	5321	protein_coding	ArfGAP with GTPase domain, ankyrin repeat and PH domain 3 [Source:MGI Symbol;Acc:MGI:2183446]	-
ENSMUSG00000015852	36.0039	56.3299	109.942	129.844	106.226	43.5557	20.7777	36.9835	14.1726	20.3275	Fcrls	3	87250758	87263738	-	2334	protein_coding	Fc receptor-like S, scavenger receptor [Source:MGI Symbol;Acc:MGI:1933397]	-
ENSMUSG00000020777	46.3482	50.5442	59.9117	50.9222	53.4621	51.7224	46.2148	48.9911	46.8161	45.2333	Acox1	11	116171888	116199045	-	5082	protein_coding	acyl-Coenzyme A oxidase 1, palmitoyl [Source:MGI Symbol;Acc:MGI:1330812]	-
ENSMUSG00000025290	26.294	19.576	81.4202	71.0665	70.1466	50.4553	52.1863	49.3838	50.9117	48.7713	Rps24	14	24487125	24496959	+	6256	protein_coding	ribosomal protein S24 [Source:MGI Symbol;Acc:MGI:98147]	-
ENSMUSG00000026090	41.6888	40.2192	35.9701	36.9234	38.3932	62.6947	53.2119	48.5806	61.3158	57.841	2010300C02Rik	1	37611677	37720085	-	5075	protein_coding	RIKEN cDNA 2010300C02 gene [Source:MGI Symbol;Acc:MGI:1919347]	-
ENSMUSG00000022452	27.6588	19.6136	68.5246	63.1138	53.4881	55.6335	55.4285	46.3475	50.4847	49.3391	Smdt1	15	82338959	82349091	+	1479	protein_coding	single-pass membrane protein with aspartate rich tail 1 [Source:MGI Symbol;Acc:MGI:1916279]	-
ENSMUSG00000019874	25.1504	24.2361	88.6001	112.875	95.2785	44.6625	25.8925	57.3658	24.795	29.9236	Fabp7	10	57784881	57788450	+	1250	protein_coding	fatty acid binding protein 7, brain [Source:MGI Symbol;Acc:MGI:101916]	-
ENSMUSG00000095478	15.1431	26.4798	44.2933	44.7542	21.3846	102.419	36.0579	55.5129	28.7286	81.1883	Gm9824	10	29030128	29030688	+	561	processed_pseudogene	predicted pseudogene 9824 [Source:MGI Symbol;Acc:MGI:3641964]	-
ENSMUSG00000110841	31.9495	21.8216	60.7462	55.7738	54.5333	55.6713	61.258	57.6938	56.7063	49.5286	Gpx4-ps2	10	45875291	45876086	+	796	transcribed_processed_pseudogene	glutathione peroxidase 4, pseudogene 2 [Source:MGI Symbol;Acc:MGI:3779731]	-
ENSMUSG00000078794	35.1562	32.2459	48.7566	49.4046	41.6293	54.5304	50.508	53.4924	56.4278	60.6246	Dact3	7	16875317	16887462	+	2989	protein_coding	dishevelled-binding antagonist of beta-catenin 3 [Source:MGI Symbol;Acc:MGI:3654828]	-
ENSMUSG00000051234	38.9936	34.1749	56.5016	54.3844	50.5363	52.528	54.3553	50.9377	47.7807	46.9742	Rnf7	9	96470937	96478675	-	1328	protein_coding	ring finger protein 7 [Source:MGI Symbol;Acc:MGI:1337096]	-
ENSMUSG00000049422	36.9324	34.9424	54.153	52.7218	50.8902	54.4178	53.9765	59.2837	52.9175	56.1267	Chchd10	10	75933130	75937747	+	1575	protein_coding	coiled-coil-helix-coiled-coil-helix domain containing 10 [Source:MGI Symbol;Acc:MGI:2143558]	-
ENSMUSG00000015476	73.0933	62.416	40.9314	47.9938	40.4129	46.2279	45.0148	49.9591	54.6906	56.3073	Prrt1	17	34629533	34633126	+	2306	protein_coding	proline-rich transmembrane protein 1 [Source:MGI Symbol;Acc:MGI:1932118]	-
ENSMUSG00000026341	39.9605	33.429	55.3972	55.1303	57.1668	52.6359	51.0489	53.4576	51.3024	52.7318	Actr3	1	125392905	125435727	-	4631	protein_coding	ARP3 actin-related protein 3 [Source:MGI Symbol;Acc:MGI:1921367]	-
ENSMUSG00000027406	45.0655	37.1726	47.5649	45.6482	46.4049	47.9587	55.3019	51.9995	50.1111	52.6136	Idh3b	2	130279309	130284547	-	3422	protein_coding	isocitrate dehydrogenase 3 (NAD+) beta [Source:MGI Symbol;Acc:MGI:2158650]	-
ENSMUSG00000004897	42.5273	41.3852	55.1878	55.7578	47.7884	50.926	53.2885	50.3305	47.467	48.2205	Hdgf	3	87906321	87916132	+	2873	protein_coding	hepatoma-derived growth factor [Source:MGI Symbol;Acc:MGI:1194494]	-
ENSMUSG00000039530	26.1406	25.3571	47.1239	45.7731	45.8644	56.6725	62.803	57.3222	59.2094	55.903	Tusc3	8	39005845	39165114	+	3432	protein_coding	tumor suppressor candidate 3 [Source:MGI Symbol;Acc:MGI:1933134]	-
ENSMUSG00000030738	42.1662	39.4119	53.6974	54.3259	55.1821	46.519	51.9745	57.6553	49.3865	51.9948	Eif3c	7	126546455	126566411	-	3511	protein_coding	eukaryotic translation initiation factor 3, subunit C [Source:MGI Symbol;Acc:MGI:1926966]	-
ENSMUSG00000056692	33.334	33.4073	41.3294	43.4692	42.4552	58.5767	57.8343	57.7946	53.3146	54.8501	D17Wsu92e	17	27751235	27820648	-	5287	protein_coding	DNA segment, Chr 17, Wayne State University 92, expressed [Source:MGI Symbol;Acc:MGI:106281]	-
ENSMUSG00000003948	39.4683	25.7719	47.6182	45.67	59.2824	53.5459	53.2478	59.7265	58.225	63.988	Mmd	11	90249456	90278589	+	3581	protein_coding	monocyte to macrophage differentiation-associated [Source:MGI Symbol;Acc:MGI:1914718]	-
ENSMUSG00000024621	42.0254	58.7124	88.1862	78.8293	78.5748	45.0126	32.0705	34.59	24.8827	32.5204	Csf1r	18	61105572	61132149	+	4885	protein_coding	colony stimulating factor 1 receptor [Source:MGI Symbol;Acc:MGI:1339758]	-
ENSMUSG00000034730	59.4972	59.3919	34.0263	39.3621	30.6388	50.4413	43.4001	50.3091	49.2517	45.7486	Adgrb1	15	74516195	74589465	+	7222	protein_coding	adhesion G protein-coupled receptor B1 [Source:MGI Symbol;Acc:MGI:1933736]	-
ENSMUSG00000046805	34.2261	47.9617	105.051	94.71	101.672	41.9522	21.7475	26.3154	15.0143	17.8642	Mpeg1	19	12460779	12465284	+	4335	protein_coding	macrophage expressed gene 1 [Source:MGI Symbol;Acc:MGI:1333743]	-
ENSMUSG00000036748	33.453	28.3837	56.6808	54.3146	48.3707	45.6035	57.6484	52.8428	55.3652	55.8884	Cuedc2	19	46329812	46338660	-	1941	protein_coding	CUE domain containing 2 [Source:MGI Symbol;Acc:MGI:1914366]	-
ENSMUSG00000020886	41.6433	42.3487	49.3547	47.0963	41.4316	60.6411	52.2888	50.683	54.562	52.3622	Dlg4	11	70016942	70047522	+	13251	protein_coding	discs large MAGUK scaffold protein 4 [Source:MGI Symbol;Acc:MGI:1277959]	-
ENSMUSG00000062683	35.3412	32.4373	69.0719	68.9056	55.6025	52.3426	52.1524	47.8627	49.22	47.8784	Atp5g2	15	102662864	102672352	-	1675	protein_coding	ATP synthase, H+ transporting, mitochondrial F0 complex, subunit C2 (subunit 9) [Source:MGI Symbol;Acc:MGI:1915192]	-
ENSMUSG00000020315	51.1993	47.7154	44.2819	43.8089	47.058	46.6641	46.2212	48.3288	51.5973	59.5457	Sptbn1	11	30099395	30268175	-	17492	protein_coding	spectrin beta, non-erythrocytic 1 [Source:MGI Symbol;Acc:MGI:98388]	-
ENSMUSG00000040811	46.0297	41.1333	41.5555	36.4328	33.5021	53.3004	61.288	42.5573	55.6178	47.6703	Eml2	7	19176421	19206482	+	3529	protein_coding	echinoderm microtubule associated protein like 2 [Source:MGI Symbol;Acc:MGI:1919455]	-
ENSMUSG00000052889	33.2398	31.8758	35.0071	31.2946	37.9804	64.0493	54.854	50.9908	62.7528	59.4823	Prkcb	7	122288751	122634402	+	7651	protein_coding	protein kinase C, beta [Source:MGI Symbol;Acc:MGI:97596]	-
ENSMUSG00000063576	40.6505	34.9827	41.2043	41.6817	38.8455	49.7754	58.4474	60.0298	57.3303	54.7733	Klhdc3	17	46674550	46680914	-	2593	protein_coding	kelch domain containing 3 [Source:MGI Symbol;Acc:MGI:2651568]	-
ENSMUSG00000005716	38.4645	33.1471	42.9306	31.5299	36.2986	33.0733	77.8295	51.8114	74.7034	69.04	Pvalb	15	78191114	78206400	-	1041	protein_coding	parvalbumin [Source:MGI Symbol;Acc:MGI:97821]	-
ENSMUSG00000096210	32.9664	30.5089	50.6844	52.4402	53.9224	42.937	50.1503	44.9697	46.9192	53.6221	H1f0	15	79028450	79030504	+	2055	protein_coding	H1 histone family, member 0 [Source:MGI Symbol;Acc:MGI:95893]	-
ENSMUSG00000041378	35.9206	39.6921	63.1226	79.1866	48.2961	48.1926	34.7743	48.6486	31.3201	36.662	Cldn5	16	18776847	18778262	+	1416	protein_coding	claudin 5 [Source:MGI Symbol;Acc:MGI:1276112]	-
ENSMUSG00000025666	44.861	46.9478	67.7119	49.5095	63.542	43.1879	41.8854	44.9101	45.4319	51.1954	Tmem47	X	81070698	81097872	+	4025	protein_coding	transmembrane protein 47 [Source:MGI Symbol;Acc:MGI:2177570]	-
ENSMUSG00000031428	49.294	47.8578	42.1711	44.643	39.449	47.5262	58.0147	52.5303	52.03	48.789	Zcchc18	X	136993155	136998472	+	4876	protein_coding	zinc finger, CCHC domain containing 18 [Source:MGI Symbol;Acc:MGI:1914245]	-
ENSMUSG00000018548	33.7982	26.8265	41.537	39.9581	45.6556	50.8632	54.9301	57.9118	62.3594	64.2141	Trim37	11	87127077	87220683	+	7214	protein_coding	tripartite motif-containing 37 [Source:MGI Symbol;Acc:MGI:2153072]	-
ENSMUSG00000007207	22.7726	15.2026	44.3584	41.9874	34.3688	53.4054	75.6163	70.5966	59.0579	64.02	Stx1a	5	135023482	135051100	+	2666	protein_coding	syntaxin 1A (brain) [Source:MGI Symbol;Acc:MGI:109355]	-
ENSMUSG00000032216	48.3949	50.602	43.2929	41.929	50.4025	48.7741	46.0142	54.8344	47.1597	48.013	Nedd4	9	72662346	72749852	+	10973	protein_coding	neural precursor cell expressed, developmentally down-regulated 4 [Source:MGI Symbol;Acc:MGI:97297]	-
ENSMUSG00000020644	23.2376	20.4385	64.1582	41.0114	48.827	47.0654	48.7131	60.1437	51.3366	52.7062	Id2	12	25093799	25097140	-	2438	protein_coding	inhibitor of DNA binding 2 [Source:MGI Symbol;Acc:MGI:96397]	bHLH
ENSMUSG00000024194	44.939	35.7758	60.6767	71.4275	54.5619	46.6457	46.343	50.0721	47.7562	57.2568	Cuta	17	26937973	26939478	-	649	protein_coding	cutA divalent cation tolerance homolog [Source:MGI Symbol;Acc:MGI:1914925]	-
ENSMUSG00000024429	29.6138	33.0914	49.009	44.4565	39.2898	59.3595	59.4956	52.2192	53.6236	50.0174	Gnl1	17	35979851	35989462	+	3077	protein_coding	guanine nucleotide binding protein-like 1 [Source:MGI Symbol;Acc:MGI:95764]	-
ENSMUSG00000018411	55.5113	53.7632	34.3002	34.6568	38.3008	47.2456	53.968	56.0435	50.6505	51.3664	Mapt	11	104231390	104332090	+	7531	protein_coding	microtubule-associated protein tau [Source:MGI Symbol;Acc:MGI:97180]	-
ENSMUSG00000021373	36.9755	27.4917	39.4885	38.3954	43.2679	48.9943	51.7354	66.5377	60.4443	68.858	Cap2	13	46501848	46650281	+	4159	protein_coding	CAP, adenylate cyclase-associated protein, 2 (yeast) [Source:MGI Symbol;Acc:MGI:1914502]	-
ENSMUSG00000038555	47.2832	39.4454	41.7164	41.3405	36.3198	53.3365	56.4667	51.0574	50.4421	55.7197	Reep2	18	34840589	34847463	+	1926	protein_coding	receptor accessory protein 2 [Source:MGI Symbol;Acc:MGI:2385070]	-
ENSMUSG00000030105	42.8991	33.4274	43.7826	44.3076	52.5466	46.2714	50.6301	54.5538	56.604	59.6468	Arl8b	6	108783099	108825278	+	4479	protein_coding	ADP-ribosylation factor-like 8B [Source:MGI Symbol;Acc:MGI:1914416]	-
ENSMUSG00000019796	44.1367	32.5962	38.368	39.1146	45.8148	45.8786	56.0207	57.7385	54.3739	56.8663	Lrp11	10	7589800	7625483	+	3418	protein_coding	low density lipoprotein receptor-related protein 11 [Source:MGI Symbol;Acc:MGI:2442989]	-
ENSMUSG00000072704	40.8472	32.1972	47.4812	49.5135	48.5479	44.0827	49.2248	49.2095	56.2605	61.4979	Smim10l1	6	133104909	133110899	+	3068	protein_coding	small integral membrane protein 10 like 1 [Source:MGI Symbol;Acc:MGI:1914379]	-
ENSMUSG00000022602	14.8684	27.9511	64.3083	32.8106	32.3996	65.131	50.5512	144.469	62.5093	59.7166	Arc	15	74669083	74672570	-	3057	protein_coding	activity regulated cytoskeletal-associated protein [Source:MGI Symbol;Acc:MGI:88067]	-
ENSMUSG00000060279	48.2587	41.7283	40.8629	40.975	41.9704	48.6025	50.4846	53.9907	50.0094	50.4982	Ap2a1	7	44900373	44929496	-	4300	protein_coding	adaptor-related protein complex 2, alpha 1 subunit [Source:MGI Symbol;Acc:MGI:101921]	-
ENSMUSG00000036634	69.0064	68.8117	44.4103	43.2538	48.4763	48.9238	48.6443	35.6492	43.9941	44.4707	Mag	7	30899176	30914873	-	4072	protein_coding	myelin-associated glycoprotein [Source:MGI Symbol;Acc:MGI:96912]	-
ENSMUSG00000047842	35.6928	24.3178	36.2287	34.4224	29.8616	64.2977	61.764	55.6164	64.6062	73.1271	Diras2	13	52504380	52531279	-	4786	protein_coding	DIRAS family, GTP-binding RAS-like 2 [Source:MGI Symbol;Acc:MGI:1915453]	-
ENSMUSG00000027624	38.5858	44.5104	37.9503	36.9251	37.7639	57.0371	48.2467	52.0729	53.239	56.148	Epb41l1	2	156420909	156543214	+	11530	protein_coding	erythrocyte membrane protein band 4.1 like 1 [Source:MGI Symbol;Acc:MGI:103010]	-
ENSMUSG00000030329	42.6277	48.0023	47.7545	42.3019	36.062	55.1605	56.2577	53.8059	57.1034	51.3197	Pianp	6	124996694	125003096	+	2851	protein_coding	PILR alpha associated neural protein [Source:MGI Symbol;Acc:MGI:2441908]	-
ENSMUSG00000032118	38.75	33.9167	45.7897	42.7162	45.2175	51.5669	56.7091	54.1772	55.1852	55.8485	Fez1	9	36821864	36878924	+	4104	protein_coding	fasciculation and elongation protein zeta 1 (zygin I) [Source:MGI Symbol;Acc:MGI:2670976]	-
ENSMUSG00000050856	29.9539	21.2672	49.4569	59.6488	44.6895	57.9887	72.0718	59.532	46.5639	28.5223	Atp5k	5	108433244	108434448	-	616	protein_coding	ATP synthase, H+ transporting, mitochondrial F1F0 complex, subunit E [Source:MGI Symbol;Acc:MGI:106636]	-
ENSMUSG00000047379	38.3159	34.1713	45.6922	47.7035	40.2981	49.1825	60.3742	54.4496	55.0508	49.6668	B4gat1	19	5038826	5041134	+	2035	protein_coding	beta-1,4-glucuronyltransferase 1 [Source:MGI Symbol;Acc:MGI:1919680]	-
ENSMUSG00000018398	43.3717	37.7121	44.4031	42.8056	43.0927	42.7029	55.5592	55.7136	52.4733	59.0663	Sept8	11	53519257	53549565	+	6087	protein_coding	septin 8 [Source:MGI Symbol;Acc:MGI:894310]	-
ENSMUSG00000068882	39.781	32.7624	55.4282	56.9472	55.9698	45.3742	49.9305	51.4031	51.5781	55.0684	Ssb	2	69861562	69871846	+	2160	protein_coding	Sjogren syndrome antigen B [Source:MGI Symbol;Acc:MGI:98423]	-
ENSMUSG00000035770	43.5072	44.1039	40.4589	38.4468	41.9255	53.0061	55.8738	49.7344	49.3866	51.3456	Dync1li2	8	104417680	104443047	-	6027	protein_coding	dynein, cytoplasmic 1 light intermediate chain 2 [Source:MGI Symbol;Acc:MGI:107738]	-
ENSMUSG00000033174	27.167	22.636	51.0358	46.8742	38.6977	58.8645	49.3429	51.8841	50.7693	51.1742	Mgll	6	88724412	88828360	+	5077	protein_coding	monoglyceride lipase [Source:MGI Symbol;Acc:MGI:1346042]	-
ENSMUSG00000020456	46.7613	50.4454	48.2403	44.8699	47.9809	46.4989	46.5886	54.2672	49.4942	49.2913	Ogdh	11	6291633	6356642	+	5456	protein_coding	oxoglutarate (alpha-ketoglutarate) dehydrogenase (lipoamide) [Source:MGI Symbol;Acc:MGI:1098267]	-
ENSMUSG00000042406	44.9771	39.4364	51.8355	58.629	46.3052	50.7821	56.1	58.0211	50.7362	47.4327	Atf4	15	80255184	80257541	+	2358	protein_coding	activating transcription factor 4 [Source:MGI Symbol;Acc:MGI:88096]	TF_bZIP
ENSMUSG00000075702	37.9612	31.1182	45.6351	50.9866	43.8676	48.2391	60.4217	43.5802	58.4832	54.0674	Selenom	11	3514684	3517351	+	1481	protein_coding	selenoprotein M [Source:MGI Symbol;Acc:MGI:2149786]	-
ENSMUSG00000026991	50.5926	55.349	47.1671	49.3127	46.8253	44.3062	46.5357	42.5582	48.3345	55.5011	Pkp4	2	59160850	59355208	+	5707	protein_coding	plakophilin 4 [Source:MGI Symbol;Acc:MGI:109281]	-
ENSMUSG00000051359	37.6646	18.5112	36.5919	35.4203	47.6623	43.5524	62.2901	70.0081	55.2031	63.0949	Ncald	15	37366175	37792570	-	8581	protein_coding	neurocalcin delta [Source:MGI Symbol;Acc:MGI:1196326]	-
ENSMUSG00000063077	48.6678	44.0895	36.7261	31.3301	40.017	48.1717	48.3111	47.7605	53.4304	54.4771	Kif1b	4	149176319	149307693	-	17608	protein_coding	kinesin family member 1B [Source:MGI Symbol;Acc:MGI:108426]	-
ENSMUSG00000036850	31.1987	31.4159	55.6902	57.1173	47.7087	43.6419	45.0202	40.7887	43.47	47.6374	Mrpl41	2	24974117	24975098	-	888	protein_coding	mitochondrial ribosomal protein L41 [Source:MGI Symbol;Acc:MGI:1333816]	-
ENSMUSG00000000308	40.6694	31.5153	40.5063	42.6935	39.0548	41.5613	55.1737	58.6558	58.4294	59.7224	Ckmt1	2	121357714	121363737	+	2496	protein_coding	creatine kinase, mitochondrial 1, ubiquitous [Source:MGI Symbol;Acc:MGI:99441]	-
ENSMUSG00000005312	43.831	42.7951	43.0669	46.1326	47.7874	49.7532	49.8379	53.0376	48.5377	49.4778	Ubqln1	13	58176156	58215653	-	4406	protein_coding	ubiquilin 1 [Source:MGI Symbol;Acc:MGI:1860276]	-
ENSMUSG00000021134	72.5902	75.5846	36.0531	31.3039	32.9595	44.2082	43.7556	36.4567	36.7816	33.5566	Srsf5	12	80945504	80950507	+	3988	protein_coding	serine/arginine-rich splicing factor 5 [Source:MGI Symbol;Acc:MGI:98287]	-
ENSMUSG00000026688	30.4339	22.445	47.7515	41.3927	37.9324	41.9319	69.1494	52.2522	58.0475	60.7163	Mgst3	1	167371966	167393841	-	1097	protein_coding	microsomal glutathione S-transferase 3 [Source:MGI Symbol;Acc:MGI:1913697]	-
ENSMUSG00000051675	42.9329	34.3049	38.515	41.4629	39.0377	46.0593	57.8819	54.2515	60.7851	52.3647	Trim32	4	65604986	65616238	+	3229	protein_coding	tripartite motif-containing 32 [Source:MGI Symbol;Acc:MGI:1917057]	-
ENSMUSG00000048142	36.8712	26.761	32.3114	33.1571	32.8529	55.7526	64.6856	56.621	62.0214	56.7671	Nat8l	5	33995984	34005916	+	6670	protein_coding	N-acetyltransferase 8-like [Source:MGI Symbol;Acc:MGI:2447776]	-
ENSMUSG00000029166	50.5435	40.1566	39.4135	41.814	37.5478	42.6719	52.9559	48.5564	53.2733	56.086	Mapre3	5	30814641	30866106	+	3459	protein_coding	microtubule-associated protein, RP/EB family, member 3 [Source:MGI Symbol;Acc:MGI:2140967]	-
ENSMUSG00000006930	52.6878	81.6087	42.1988	49.5391	35.441	39.6557	45.9957	25.3776	37.8575	32.4624	Hap1	11	100347327	100356128	-	3766	protein_coding	huntingtin-associated protein 1 [Source:MGI Symbol;Acc:MGI:1261831]	-
ENSMUSG00000009863	26.8013	25.9643	52.6272	49.5147	53.6067	49.1665	56.8468	53.1423	48.5249	50.3091	Sdhb	4	140961203	140979193	+	2239	protein_coding	succinate dehydrogenase complex, subunit B, iron sulfur (Ip) [Source:MGI Symbol;Acc:MGI:1914930]	-
ENSMUSG00000025066	39.9246	38.1279	57.2733	57.1696	54.1477	44.3148	51.0471	49.5395	47.5595	50.9703	Sfr1	19	47731756	47735588	+	1583	protein_coding	SWI5 dependent recombination repair 1 [Source:MGI Symbol;Acc:MGI:1915038]	-
ENSMUSG00000029152	37.6858	31.3051	48.0564	49.6419	47.2995	46.3579	52.924	51.7225	57.9872	58.2881	Ociad1	5	73292784	73314069	+	5515	protein_coding	OCIA domain containing 1 [Source:MGI Symbol;Acc:MGI:1915345]	-
ENSMUSG00000032186	46.885	45.0138	40.2438	34.4927	42.4086	47.2714	47.5146	44.9683	52.6238	54.8206	Tmod2	9	75565621	75611325	-	11683	protein_coding	tropomodulin 2 [Source:MGI Symbol;Acc:MGI:1355335]	-
ENSMUSG00000002477	31.3542	20.3335	67.1801	69.8157	55.7395	37.7119	49.4805	50.0145	52.1108	56.757	Snrpd1	18	10617796	10628230	+	837	protein_coding	small nuclear ribonucleoprotein D1 [Source:MGI Symbol;Acc:MGI:98344]	-
ENSMUSG00000095597	21.3615	20.9324	63.8665	66.4479	64.4541	46.2435	42.0303	38.652	42.4157	50.5923	Gm6472	X	152909505	152910155	-	651	transcribed_processed_pseudogene	predicted pseudogene 6472 [Source:MGI Symbol;Acc:MGI:3648396]	-
ENSMUSG00000005683	42.7058	41.6246	50.9954	47.6805	48.3078	46.2422	47.1441	52.6594	47.9955	48.5596	Cs	10	128337734	128362479	+	5779	protein_coding	citrate synthase [Source:MGI Symbol;Acc:MGI:88529]	-
ENSMUSG00000047714	33.0145	39.2534	41.802	36.6348	39.4722	58.6445	49.1325	42.1992	56.5681	45.8588	Ppp1r2	16	31251537	31275277	-	4440	protein_coding	protein phosphatase 1, regulatory inhibitor subunit 2 [Source:MGI Symbol;Acc:MGI:1914099]	-
ENSMUSG00000028837	37.3468	29.5825	60.0895	58.8299	61.2285	41.5174	50.6685	46.6714	50.9231	48.0495	Psmb2	4	126677630	126709714	+	1204	protein_coding	proteasome (prosome, macropain) subunit, beta type 2 [Source:MGI Symbol;Acc:MGI:1347045]	-
ENSMUSG00000021719	38.6578	39.2461	37.8896	32.5906	42.1828	49.6098	45.7335	49.3548	58.4067	61.4694	Rgs7bp	13	104945904	105054930	-	7077	protein_coding	regulator of G-protein signalling 7 binding protein [Source:MGI Symbol;Acc:MGI:106334]	-
ENSMUSG00000093930	28.0916	27.4347	42.3942	32.9977	45.0245	50.8347	56.3615	71.4866	49.6794	61.0587	Hmgcs1	13	119690379	119708260	+	4594	protein_coding	3-hydroxy-3-methylglutaryl-Coenzyme A synthase 1 [Source:MGI Symbol;Acc:MGI:107592]	-
ENSMUSG00000046215	18.9654	17.6034	48.2983	45.5218	41.0851	53.9408	58.4508	56.8649	50.3266	52.3085	Rprml	11	103649570	103650579	+	1010	protein_coding	reprimo-like [Source:MGI Symbol;Acc:MGI:2144486]	-
ENSMUSG00000003352	39.9552	25.8442	41.7627	48.3857	36.3485	52.4255	55.1711	51.3531	54.0477	64.1192	Cacnb3	15	98630840	98644529	+	4010	protein_coding	calcium channel, voltage-dependent, beta 3 subunit [Source:MGI Symbol;Acc:MGI:103307]	-
ENSMUSG00000028757	36.5244	40.8291	60.7938	63.6001	54.4287	46.7602	46.0766	50.7762	40.8023	39.4167	Ddost	4	138304730	138312628	+	2120	protein_coding	dolichyl-di-phosphooligosaccharide-protein glycotransferase [Source:MGI Symbol;Acc:MGI:1194508]	-
ENSMUSG00000033585	36.884	36.2245	41.2694	35.7642	32.1782	31.9901	87.7176	35.9218	43.477	69.223	Ndn	7	62346569	62350262	+	3694	protein_coding	necdin [Source:MGI Symbol;Acc:MGI:97290]	-
ENSMUSG00000028452	38.9736	37.5311	48.6687	55.1592	48.995	45.467	47.4059	49.0445	47.0358	42.4782	Vcp	4	42979963	43000507	-	4851	protein_coding	valosin containing protein [Source:MGI Symbol;Acc:MGI:99919]	-
ENSMUSG00000026028	32.2234	42.2052	48.0895	36.4213	67.1212	43.1698	45.8954	42.8787	49.1811	50.5088	Trak2	1	58900449	58973430	-	7088	protein_coding	trafficking protein, kinesin binding 2 [Source:MGI Symbol;Acc:MGI:1918077]	-
ENSMUSG00000022234	37.3255	29.2002	48.7806	52.3588	53.5342	45.3626	49.1144	53.8888	49.3643	49.776	Cct5	15	31590800	31601804	-	2766	protein_coding	chaperonin containing Tcp1, subunit 5 (epsilon) [Source:MGI Symbol;Acc:MGI:107185]	-
ENSMUSG00000005054	29.792	26.4782	85.7576	83.3789	66.1248	42.6595	37.6956	34.8987	29.2509	30.0509	Cstb	10	78425669	78427622	+	603	protein_coding	cystatin B [Source:MGI Symbol;Acc:MGI:109514]	-
ENSMUSG00000006998	36.4353	32.9647	47.9896	45.7166	47.1766	49.3219	52.7979	52.3662	43.6947	43.89	Psmd2	16	20651652	20663414	+	4038	protein_coding	proteasome (prosome, macropain) 26S subunit, non-ATPase, 2 [Source:MGI Symbol;Acc:MGI:1096584]	-
ENSMUSG00000038264	40.4924	29.8277	37.1723	40.0585	39.5916	50.1536	52.6518	54.2968	56.9675	58.1372	Sema7a	9	57940112	57962865	+	3298	protein_coding	sema domain, immunoglobulin domain (Ig), and GPI membrane anchor, (semaphorin) 7A [Source:MGI Symbol;Acc:MGI:1306826]	-
ENSMUSG00000020827	57.5878	61.1365	37.1019	34.6695	39.5803	50.277	38.9635	44.3105	43.0128	44.3216	Mink1	11	70562881	70614483	+	6286	protein_coding	misshapen-like kinase 1 (zebrafish) [Source:MGI Symbol;Acc:MGI:1355329]	-
ENSMUSG00000057411	48.2933	45.9107	50.2924	52.4119	36.3669	46.0554	49.8393	42.5956	33.1774	37.4964	Fam173a	17	25790508	25792284	-	800	protein_coding	family with sequence similarity 173, member A [Source:MGI Symbol;Acc:MGI:2384888]	-
ENSMUSG00000056091	28.2125	22.0491	37.2894	43.1679	43.5882	44.8807	57.0759	72.3651	55.9434	58.5294	St3gal5	6	72097592	72154571	+	2618	protein_coding	ST3 beta-galactoside alpha-2,3-sialyltransferase 5 [Source:MGI Symbol;Acc:MGI:1339963]	-
ENSMUSG00000037916	37.3041	28.3493	41.2428	39.8117	35.0352	49.4369	57.7517	49.5252	49.177	44.0016	Ndufv1	19	4007497	4012806	-	2521	protein_coding	NADH:ubiquinone oxidoreductase core subunit V1 [Source:MGI Symbol;Acc:MGI:107851]	-
ENSMUSG00000068267	31.208	32.6778	51.144	50.2727	45.0262	52.6937	49.5504	42.0884	44.7036	42.0361	Cenpb	2	131175182	131180067	-	4886	protein_coding	centromere protein B [Source:MGI Symbol;Acc:MGI:88376]	-
ENSMUSG00000086922	30.3333	21.7718	60.7856	52.2555	50.1715	50.5077	50.3576	47.8524	50.4292	45.0426	Gm13835	6	31141979	31142663	-	685	processed_pseudogene	predicted gene 13835 [Source:MGI Symbol;Acc:MGI:3650921]	-
ENSMUSG00000028528	45.2002	33.2064	33.6416	34.5161	40.4971	40.4439	52.332	58.9195	51.9655	53.9146	Dnajc6	4	101496648	101642799	+	5909	protein_coding	DnaJ heat shock protein family (Hsp40) member C6 [Source:MGI Symbol;Acc:MGI:1919935]	-
ENSMUSG00000030224	33.5868	30.7566	46.6887	47.1144	48.9338	46.6771	50.0286	47.2524	48.8022	48.4994	Strap	6	137735078	137751932	+	3090	protein_coding	serine/threonine kinase receptor associated protein [Source:MGI Symbol;Acc:MGI:1329037]	-
ENSMUSG00000030302	35.7774	34.2692	33.5956	36.2343	31.5785	52.8118	53.7943	51.0992	62.6882	60.9953	Atp2b2	6	113743831	114042613	-	12612	protein_coding	ATPase, Ca++ transporting, plasma membrane 2 [Source:MGI Symbol;Acc:MGI:105368]	-
ENSMUSG00000015733	33.9819	24.3373	49.5576	44.8278	54.4425	48.1171	49.6449	47.8356	51.5686	48.081	Capza2	6	17636234	17666972	+	5890	protein_coding	capping protein (actin filament) muscle Z-line, alpha 2 [Source:MGI Symbol;Acc:MGI:106222]	-
ENSMUSG00000062006	23.2574	15.7774	64.9106	57.2122	55.1924	46.0924	52.1654	44.1653	42.067	40.4186	Rpl34	3	130726831	130730398	-	2643	protein_coding	ribosomal protein L34 [Source:MGI Symbol;Acc:MGI:1915686]	-
ENSMUSG00000025103	32.5659	34.3226	49.3736	46.2063	53.9146	47.3787	48.6166	50.1602	47.6016	50.7774	Btbd1	7	81792074	81829431	-	3471	protein_coding	BTB (POZ) domain containing 1 [Source:MGI Symbol;Acc:MGI:1933765]	-
ENSMUSG00000034681	49.1219	44.9907	43.4048	49.7373	41.2026	47.1261	45.4143	48.2785	45.845	45.8183	Rnps1	17	24414675	24425895	+	1920	protein_coding	ribonucleic acid binding protein S1 [Source:MGI Symbol;Acc:MGI:97960]	-
ENSMUSG00000042506	46.1254	43.8338	38.8235	37.2903	45.7261	44.5091	46.1839	45.7949	47.8061	49.6665	Usp22	11	61151785	61175055	-	4886	protein_coding	ubiquitin specific peptidase 22 [Source:MGI Symbol;Acc:MGI:2144157]	-
ENSMUSG00000024862	43.8091	34.7458	32.2692	37.5261	33.4778	44.943	56.0529	53.9069	54.4576	56.0948	Klc2	19	5107746	5118560	-	4134	protein_coding	kinesin light chain 2 [Source:MGI Symbol;Acc:MGI:107953]	-
ENSMUSG00000002015	38.1745	30.7538	55.9944	61.9451	50.6336	43.126	51.2678	49.1517	45.3962	44.8467	Bcap31	X	73686178	73716175	-	1219	protein_coding	B cell receptor associated protein 31 [Source:MGI Symbol;Acc:MGI:1350933]	-
ENSMUSG00000028419	34.5536	28.1836	53.6977	51.4597	55.8568	45.6642	48.3266	49.2497	48.673	48.0398	Chmp5	4	40948407	40965303	+	1519	protein_coding	charged multivesicular body protein 5 [Source:MGI Symbol;Acc:MGI:1924209]	-
ENSMUSG00000022010	32.5239	33.1961	49.2347	43.5959	42.7866	51.8563	49.516	51.7887	51.8349	50.8385	Tsc22d1	14	76414961	76507765	+	8994	protein_coding	TSC22 domain family, member 1 [Source:MGI Symbol;Acc:MGI:109127]	TSC22
ENSMUSG00000018774	37.9245	44.0614	127.497	127.088	98.713	30.1156	13.2129	21.2746	13.7182	12.3703	Cd68	11	69664213	69666153	-	1257	protein_coding	CD68 antigen [Source:MGI Symbol;Acc:MGI:88342]	-
ENSMUSG00000081051	23.9471	22.1384	65.4221	66.1005	52.3889	43.8956	43.3081	38.1433	45.4215	43.2334	Gm15427	1	95498621	95499151	+	531	processed_pseudogene	predicted pseudogene 15427 [Source:MGI Symbol;Acc:MGI:3642341]	-
ENSMUSG00000021259	38.8336	42.845	43.9091	42.1358	38.6133	47.2286	46.2691	53.0196	51.5692	50.3233	Cyp46a1	12	108334381	108362234	+	3287	protein_coding	cytochrome P450, family 46, subfamily a, polypeptide 1 [Source:MGI Symbol;Acc:MGI:1341877]	-
ENSMUSG00000091537	25.7611	17.042	55.8866	56.0291	56.8891	47.3622	48.3366	45.7488	46.1932	51.6686	Tma7	9	109074568	109082587	-	1359	protein_coding	translational machinery associated 7 [Source:MGI Symbol;Acc:MGI:1913417]	-
ENSMUSG00000041986	36.6836	41.4697	41.5006	36.4134	37.9049	60.0413	49.3671	50.1069	57.547	50.6979	Elmod1	9	53911457	53975301	-	4434	protein_coding	ELMO/CED-12 domain containing 1 [Source:MGI Symbol;Acc:MGI:3583900]	-
ENSMUSG00000091896	35.456	33.2584	46.4229	46.0498	50.1828	43.7469	51.4106	51.0557	48.3409	51.3812	Ube2d2a	18	35771559	35807172	+	2483	protein_coding	ubiquitin-conjugating enzyme E2D 2A [Source:MGI Symbol;Acc:MGI:1930715]	-
ENSMUSG00000037894	25.9278	26.608	50.8431	59.8592	49.5361	50.0933	48.4671	44.9819	39.5672	41.6397	H2afz	3	137864487	137866922	+	1776	protein_coding	H2A histone family, member Z [Source:MGI Symbol;Acc:MGI:1888388]	-
ENSMUSG00000030327	37.0961	31.7334	39.5314	35.9775	44.1451	44.7506	57.8695	54.7646	52.4782	56.1212	Necap1	6	122874474	122888941	+	3651	protein_coding	NECAP endocytosis associated 1 [Source:MGI Symbol;Acc:MGI:1914852]	-
ENSMUSG00000054863	39.0754	32.038	41.9687	40.9725	42.8885	44.0553	49.2972	43.8074	49.8218	53.8925	Fam19a5	15	87544299	87759364	+	2908	protein_coding	family with sequence similarity 19, member A5 [Source:MGI Symbol;Acc:MGI:2146182]	-
ENSMUSG00000002102	34.247	26.6738	53.1842	55.722	48.3961	41.3645	48.1077	50.4668	45.5228	49.2425	Psmc3	2	91054009	91066369	+	2607	protein_coding	proteasome (prosome, macropain) 26S subunit, ATPase 3 [Source:MGI Symbol;Acc:MGI:1098754]	-
ENSMUSG00000031672	39.1693	33.5585	40.221	39.2903	40.487	44.4175	52.8025	53.272	55.2075	55.1525	Got2	8	95864134	95888547	-	4824	protein_coding	glutamatic-oxaloacetic transaminase 2, mitochondrial [Source:MGI Symbol;Acc:MGI:95792]	-
ENSMUSG00000027828	35.4985	33.9386	52.2726	49.4022	55.3437	44.224	43.1146	42.1648	42.0076	41.1156	Ssr3	3	65379655	65392623	-	4172	protein_coding	signal sequence receptor, gamma [Source:MGI Symbol;Acc:MGI:1914687]	-
ENSMUSG00000022205	27.7298	23.4833	45.7353	41.4051	42.6922	48.8623	54.8312	49.1971	55.1479	54.863	Sub1	15	11981339	11996983	-	3930	protein_coding	SUB1 homolog (S. cerevisiae) [Source:MGI Symbol;Acc:MGI:104811]	PC4
ENSMUSG00000036565	41.9059	55.2438	38.8402	35.0257	36.482	52.2621	42.8467	54.2641	44.138	40.2918	Ttyh3	5	140620578	140649031	-	5684	protein_coding	tweety family member 3 [Source:MGI Symbol;Acc:MGI:1925589]	-
ENSMUSG00000027634	38.7119	25.1845	35.2285	32.7595	38.8234	42.6462	59.3508	53.5595	59.2277	63.4154	Ndrg3	2	156927345	156992056	-	8388	protein_coding	N-myc downstream regulated gene 3 [Source:MGI Symbol;Acc:MGI:1352499]	-
ENSMUSG00000001729	34.5946	35.7217	50.5795	49.4147	44.6332	49.3261	48.4396	42.169	46.0252	45.9513	Akt1	12	112653821	112674884	-	4098	protein_coding	thymoma viral proto-oncogene 1 [Source:MGI Symbol;Acc:MGI:87986]	-
ENSMUSG00000038418	20.5025	34.9031	81.1906	34.6393	26.509	62.666	66.6361	77.3798	62.1585	59.512	Egr1	18	34859823	34864984	+	4484	protein_coding	early growth response 1 [Source:MGI Symbol;Acc:MGI:95295]	zf-C2H2
ENSMUSG00000027907	26.6845	39.7148	113.265	113.984	85.6286	37.1504	13.5426	31.1348	16.5418	12.8188	S100a11	3	93520488	93526287	+	511	protein_coding	S100 calcium binding protein A11 [Source:MGI Symbol;Acc:MGI:1338798]	-
ENSMUSG00000031924	36.2838	35.8611	42.377	39.1106	46.7856	46.2907	48.0118	51.0007	45.1308	48.5102	Cyb5b	8	107150640	107187471	+	4374	protein_coding	cytochrome b5 type B [Source:MGI Symbol;Acc:MGI:1913677]	-
ENSMUSG00000055065	79.4272	90.2946	31.6169	33.0981	31.0288	37.7202	33.0903	36.2809	32.2719	33.4327	Ddx17	15	79527736	79546741	-	7643	protein_coding	DEAD (Asp-Glu-Ala-Asp) box polypeptide 17 [Source:MGI Symbol;Acc:MGI:1914290]	-
ENSMUSG00000021114	29.3009	23.7396	45.4514	44.635	43.5735	44.5953	53.9269	51.2323	54.1849	54.5407	Atp6v1d	12	78840725	78861638	-	4602	protein_coding	ATPase, H+ transporting, lysosomal V1 subunit D [Source:MGI Symbol;Acc:MGI:1921084]	-
ENSMUSG00000028194	35.05	53.8449	62.2946	46.856	57.4605	40.9782	35.3639	46.6727	34.5499	41.668	Ddah1	3	145758675	145894277	+	3983	protein_coding	dimethylarginine dimethylaminohydrolase 1 [Source:MGI Symbol;Acc:MGI:1916469]	-
ENSMUSG00000053931	45.2373	46.526	67.888	58.0986	68.2029	43.9594	29.4472	46.4237	27.8329	29.8735	Cnn3	3	121426497	121458207	+	3037	protein_coding	calponin 3, acidic [Source:MGI Symbol;Acc:MGI:1919244]	-
ENSMUSG00000020349	31.368	28.1805	45.5819	39.558	46.2404	46.1394	52.4369	52.6217	52.44	55.8487	Ppp2ca	11	52098681	52127778	+	7490	protein_coding	protein phosphatase 2 (formerly 2A), catalytic subunit, alpha isoform [Source:MGI Symbol;Acc:MGI:1321159]	-
ENSMUSG00000045589	39.8544	23.9362	32.2057	32.9894	45.0584	43.8808	49.7345	59.1657	54.3023	58.6233	Frrs1l	4	56957173	56990391	-	6817	protein_coding	ferric-chelate reductase 1 like [Source:MGI Symbol;Acc:MGI:2442704]	-
ENSMUSG00000031837	49.4633	42.1337	44.042	30.0521	36.7751	63.6682	44.0137	43.7401	49.389	40.0432	Necab2	8	119446719	119472640	+	2096	protein_coding	N-terminal EF-hand calcium binding protein 2 [Source:MGI Symbol;Acc:MGI:2152211]	-
ENSMUSG00000002808	37.4927	30.5102	38.4556	37.0467	44.5485	43.5408	50.6731	58.165	47.8944	43.1764	Epdr1	13	19591706	19619927	-	2745	protein_coding	ependymin related protein 1 (zebrafish) [Source:MGI Symbol;Acc:MGI:2145369]	-
ENSMUSG00000026664	38.3602	28.7327	62.6978	52.7185	57.496	35.0402	48.1993	46.8809	47.3324	46.6982	Phyh	2	4919019	4938730	+	1893	protein_coding	phytanoyl-CoA hydroxylase [Source:MGI Symbol;Acc:MGI:891978]	-
ENSMUSG00000030376	46.8283	27.7473	35.534	41.376	36.3749	51.4358	52.646	58.3054	48.908	49.3844	Slc8a2	7	16129826	16161063	+	5261	protein_coding	solute carrier family 8 (sodium/calcium exchanger), member 2 [Source:MGI Symbol;Acc:MGI:107996]	-
ENSMUSG00000037771	31.0887	59.8022	41.1022	32.4916	32.2826	63.3942	57.3058	41.2898	52.6855	36.3985	Slc32a1	2	158610767	158615748	+	2797	protein_coding	solute carrier family 32 (GABA vesicular transporter), member 1 [Source:MGI Symbol;Acc:MGI:1194488]	-
ENSMUSG00000019943	38.2875	34.2847	34.0971	31.9535	37.3674	57.2207	48.0348	47.3796	57.815	58.0164	Atp2b1	10	98914406	99026143	+	15218	protein_coding	ATPase, Ca++ transporting, plasma membrane 1 [Source:MGI Symbol;Acc:MGI:104653]	-
ENSMUSG00000064365	21.0938	29.7381	44.4962	36.4446	74.6542	50.4535	45.1126	38.2495	40.1152	83.0082	mt-Ts2	MT	11613	11671	+	59	Mt_tRNA	mitochondrially encoded tRNA serine 2 [Source:MGI Symbol;Acc:MGI:102474]	-
ENSMUSG00000028367	27.6472	23.7056	53.9659	56.3824	56.5216	46.546	47.6108	46.004	33.9401	33.2013	Txn1	4	57943373	57956411	-	1051	protein_coding	thioredoxin 1 [Source:MGI Symbol;Acc:MGI:98874]	-
ENSMUSG00000024777	42.6153	43.0101	41.0816	41.8993	36.5348	46.5618	52.1112	43.9456	50.5906	43.1596	Ppp2r5b	19	6227765	6235872	-	2895	protein_coding	protein phosphatase 2, regulatory subunit B', beta [Source:MGI Symbol;Acc:MGI:2388480]	-
ENSMUSG00000014606	33.4871	31.0632	47.6616	45.7014	42.783	46.8661	54.0113	48.6472	48.1653	46.2027	Slc25a11	11	70644196	70647479	-	2120	protein_coding	solute carrier family 25 (mitochondrial carrier oxoglutarate carrier), member 11 [Source:MGI Symbol;Acc:MGI:1915113]	-
ENSMUSG00000028773	27.088	17.4105	38.8721	37.8069	34.9985	50.0232	72.508	56.4866	52.0386	46.3416	Fabp3	4	130308595	130315463	+	823	protein_coding	fatty acid binding protein 3, muscle and heart [Source:MGI Symbol;Acc:MGI:95476]	-
ENSMUSG00000053025	27.323	12.2259	30.3043	27.1048	46.988	42.5478	52.2992	79.6961	50.8321	55.134	Sv2b	7	75114894	75309262	-	8381	protein_coding	synaptic vesicle glycoprotein 2 b [Source:MGI Symbol;Acc:MGI:1927338]	-
ENSMUSG00000040712	61.239	32.7524	36.4536	46.6755	41.7385	40.0286	46.8842	28.962	56.2549	61.8534	Camta2	11	70669463	70688105	-	5207	protein_coding	calmodulin binding transcription activator 2 [Source:MGI Symbol;Acc:MGI:2135957]	CG-1
ENSMUSG00000040276	47.1194	41.4907	29.792	33.5159	31.0516	48.2289	52.1234	53.1929	45.2546	48.0273	Pacsin1	17	27655509	27711482	+	6525	protein_coding	protein kinase C and casein kinase substrate in neurons 1 [Source:MGI Symbol;Acc:MGI:1345181]	-
ENSMUSG00000061451	40.85	37.1082	38.7376	40.3897	38.2189	41.6887	49.357	52.3571	52.0617	56.1754	Tmem151a	19	5070859	5085531	-	4807	protein_coding	transmembrane protein 151A [Source:MGI Symbol;Acc:MGI:2147713]	-
ENSMUSG00000031451	50.0328	44.5064	52.9301	65.4015	46.7873	39.9857	44.8343	38.2615	38.1727	39.8834	Gas6	8	13465374	13494490	-	2548	protein_coding	growth arrest specific 6 [Source:MGI Symbol;Acc:MGI:95660]	-
ENSMUSG00000071659	41.3056	39.7015	39.4829	43.958	38.0566	46.6212	46.7345	49.6786	45.694	44.7967	Hnrnpul2	19	8819401	8834142	+	5726	protein_coding	heterogeneous nuclear ribonucleoprotein U-like 2 [Source:MGI Symbol;Acc:MGI:1915943]	-
ENSMUSG00000071662	32.4162	27.6927	48.3219	50.4917	42.5317	46.2651	51.8224	49.5283	47.5229	50.5688	Polr2g	19	8793129	8798557	-	868	protein_coding	polymerase (RNA) II (DNA directed) polypeptide G [Source:MGI Symbol;Acc:MGI:1914960]	-
ENSMUSG00000021792	30.6159	26.3658	53.266	45.3721	50.3865	40.4283	46.2628	38.6773	47.7122	51.8323	Fam213a	14	40993740	41013788	-	2948	protein_coding	family with sequence similarity 213, member A [Source:MGI Symbol;Acc:MGI:1917814]	-
ENSMUSG00000036644	31.8231	40.1089	50.1795	39.4857	42.3148	50.1634	45.3502	47.2037	45.273	39.9078	Tbc1d9b	11	50131396	50172785	+	6429	protein_coding	TBC1 domain family, member 9B [Source:MGI Symbol;Acc:MGI:1924045]	-
ENSMUSG00000025743	46.2408	53.1237	46.4753	48.807	49.5557	43.0078	39.5091	41.6941	34.6733	37.7083	Sdc3	4	130792537	130826319	+	5989	protein_coding	syndecan 3 [Source:MGI Symbol;Acc:MGI:1349163]	-
ENSMUSG00000003378	39.6194	41.9398	41.5841	38.2414	35.594	48.0686	42.7058	52.3788	43.2783	42.1944	Grik5	7	25009849	25072346	-	5168	protein_coding	glutamate receptor, ionotropic, kainate 5 (gamma 2) [Source:MGI Symbol;Acc:MGI:95818]	-
ENSMUSG00000110185	50.2534	41.2738	48.4718	44.2739	35.7057	41.0636	45.757	45.3096	48.7963	61.4346	Igip	18	36300101	36301517	+	1417	protein_coding	IgA inducing protein [Source:MGI Symbol;Acc:MGI:1924271]	-
ENSMUSG00000046240	45.2346	53.9941	53.5741	42.2496	45.7824	42.3882	35.706	36.7299	41.1993	38.9406	Hepacam	9	37367351	37386575	+	3347	protein_coding	hepatocyte cell adhesion molecule [Source:MGI Symbol;Acc:MGI:1920177]	-
ENSMUSG00000030410	44.3509	40.6374	40.5825	40.1573	35.7799	46.1671	47.1724	45.6244	44.6894	46.0337	Dmwd	7	19076227	19082776	+	2556	protein_coding	dystrophia myotonica-containing WD repeat motif [Source:MGI Symbol;Acc:MGI:94907]	-
ENSMUSG00000025656	37.2408	36.2265	36.2867	32.9542	36.7768	53.1188	48.6048	48.2729	55.7359	52.4432	Arhgef9	X	95048935	95196856	-	8776	protein_coding	CDC42 guanine nucleotide exchange factor (GEF) 9 [Source:MGI Symbol;Acc:MGI:2442233]	-
ENSMUSG00000020153	34.9921	24.2723	48.6505	44.0633	38.9629	43.0229	47.9964	47.223	54.0235	50.4928	Ndufs7	10	80249121	80256794	+	1718	protein_coding	NADH:ubiquinone oxidoreductase core subunit S7 [Source:MGI Symbol;Acc:MGI:1922656]	-
ENSMUSG00000040097	36.3652	35.6311	31.5426	36.3798	32.4012	43.921	50.5625	45.2164	48.6115	45.835	Flywch1	17	23752793	23771602	-	4266	protein_coding	FLYWCH-type zinc finger 1 [Source:MGI Symbol;Acc:MGI:2442638]	-
ENSMUSG00000053907	49.3578	57.2073	41.0331	43.0543	44.0672	40.8781	40.2391	37.7545	40.1978	43.2597	Mat2a	6	72432799	72439558	-	4486	protein_coding	methionine adenosyltransferase II, alpha [Source:MGI Symbol;Acc:MGI:2443731]	-
ENSMUSG00000039809	52.9772	22.5507	31.9053	33.8817	36.1895	35.8278	44.6023	57.5994	52.3489	56.2742	Gabbr2	4	46662305	46991873	-	6686	protein_coding	gamma-aminobutyric acid (GABA) B receptor, 2 [Source:MGI Symbol;Acc:MGI:2386030]	-
ENSMUSG00000025871	38.0996	39.4548	47.4516	45.1644	49.372	43.0888	43.7121	48.9652	44.0988	43.5656	4833439L19Rik	13	54551218	54565435	-	3187	protein_coding	RIKEN cDNA 4833439L19 gene [Source:MGI Symbol;Acc:MGI:1921162]	-
ENSMUSG00000031824	30.093	28.1303	33.5672	31.3634	38.2491	47.7819	45.3918	66.014	41.9623	46.0848	6430548M08Rik	8	120114152	120165306	+	6626	protein_coding	RIKEN cDNA 6430548M08 gene [Source:MGI Symbol;Acc:MGI:2443793]	-
ENSMUSG00000008734	48.5356	36.8089	43.7656	36.7979	42.0082	38.515	43.1842	39.9678	44.3516	43.3158	Gprc5b	7	118972047	118995211	-	4630	protein_coding	G protein-coupled receptor, family C, group 5, member B [Source:MGI Symbol;Acc:MGI:1927596]	-
ENSMUSG00000017009	35.3936	40.3906	63.498	50.8271	54.4511	41.9861	33.2941	36.3716	30.9086	29.5157	Sdc4	2	164424247	164443887	-	2547	protein_coding	syndecan 4 [Source:MGI Symbol;Acc:MGI:1349164]	-
ENSMUSG00000061232	32.5948	36.3512	77.8378	75.2455	64.0441	40.7025	26.5756	31.1943	17.9342	23.6377	H2-K1	17	33996017	34000333	-	2608	protein_coding	histocompatibility 2, K1, K region [Source:MGI Symbol;Acc:MGI:95904]	-
ENSMUSG00000052456	32.7653	27.6101	50.0498	51.9453	48.7736	42.0119	49.4973	46.1002	48.8027	49.1441	Asna1	8	85017931	85025281	-	1881	protein_coding	arsA arsenite transporter, ATP-binding, homolog 1 (bacterial) [Source:MGI Symbol;Acc:MGI:1928379]	-
ENSMUSG00000024026	35.9896	26.9907	45.0877	42.5863	47.5623	44.816	50.2618	47.9043	45.2857	45.9376	Glo1	17	30592866	30612659	-	1935	protein_coding	glyoxalase 1 [Source:MGI Symbol;Acc:MGI:95742]	-
ENSMUSG00000025232	36.95	42.2228	79.895	78.1338	77.7576	35.8489	26.6165	32.5054	22.1062	27.6649	Hexa	9	59539540	59565109	+	1996	protein_coding	hexosaminidase A [Source:MGI Symbol;Acc:MGI:96073]	-
ENSMUSG00000046229	32.295	29.8204	57.3528	74.574	47.9524	39.7374	44.9569	41.5516	44.6216	41.0543	Scand1	2	156311847	156312704	-	759	protein_coding	SCAN domain-containing 1 [Source:MGI Symbol;Acc:MGI:1343132]	-
ENSMUSG00000004937	39.1716	36.7463	46.7238	48.3771	41.6125	41.6747	43.5895	46.3938	47.0844	46.5525	Sgta	10	81044075	81060181	-	2876	protein_coding	small glutamine-rich tetratricopeptide repeat (TPR)-containing, alpha [Source:MGI Symbol;Acc:MGI:1098703]	-
ENSMUSG00000010803	26.0728	18.9042	31.1932	26.9249	40.4801	37.6581	59.0532	51.4431	62.1137	62.0041	Gabra1	11	42130939	42182930	-	7326	protein_coding	gamma-aminobutyric acid (GABA) A receptor, subunit alpha 1 [Source:MGI Symbol;Acc:MGI:95613]	-
ENSMUSG00000020733	36.7387	45.7853	66.5398	59.3326	58.8585	42.4229	31.4143	40.4451	31.528	35.4273	Slc9a3r1	11	115163341	115181181	+	1925	protein_coding	solute carrier family 9 (sodium/hydrogen exchanger), member 3 regulator 1 [Source:MGI Symbol;Acc:MGI:1349482]	-
ENSMUSG00000052298	37.3643	26.6784	40.1239	36.622	44.8952	47.6813	50.8337	49.0672	49.7489	49.0618	Cdc42se2	11	54717456	54787675	-	3661	protein_coding	CDC42 small effector 2 [Source:MGI Symbol;Acc:MGI:1919979]	-
ENSMUSG00000036062	31.0765	34.3038	33.4256	29.5065	29.6209	51.1231	53.1432	53.0019	51.9664	53.0825	Phf24	4	42916660	42944752	+	7118	protein_coding	PHD finger protein 24 [Source:MGI Symbol;Acc:MGI:2140712]	-
ENSMUSG00000028020	33.7913	26.3842	36.0285	32.1305	39.8404	42.5311	52.238	55	53.9917	55.8134	Glrb	3	80843599	80913660	-	4655	protein_coding	glycine receptor, beta subunit [Source:MGI Symbol;Acc:MGI:95751]	-
ENSMUSG00000013033	45.7671	45.9802	32.4426	33.2524	33.8944	48.0154	45.6326	46.2474	43.1814	45.5129	Adgrl1	8	83900105	83941954	+	8587	protein_coding	adhesion G protein-coupled receptor L1 [Source:MGI Symbol;Acc:MGI:1929461]	-
ENSMUSG00000091264	32.3358	26.8355	35.8855	31.614	41.1362	41.3941	52.5442	54.5051	53.5869	54.8413	Smim13	13	41249844	41276577	+	4483	protein_coding	small integral membrane protein 13 [Source:MGI Symbol;Acc:MGI:2652854]	-
ENSMUSG00000020386	28.2839	22.6949	49.718	42.1278	48.3499	46.3195	46.5735	43.3812	44.1389	44.6822	Sar1b	11	51763687	51791925	+	1255	protein_coding	secretion associated Ras related GTPase 1B [Source:MGI Symbol;Acc:MGI:1913647]	-
ENSMUSG00000001025	27.3916	32.8149	102.901	93.5447	66.2225	36.608	21.6514	37.3919	15.5824	16.6145	S100a6	3	90612882	90624181	+	1367	protein_coding	S100 calcium binding protein A6 (calcyclin) [Source:MGI Symbol;Acc:MGI:1339467]	-
ENSMUSG00000030854	32.341	65.904	43.6981	33.0837	32.0684	64.7732	40.407	42.9416	41.2187	31.8138	Ptpn5	7	47077795	47133684	-	5794	protein_coding	protein tyrosine phosphatase, non-receptor type 5 [Source:MGI Symbol;Acc:MGI:97807]	-
ENSMUSG00000021395	33.6354	29.6715	34.1641	30.8899	38.3834	47.8615	51.0908	49.2936	50.3889	47.4178	Spin1	13	51100880	51152546	+	4498	protein_coding	spindlin 1 [Source:MGI Symbol;Acc:MGI:109242]	-
ENSMUSG00000026879	47.6656	45.1466	62.5227	54.0072	60.7824	42.751	33.8755	36.778	33.308	28.0593	Gsn	2	35256380	35307892	+	3157	protein_coding	gelsolin [Source:MGI Symbol;Acc:MGI:95851]	-
ENSMUSG00000035901	37.9152	38.7226	42.3297	39.1027	41.7716	44.9477	43.9017	41.2358	47.7277	49.8807	Dennd5a	7	109893780	109960470	-	8677	protein_coding	DENN/MADD domain containing 5A [Source:MGI Symbol;Acc:MGI:1201681]	-
ENSMUSG00000035674	25.255	19.9146	50.8974	48.4526	42.5308	45.3388	51.8266	41.4579	38.2115	36.8989	Ndufa3	7	3617373	3620327	+	1022	protein_coding	NADH:ubiquinone oxidoreductase subunit A3 [Source:MGI Symbol;Acc:MGI:1913341]	-
ENSMUSG00000027712	35.6573	34.3274	63.3205	60.2882	69.8268	36.1265	32.6527	43.5597	28.6994	29.3174	Anxa5	3	36448923	36475894	-	1777	protein_coding	annexin A5 [Source:MGI Symbol;Acc:MGI:106008]	-
ENSMUSG00000033676	40.2394	30.0739	35.0154	35.1689	41.2118	42.8751	45.7875	45.0603	51.7181	53.4048	Gabrb3	7	57419692	57828802	+	6542	protein_coding	gamma-aminobutyric acid (GABA) A receptor, subunit beta 3 [Source:MGI Symbol;Acc:MGI:95621]	-
ENSMUSG00000020372	27.8954	27.4316	60.9695	56.6078	52.9851	46.9598	38.695	43.1043	38.3535	34.5498	Rack1	11	48800332	48806434	+	5119	protein_coding	receptor for activated C kinase 1 [Source:MGI Symbol;Acc:MGI:101849]	-
ENSMUSG00000022789	41.4016	37.2514	37.5729	35.8449	39.9327	37.9436	44.0555	44.2301	48.0777	53.5589	Dnm1l	16	16312230	16358959	-	5203	protein_coding	dynamin 1-like [Source:MGI Symbol;Acc:MGI:1921256]	-
ENSMUSG00000022791	39.9461	46.4577	35.1975	34.6851	31.129	45.7798	39.9572	46.4579	42.6424	40.4994	Tnk2	16	32643874	32683493	+	5738	protein_coding	tyrosine kinase, non-receptor, 2 [Source:MGI Symbol;Acc:MGI:1858308]	-
ENSMUSG00000024640	35.3739	39.2374	55.2117	45.1347	49.6993	45.6161	41.7329	38.9515	41.1581	40.3087	Psat1	19	15904678	15947337	-	4254	protein_coding	phosphoserine aminotransferase 1 [Source:MGI Symbol;Acc:MGI:2183441]	-
ENSMUSG00000022474	32.9079	24.4061	51.6586	54.217	45.6807	41.4086	46.0634	45.4533	45.4594	45.0488	Pmm1	15	81951108	81960930	-	2866	protein_coding	phosphomannomutase 1 [Source:MGI Symbol;Acc:MGI:1353418]	-
ENSMUSG00000078126	19.5398	13.2466	70.4457	58.1071	50.4013	41.4038	41.6309	37.7326	41.903	46.1755	Rpl23a-ps3	14	34170655	34171122	+	468	processed_pseudogene	ribosomal protein L23A, pseudogene 3 [Source:MGI Symbol;Acc:MGI:3781353]	-
ENSMUSG00000090291	20.8156	57.1615	58.8777	35.8687	26.4524	88.1823	45.9797	24.5556	50.4919	27.0576	Lrrc10b	19	10455371	10457447	-	2077	protein_coding	leucine rich repeat containing 10B [Source:MGI Symbol;Acc:MGI:2685551]	-
ENSMUSG00000024140	42.4096	51.6439	47.1726	39.9298	37.9236	42.6661	38.5635	35.8975	36.5669	40.5779	Epas1	17	86753907	86833410	+	5309	protein_coding	endothelial PAS domain protein 1 [Source:MGI Symbol;Acc:MGI:109169]	-
ENSMUSG00000058600	18.8848	17.1969	62.4883	55.1379	51.9295	42.3099	48.2622	40.0717	41.5739	40.0556	Rpl30	15	34440505	34443640	-	3020	protein_coding	ribosomal protein L30 [Source:MGI Symbol;Acc:MGI:98037]	-
ENSMUSG00000020361	35.0718	33.6648	39.6712	44.3999	45.6576	41.4025	45.9143	51.1212	44.8637	48.2506	Hspa4	11	53259814	53300457	-	5528	protein_coding	heat shock protein 4 [Source:MGI Symbol;Acc:MGI:1342292]	-
ENSMUSG00000030682	35.99	29.6486	44.2822	48.3587	41.5436	40.3471	48.8584	49.9752	44.4383	49.1024	Cdipt	7	126975914	126980501	+	2592	protein_coding	CDP-diacylglycerol--inositol 3-phosphatidyltransferase (phosphatidylinositol synthase) [Source:MGI Symbol;Acc:MGI:105491]	-
ENSMUSG00000028266	22.7171	17.1313	50.52	43.2841	40.2075	41.2567	44.6523	54.9476	50.8289	56.6922	Lmo4	3	144188530	144205220	-	3530	protein_coding	LIM domain only 4 [Source:MGI Symbol;Acc:MGI:109360]	-
ENSMUSG00000006095	27.8056	22.7937	55.2948	55.611	44.9334	40.8191	48.6184	46.1673	44.1596	45.7229	Tbcb	7	30224131	30232272	-	1442	protein_coding	tubulin folding cofactor B [Source:MGI Symbol;Acc:MGI:1913661]	-
ENSMUSG00000026678	34.7443	37.3089	63.8867	47.3412	56.8589	40.1039	35.0944	42.6672	30.9777	42.5675	Rgs5	1	169655501	169695813	+	4546	protein_coding	regulator of G-protein signaling 5 [Source:MGI Symbol;Acc:MGI:1098434]	-
ENSMUSG00000027797	28.7248	29.2386	29.9717	25.6797	36.51	49.6696	52.0601	52.6595	48.1331	51.9413	Dclk1	3	55242364	55539068	+	15296	protein_coding	doublecortin-like kinase 1 [Source:MGI Symbol;Acc:MGI:1330861]	-
ENSMUSG00000030934	39.3904	39.7747	57.0431	47.7264	47.6412	40.9815	40.5111	44.7519	36.3425	36.4717	Oat	7	132557478	132576398	-	2360	protein_coding	ornithine aminotransferase [Source:MGI Symbol;Acc:MGI:97394]	-
ENSMUSG00000028149	34.081	29.9891	36.7982	33.7838	40.8424	41.7802	48.7681	47.6258	50.9847	54.9825	Rap1gds1	3	138925902	139075201	-	7559	protein_coding	RAP1, GTP-GDP dissociation stimulator 1 [Source:MGI Symbol;Acc:MGI:2385189]	-
ENSMUSG00000027706	32.8673	30.7844	44.0852	41.2683	45.2379	40.6205	47.1901	50.4683	45.2583	47.7429	Sec62	3	30792875	30821263	+	4343	protein_coding	SEC62 homolog (S. cerevisiae) [Source:MGI Symbol;Acc:MGI:1916526]	-
ENSMUSG00000015709	31.0206	37.9175	38.8836	31.2715	37.9208	45.2521	45.2712	50.3572	44.7286	45.1755	Arnt2	7	84246278	84410176	-	7689	protein_coding	aryl hydrocarbon receptor nuclear translocator 2 [Source:MGI Symbol;Acc:MGI:107188]	bHLH
ENSMUSG00000027457	43.5855	30.2431	33.6991	35.6154	34.319	45.4551	38.3486	47.8416	45.9292	47.8783	Snph	2	151590549	151632593	-	7861	protein_coding	syntaphilin [Source:MGI Symbol;Acc:MGI:2139270]	-
ENSMUSG00000060373	34.93	32.4495	46.828	45.5074	53.6106	39.0765	41.6675	51.1704	42.2056	45.3403	Hnrnpc	14	52073377	52104028	-	4322	protein_coding	heterogeneous nuclear ribonucleoprotein C [Source:MGI Symbol;Acc:MGI:107795]	-
ENSMUSG00000006435	28.5701	32.5638	41.5924	38.5962	37.3142	55.2229	41.8284	45.9939	39.8465	39.9288	Neurl1a	19	47178820	47259440	+	4411	protein_coding	neuralized E3 ubiquitin protein ligase 1A [Source:MGI Symbol;Acc:MGI:1334263]	-
ENSMUSG00000079018	32.4274	32.015	59.6695	51.8533	48.1751	41.027	35.2981	37.5447	38.4083	46.1786	Ly6c1	15	75044018	75048830	-	1677	protein_coding	lymphocyte antigen 6 complex, locus C1 [Source:MGI Symbol;Acc:MGI:96882]	-
ENSMUSG00000061111	28.7012	26.5053	43.5752	45.187	40.0081	43.0658	48.6238	43.3037	42.8137	50.0445	Mcrip1	11	120542888	120549727	-	1282	protein_coding	MAPK regulated corepressor interacting protein 1 [Source:MGI Symbol;Acc:MGI:2384752]	-
ENSMUSG00000106037	18.141	12.0012	75.6986	69.0911	50.9202	35.712	37.3861	33.4269	36.6453	49.718	Gm4332	3	119709516	119709861	+	346	processed_pseudogene	predicted gene 4332 [Source:MGI Symbol;Acc:MGI:3782515]	-
ENSMUSG00000037679	40.902	71.116	32.8515	33.0557	33.0646	54.6201	39.1788	41.4999	42.3424	36.4471	Inf2	12	112588784	112615557	+	4871	protein_coding	inverted formin, FH2 and WH2 domain containing [Source:MGI Symbol;Acc:MGI:1917685]	-
ENSMUSG00000027894	36.6821	28.0395	25.1622	23.1123	30.6374	45.7929	48.1855	69.0919	41.9231	41.751	Slc6a17	3	107467543	107518018	-	10283	protein_coding	solute carrier family 6 (neurotransmitter transporter), member 17 [Source:MGI Symbol;Acc:MGI:2442535]	-
ENSMUSG00000024213	32.499	28.7029	41.877	45.3004	36.0538	46.4609	50.5522	45.5802	47.631	50.7342	Nudt3	17	27579382	27623495	-	4607	protein_coding	nudix (nucleotide diphosphate linked moiety X)-type motif 3 [Source:MGI Symbol;Acc:MGI:1928484]	-
ENSMUSG00000013662	30.2386	28.941	45.0138	41.3446	44.7284	41.49	47.9153	46.4501	47.4177	47.9651	Atad1	19	32672563	32712298	-	2813	protein_coding	ATPase family, AAA domain containing 1 [Source:MGI Symbol;Acc:MGI:1915229]	-
ENSMUSG00000042182	34.4654	25.3019	35.5324	33.8302	32.6284	38.3355	55.3647	41.3446	57.5054	66.2649	Bend6	1	33852052	33907816	-	3421	protein_coding	BEN domain containing 6 [Source:MGI Symbol;Acc:MGI:2444572]	-
ENSMUSG00000028445	33.7283	23.0437	49.362	42.0119	44.8023	39.081	47.8215	43.0804	45.4283	48.6758	Enho	4	41638144	41640324	-	1269	protein_coding	energy homeostasis associated [Source:MGI Symbol;Acc:MGI:1916888]	-
ENSMUSG00000062397	34.8061	30.2698	42.7653	40.8198	43.4926	46.4341	44.7687	49.033	46.6228	44.6142	Zfp706	15	36997027	37007773	-	4981	protein_coding	zinc finger protein 706 [Source:MGI Symbol;Acc:MGI:1915286]	-
ENSMUSG00000063297	30.5472	25.4264	47.6837	41.6585	48.8962	44.9261	33.8712	40.3976	37.6117	51.8565	Luzp2	7	54835498	55268885	+	5617	protein_coding	leucine zipper protein 2 [Source:MGI Symbol;Acc:MGI:1889615]	-
ENSMUSG00000029106	38.8398	39.3292	36.927	34.2103	39.5146	45.6682	42.4881	48.4176	44.4315	42.5119	Add1	5	34573664	34632308	+	8561	protein_coding	adducin 1 (alpha) [Source:MGI Symbol;Acc:MGI:87918]	-
ENSMUSG00000011884	45.0202	49.4566	65.9732	69.0925	64.6981	34.0115	31.7222	29.9381	29.9352	33.5972	Gltp	5	114669398	114690984	-	1762	protein_coding	glycolipid transfer protein [Source:MGI Symbol;Acc:MGI:1929253]	-
ENSMUSG00000060419	22.2085	16.71	54.6846	60.0872	36.9284	42.6652	48.4045	36.2048	33.0958	29.5681	Rps16-ps2	5	129128077	129128517	-	441	processed_pseudogene	ribosomal protein S16, pseudogene 2 [Source:MGI Symbol;Acc:MGI:3704259]	-
ENSMUSG00000022973	46.1392	33.4272	28.9294	28.2536	35.6692	36.9919	41.6185	49.4957	44.8658	50.1182	Synj1	16	90936092	91011308	-	8085	protein_coding	synaptojanin 1 [Source:MGI Symbol;Acc:MGI:1354961]	-
ENSMUSG00000024479	23.0198	17.9023	36.9836	32.9073	36.9735	45.2368	54.2434	48.8255	59.3132	67.5272	Mal2	15	54571192	54602847	+	2950	protein_coding	mal, T cell differentiation protein 2 [Source:MGI Symbol;Acc:MGI:2146021]	-
ENSMUSG00000030685	38.9019	31.6529	39.0327	39.7965	32.2051	45.0315	48.0102	44.3495	51.5713	51.7416	Kctd13	7	126928879	126945631	+	2487	protein_coding	potassium channel tetramerisation domain containing 13 [Source:MGI Symbol;Acc:MGI:1923739]	-
ENSMUSG00000040390	30.1643	30.6686	39.8421	38.1865	34.3366	48.8971	45.0719	46.9106	47.2505	45.5666	Map3k10	7	27656375	27674598	-	4142	protein_coding	mitogen-activated protein kinase kinase kinase 10 [Source:MGI Symbol;Acc:MGI:1346879]	-
ENSMUSG00000055254	34.7178	39.762	41.0617	33.1126	39.3418	40.8633	39.577	41.4303	40.979	44.6859	Ntrk2	13	58806569	59133970	+	19292	protein_coding	neurotrophic tyrosine kinase, receptor, type 2 [Source:MGI Symbol;Acc:MGI:97384]	-
ENSMUSG00000010095	39.6665	36.841	65.3608	62.7403	49.4812	34.1543	35.9009	38.8803	33.8529	33.7405	Slc3a2	19	8706882	8723369	-	3529	protein_coding	solute carrier family 3 (activators of dibasic and neutral amino acid transport), member 2 [Source:MGI Symbol;Acc:MGI:96955]	-
ENSMUSG00000037996	50.5581	28.7087	26.651	23.7087	31.2523	38.0932	46.6098	50.1976	57.6393	56.814	Slc24a2	4	86983124	87230477	-	12217	protein_coding	solute carrier family 24 (sodium/potassium/calcium exchanger), member 2 [Source:MGI Symbol;Acc:MGI:1923626]	-
ENSMUSG00000074748	34.3415	31.4037	38.0128	35.9765	39.6861	45.6932	49.224	47.8574	46.0348	40.6524	Atxn7l3b	10	112925430	112929001	-	3572	protein_coding	ataxin 7-like 3B [Source:MGI Symbol;Acc:MGI:1914971]	-
ENSMUSG00000033763	43.9932	53.4304	41.8094	40.1172	36.8509	43.8556	33.4472	43.1501	35.4709	39.5598	Mtss1l	8	110721476	110741400	+	5311	protein_coding	metastasis suppressor 1-like [Source:MGI Symbol;Acc:MGI:3039591]	-
ENSMUSG00000042066	37.5501	33.373	37.9704	36.6209	37.9071	44.048	36.7449	45.5844	44.8185	46.0537	Tmcc2	1	132356315	132391281	-	5692	protein_coding	transmembrane and coiled-coil domains 2 [Source:MGI Symbol;Acc:MGI:1916125]	-
ENSMUSG00000039262	48.1092	44.6608	28.3038	28.0047	32.9195	44.4604	36.7837	41.8301	39.4847	41.2581	Prrc2b	2	32151082	32234537	+	11262	protein_coding	proline-rich coiled-coil 2B [Source:MGI Symbol;Acc:MGI:1923304]	-
ENSMUSG00000063659	45.7706	17.7132	30.616	39.2559	47.7107	34.6251	44.4735	45.4433	52.781	61.8469	Zbtb18	1	177442351	177450764	+	6138	protein_coding	zinc finger and BTB domain containing 18 [Source:MGI Symbol;Acc:MGI:1353609]	ZBTB
ENSMUSG00000032802	30.8351	30.3209	41.2216	38.2592	41.3085	44.1753	40.8685	56.238	40.6856	37.0133	Srxn1	2	152105516	152111376	+	2820	protein_coding	sulfiredoxin 1 homolog (S. cerevisiae) [Source:MGI Symbol;Acc:MGI:104971]	-
ENSMUSG00000042312	20.1305	23.4758	85.9011	86.2392	64.2777	33.6206	27.5471	32.1149	20.6494	25.5149	S100a13	3	90514435	90524581	+	715	protein_coding	S100 calcium binding protein A13 [Source:MGI Symbol;Acc:MGI:109581]	-
ENSMUSG00000028788	31.9568	31.6676	46.5185	43.5918	47.4288	42.9868	42.4574	44.392	42.5893	45.0363	Ptp4a2	4	129811219	129850003	+	4377	protein_coding	protein tyrosine phosphatase 4a2 [Source:MGI Symbol;Acc:MGI:1277117]	-
ENSMUSG00000029059	19.5998	12.8701	42.9808	35.8392	33.7461	54.798	61.2671	42.4097	44.8843	38.7459	Fam213b	4	154895504	154899135	-	1027	protein_coding	family with sequence similarity 213, member B [Source:MGI Symbol;Acc:MGI:1913719]	-
ENSMUSG00000054013	30.7469	34.1923	32.8352	29.6598	27.505	50.0969	56.5773	48.5163	46.0019	40.8614	Tmem179	12	112500189	112516747	-	2499	protein_coding	transmembrane protein 179 [Source:MGI Symbol;Acc:MGI:2144891]	-
ENSMUSG00000036699	41.1997	52.8673	38.8543	39.6373	29.8673	44.809	55.3576	23.7797	39.1006	29.5621	Zcchc12	X	36195904	36199158	+	2280	protein_coding	zinc finger, CCHC domain containing 12 [Source:MGI Symbol;Acc:MGI:1919943]	-
ENSMUSG00000054091	22.8102	20.8226	59.8951	65.4774	49.3119	37.7178	38.135	42.119	31.6739	40.9003	1810037I17Rik	3	122924203	122926184	+	1160	protein_coding	RIKEN cDNA 1810037I17 gene [Source:MGI Symbol;Acc:MGI:1914954]	-
ENSMUSG00000022208	41.6244	36.9919	39.8867	42.3643	32.5137	49.4626	43.7152	36.8746	47.1065	45.8706	Jph4	14	55106826	55116935	-	7064	protein_coding	junctophilin 4 [Source:MGI Symbol;Acc:MGI:2443113]	-
ENSMUSG00000036966	30.8726	29.5522	35.7515	33.6197	35.2444	45.5347	51.4142	47.5322	45.4361	44.8211	Spryd3	15	102116528	102136234	-	2927	protein_coding	SPRY domain containing 3 [Source:MGI Symbol;Acc:MGI:2446175]	-
ENSMUSG00000029461	44.9774	40.6943	36.1081	33.2257	38.8952	42.0232	43.0958	42.8114	44.6654	46.7243	Fam168a	7	100706635	100841656	+	7252	protein_coding	family with sequence similarity 168, member A [Source:MGI Symbol;Acc:MGI:2442372]	-
ENSMUSG00000047945	36.8152	31.3013	54.8145	53.7853	44.631	36.1137	44.8748	31.3199	38.1651	44.9699	Marcksl1	4	129513581	129515985	+	1605	protein_coding	MARCKS-like 1 [Source:MGI Symbol;Acc:MGI:97143]	-
ENSMUSG00000025544	33.6991	33.5813	40.44	40.9741	44.4877	43.1678	43.6554	46.6307	41.2803	41.5151	Tm9sf2	14	122107038	122159604	+	3107	protein_coding	transmembrane 9 superfamily member 2 [Source:MGI Symbol;Acc:MGI:1915309]	-
ENSMUSG00000068099	32.2842	28.8739	46.0783	48.1623	42.949	37.7581	48.7596	38.0762	43.5665	40.6409	1500009C09Rik	15	82252397	82260753	+	1904	protein_coding	RIKEN cDNA 1500009C09 gene [Source:MGI Symbol;Acc:MGI:1923755]	-
ENSMUSG00000025931	39.6361	38.7484	41.3732	34.6057	44.6915	37.3957	36.7528	38.4687	43.5889	46.282	Paqr8	1	20890606	20939650	+	5488	protein_coding	progestin and adipoQ receptor family member VIII [Source:MGI Symbol;Acc:MGI:1921479]	-
ENSMUSG00000019132	40.0484	44.2062	41.7423	41.6172	41.4278	44.0756	40.3547	42.152	40.6288	41.0182	BC005537	13	24801657	24816197	+	5849	protein_coding	cDNA sequence BC005537 [Source:MGI Symbol;Acc:MGI:2441726]	-
ENSMUSG00000042043	23.8859	23.5093	45.8462	54.7422	42.3052	42.1758	50.673	42.9222	39.6759	40.5356	Tbca	13	94788910	94842922	+	811	protein_coding	tubulin cofactor A [Source:MGI Symbol;Acc:MGI:107549]	-
ENSMUSG00000094392	14.7212	20.2117	46.2386	52.5468	37.5005	53.2743	59.887	59.7367	33.1484	19.3559	Gm3788	3	86672033	86672168	-	136	processed_pseudogene	predicted gene 3788 [Source:MGI Symbol;Acc:MGI:3781961]	-
ENSMUSG00000015094	40.9359	31.2339	37.9197	41.7566	37.7021	39.9886	44.6742	43.3174	45.7484	44.856	Npdc1	2	25399351	25409494	+	3906	protein_coding	neural proliferation, differentiation and control 1 [Source:MGI Symbol;Acc:MGI:1099802]	-
ENSMUSG00000056820	25.9845	29.6531	32.9502	31.6776	32.4325	54.043	54.4153	47.2431	48.4253	43.3547	Tsnax	8	125012997	125034192	+	3917	protein_coding	translin-associated factor X [Source:MGI Symbol;Acc:MGI:1855672]	-
ENSMUSG00000001017	34.0402	33.8817	38.6764	38.8808	38.5625	44.5677	48.3297	43.8066	41.6484	41.6764	Chtop	3	90498956	90509498	-	3637	protein_coding	chromatin target of PRMT1 [Source:MGI Symbol;Acc:MGI:1913761]	-
ENSMUSG00000023913	41.7049	30.1786	65.8027	56.9723	57.1174	30.915	33.1125	37.6962	38.9326	46.8675	Pla2g7	17	43568098	43612201	+	2905	protein_coding	phospholipase A2, group VII (platelet-activating factor acetylhydrolase, plasma) [Source:MGI Symbol;Acc:MGI:1351327]	-
ENSMUSG00000021282	34.7829	30.6831	35.1905	32.502	39.8549	43.5898	43.9132	42.1729	43.3797	43.4005	Eif5	12	111538016	111546752	+	6820	protein_coding	eukaryotic translation initiation factor 5 [Source:MGI Symbol;Acc:MGI:95309]	-
ENSMUSG00000095041	110.531	27.752	23.6836	21.8318	19.6102	30.6006	11.7318	19.6225	17.3791	21.4799	AC149090.1	JH584304.1	52190	59690	-	4238	protein_coding		-
ENSMUSG00000029076	33.4572	28.0422	40.7652	39.0519	37.5785	43.83	47.4526	41.2133	45.8836	43.3085	Sdf4	4	155992872	156013610	+	6115	protein_coding	stromal cell derived factor 4 [Source:MGI Symbol;Acc:MGI:108079]	-
ENSMUSG00000027858	40.8643	35.5091	35.5789	27.4914	39.0878	40.2665	48.6429	28.298	52.6548	47.0694	Tspan2	3	102734529	102801513	+	4755	protein_coding	tetraspanin 2 [Source:MGI Symbol;Acc:MGI:1917997]	-
ENSMUSG00000031299	31.2865	30.1822	38.6527	35.2625	41.9532	41.981	47.6872	45.6904	41.3059	44.6433	Pdha1	X	160122209	160138413	-	3734	protein_coding	pyruvate dehydrogenase E1 alpha 1 [Source:MGI Symbol;Acc:MGI:97532]	-
ENSMUSG00000073676	23.0904	19.9976	58.8577	56.3344	52.0968	34.5222	37.4508	34.8307	38.7661	46.6407	Hspe1	1	55088132	55091307	+	1474	protein_coding	heat shock protein 1 (chaperonin 10) [Source:MGI Symbol;Acc:MGI:104680]	-
ENSMUSG00000074781	31.7662	28.8891	38.5034	39.06	42.8108	38.3084	47.129	46.7009	48.6892	50.3556	Ube2n	10	95515145	95545657	+	4221	protein_coding	ubiquitin-conjugating enzyme E2N [Source:MGI Symbol;Acc:MGI:1934835]	-
ENSMUSG00000032470	29.6268	29.5956	39.6713	39.1845	41.8578	49.9295	42.6776	48.8685	42.7637	43.702	Mras	9	99385420	99437381	-	5134	protein_coding	muscle and microspikes RAS [Source:MGI Symbol;Acc:MGI:1100856]	-
ENSMUSG00000031166	34.3918	34.0026	39.4756	31.5072	34.0132	47.1502	40.7342	42.4445	42.7154	42.1117	Wdr13	X	8123301	8132892	-	5277	protein_coding	WD repeat domain 13 [Source:MGI Symbol;Acc:MGI:1914661]	-
ENSMUSG00000031353	27.4178	25.6738	39.9184	38.5453	41.7382	43.3065	44.2662	47.807	41.1843	41.7945	Rbbp7	X	162760402	162779092	+	2909	protein_coding	retinoblastoma binding protein 7, chromatin remodeling factor [Source:MGI Symbol;Acc:MGI:1194910]	-
ENSMUSG00000025375	57.6551	57.0798	29.3965	29.2315	28.9007	37.6657	37.7739	38.6313	39.4285	37.6085	Aatk	11	120007313	120047167	-	7159	protein_coding	apoptosis-associated tyrosine kinase [Source:MGI Symbol;Acc:MGI:1197518]	-
ENSMUSG00000010086	83.3377	54.7877	25.8499	29.0981	25.9565	37.3671	35.8097	33.2641	35.0353	33.9566	Rnf112	11	61448442	61454131	-	3923	protein_coding	ring finger protein 112 [Source:MGI Symbol;Acc:MGI:106611]	-
ENSMUSG00000028879	32.13	30.013	39.6806	39.6156	42.9756	36.4862	43.7151	42.5613	40.7618	48.6983	Stx12	4	132853501	132884509	-	3188	protein_coding	syntaxin 12 [Source:MGI Symbol;Acc:MGI:1931027]	-
ENSMUSG00000028005	27.1171	29.4584	36.3644	29.4711	35.5524	49.1427	45.6011	51.519	48.259	45.6762	Gucy1b1	3	82032006	82074689	-	3927	protein_coding	guanylate cyclase 1, soluble, beta 1 [Source:MGI Symbol;Acc:MGI:1860604]	-
ENSMUSG00000052397	24.5387	37.1353	63.3726	61.1276	50.0106	41.4325	30.7909	38.5666	26.7031	25.7713	Ezr	17	6738041	6782784	-	3290	protein_coding	ezrin [Source:MGI Symbol;Acc:MGI:98931]	-
ENSMUSG00000030127	34.4301	29.318	38.1271	42.0603	40.7034	41.435	46.5174	43.6818	47.227	50.1988	Cops7a	6	124958413	124965538	-	2711	protein_coding	COP9 signalosome subunit 7A [Source:MGI Symbol;Acc:MGI:1349400]	-
ENSMUSG00000001211	35.3279	33.0338	35.8245	34.3732	36.5587	45.3864	44.2127	41.9912	37.9565	39.631	Agpat3	10	78269178	78352489	-	7790	protein_coding	1-acylglycerol-3-phosphate O-acyltransferase 3 [Source:MGI Symbol;Acc:MGI:1336186]	-
ENSMUSG00000031833	53.674	41.3667	28.4914	31.2334	28.4375	43.1967	40.5571	38.0762	47.5517	47.4739	Mast3	8	70778117	70805054	-	5955	protein_coding	microtubule associated serine/threonine kinase 3 [Source:MGI Symbol;Acc:MGI:2683541]	-
ENSMUSG00000055022	35.9721	29.3944	33.8953	29.9885	40.3653	36.2248	44.8922	41.1487	46.2623	51.062	Cntn1	15	92051165	92341967	+	9433	protein_coding	contactin 1 [Source:MGI Symbol;Acc:MGI:105980]	-
ENSMUSG00000079426	30.9601	25.2485	47.1641	52.016	46.6938	40.0972	39.5864	41.0556	39.891	43.6522	Arpc4	6	113378115	113390448	+	2321	protein_coding	actin related protein 2/3 complex, subunit 4 [Source:MGI Symbol;Acc:MGI:1915339]	-
ENSMUSG00000039067	31.9731	28.5829	43.5283	42.3759	40.7302	41.4842	44.5923	44.1163	40.8	40.9387	Psmd7	8	107580381	107588464	-	2261	protein_coding	proteasome (prosome, macropain) 26S subunit, non-ATPase, 7 [Source:MGI Symbol;Acc:MGI:1351511]	-
ENSMUSG00000029103	30.0262	29.7966	38.655	42.2382	42.3963	41.7145	45.3954	39.8325	40.2791	39.6076	Lrpap1	5	35091501	35105766	-	4116	protein_coding	low density lipoprotein receptor-related protein associated protein 1 [Source:MGI Symbol;Acc:MGI:96829]	-
ENSMUSG00000022517	40.8778	37.388	36.6414	36.9855	35.2266	41.8893	42.1405	42.6213	44.0561	41.2175	Mgrn1	16	4886249	4938296	+	5087	protein_coding	mahogunin, ring finger 1 [Source:MGI Symbol;Acc:MGI:2447670]	-
ENSMUSG00000021476	27.1863	27.9554	32.9631	33.2015	35.4519	41.354	49.5795	46.4118	46.8097	47.9176	Habp4	13	64161824	64186537	+	5362	protein_coding	hyaluronic acid binding protein 4 [Source:MGI Symbol;Acc:MGI:1891713]	-
ENSMUSG00000025026	44.8946	43.4195	59.3344	42.5969	51.8405	36.4198	29.7212	36.0925	29.5342	32.0474	Add3	19	53140445	53247399	+	4938	protein_coding	adducin 3 (gamma) [Source:MGI Symbol;Acc:MGI:1351615]	-
ENSMUSG00000024997	34.5602	27.8575	46.4713	47.2818	43.1724	41.5729	46.6778	43.7068	40.8726	40.9228	Prdx3	19	60864051	60874556	-	1478	protein_coding	peroxiredoxin 3 [Source:MGI Symbol;Acc:MGI:88034]	-
ENSMUSG00000002379	27.402	25.2792	46.6284	44.478	40.7598	42.7925	48.7968	47.325	44.5865	37.673	Ndufa11	17	56717767	56722141	+	1092	protein_coding	NADH:ubiquinone oxidoreductase subunit A11 [Source:MGI Symbol;Acc:MGI:1917125]	-
ENSMUSG00000071072	32.6809	31.709	46.7605	50.0631	44.6755	39.3942	41.9956	49.1399	40.9743	44.1812	Ptges3	10	128058954	128077272	+	2217	protein_coding	prostaglandin E synthase 3 [Source:MGI Symbol;Acc:MGI:1929282]	-
ENSMUSG00000029020	36.3374	33.6677	33.6884	32.242	35.0365	41.8157	44.0396	45.9578	43.5716	40.946	Mfn2	4	147873599	147904704	-	5194	protein_coding	mitofusin 2 [Source:MGI Symbol;Acc:MGI:2442230]	-
ENSMUSG00000020376	32.612	27.8911	48.9443	46.1935	50.404	37.5997	38.4042	38.5656	32.9144	34.4207	Rnf130	11	50025346	50104758	+	1558	protein_coding	ring finger protein 130 [Source:MGI Symbol;Acc:MGI:1891717]	-
ENSMUSG00000028936	24.5736	19.8097	54.1738	52.575	48.4387	39.8424	40.9807	35.8742	34.245	34.973	Rpl22	4	152325742	152334071	+	2911	protein_coding	ribosomal protein L22 [Source:MGI Symbol;Acc:MGI:99262]	-
ENSMUSG00000054766	31.1632	29.9322	42.047	47.6569	42.1208	40.5714	45.1891	43.6373	42.0081	42.492	Set	2	30057378	30072577	+	4070	protein_coding	SET nuclear oncogene [Source:MGI Symbol;Acc:MGI:1860267]	-
ENSMUSG00000031246	30.8451	27.3095	50.2234	44.8333	55.126	37.4832	36.8337	31.8014	36.2412	40.0018	Sh3bgrl	X	109095365	109197873	+	3298	protein_coding	SH3-binding domain glutamic acid-rich protein like [Source:MGI Symbol;Acc:MGI:1930849]	-
ENSMUSG00000031950	29.9526	23.1424	34.9512	32.3691	33.4022	47.2995	49.0659	44.7462	43.1186	42.3132	Gabarapl2	8	111940703	111953612	+	2325	protein_coding	gamma-aminobutyric acid (GABA) A receptor-associated protein-like 2 [Source:MGI Symbol;Acc:MGI:1890602]	-
ENSMUSG00000031409	29.6295	21.945	33.4312	35.1408	32.4633	47.7454	54.5231	43.4024	44.7177	39.237	Tceal6	X	135208687	135210687	-	1114	protein_coding	transcription elongation factor A (SII)-like 6 [Source:MGI Symbol;Acc:MGI:1923939]	-
ENSMUSG00000031239	26.5897	22.9044	57.7973	41.3032	48.1853	46.0851	39.2532	36.6523	31.8274	41.14	Itm2a	X	107397099	107403376	-	1744	protein_coding	integral membrane protein 2A [Source:MGI Symbol;Acc:MGI:107706]	-
ENSMUSG00000020444	23.5313	20.9717	45.6483	39.2204	37.3946	44.2588	46.3286	40.4611	45.2354	44.4377	Guk1	11	59183875	59192212	-	1835	protein_coding	guanylate kinase 1 [Source:MGI Symbol;Acc:MGI:95871]	-
ENSMUSG00000051790	44.6631	43.6034	30.0041	30.5114	30.0145	43.204	46.8008	42.2087	42.1888	39.1651	Nlgn2	11	69823122	69837784	-	5785	protein_coding	neuroligin 2 [Source:MGI Symbol;Acc:MGI:2681835]	-
ENSMUSG00000025576	30.5335	23.1205	33.0555	33.9255	29.1669	45.382	46.9654	50.59	47.0539	45.1195	Rbfox3	11	118489762	118911597	-	5818	protein_coding	RNA binding protein, fox-1 homolog (C. elegans) 3 [Source:MGI Symbol;Acc:MGI:106368]	-
ENSMUSG00000053963	48.1599	16.7406	27.1034	31.0508	35.8105	37.3241	37.6997	45.4022	43.2557	53.5154	Stum	1	180432387	180483504	-	7375	protein_coding	mechanosensory transduction mediator [Source:MGI Symbol;Acc:MGI:2138735]	-
ENSMUSG00000054312	26.4327	20.5766	53.7002	56.3959	51.3677	40.8129	43.0762	43.8976	44.7616	36.698	Mrps21	3	95862634	95871519	-	739	protein_coding	mitochondrial ribosomal protein S21 [Source:MGI Symbol;Acc:MGI:1913542]	-
ENSMUSG00000033998	26.3409	25.9061	37.5879	39.8128	41.4892	41.4642	45.6112	40.5402	42.031	44.8388	Kcnk1	8	125995170	126030685	+	2235	protein_coding	potassium channel, subfamily K, member 1 [Source:MGI Symbol;Acc:MGI:109322]	-
ENSMUSG00000032279	30.9171	26.4866	36.0757	39.439	39.1701	39.3223	45.2879	48.9653	45.353	46.8312	Idh3a	9	54586334	54604661	+	5072	protein_coding	isocitrate dehydrogenase 3 (NAD+) alpha [Source:MGI Symbol;Acc:MGI:1915084]	-
ENSMUSG00000031227	42.3584	40.1651	30.6297	32.8325	31.9978	39.1732	47.4148	40.1283	43.8913	43.629	Magee1	X	105120378	105123927	+	3550	protein_coding	melanoma antigen, family E, 1 [Source:MGI Symbol;Acc:MGI:2148149]	-
ENSMUSG00000024261	28.0885	28.8002	41.2393	31.078	35.0762	37.1603	47.1059	43.5031	45.1425	47.6127	Syt4	18	31437808	31447415	-	3901	protein_coding	synaptotagmin IV [Source:MGI Symbol;Acc:MGI:101759]	-
ENSMUSG00000024346	24.9198	21.8843	53.3434	51.1457	45.6862	41.1461	48.0431	44.3172	35.3706	36.4356	Pfdn1	18	36403679	36454495	-	1077	protein_coding	prefoldin 1 [Source:MGI Symbol;Acc:MGI:1914449]	-
ENSMUSG00000039740	39.1632	32.1582	33.8711	36.2588	35.0251	35.9294	46.6598	39.0674	45.4576	44.5032	Alg2	4	47465067	47474333	-	3450	protein_coding	asparagine-linked glycosylation 2 (alpha-1,3-mannosyltransferase) [Source:MGI Symbol;Acc:MGI:1914731]	-
ENSMUSG00000052584	19.96	19.6354	37.6083	36.1318	33.5706	43.5402	48.784	43.2484	42.5485	42.3414	Serp2	14	76532814	76556889	-	1388	protein_coding	stress-associated endoplasmic reticulum protein family member 2 [Source:MGI Symbol;Acc:MGI:1919911]	-
ENSMUSG00000016382	33.6816	17.3468	35.4245	36.1575	49.0117	32.3632	42.0789	49.8683	45.3292	49.0702	Pls3	X	75785654	75875182	-	4238	protein_coding	plastin 3 (T-isoform) [Source:MGI Symbol;Acc:MGI:104807]	-
ENSMUSG00000058799	29.0487	30.519	42.2505	41.0681	40.455	39.3179	42.4669	42.6468	43.9174	42.3651	Nap1l1	10	111473223	111498150	+	4994	protein_coding	nucleosome assembly protein 1-like 1 [Source:MGI Symbol;Acc:MGI:1855693]	-
ENSMUSG00000029364	22.422	22.8667	38.7249	33.8184	35.9685	47.9758	43.3352	45.2346	42.5649	44.9758	Wsb2	5	117357304	117378601	+	5857	protein_coding	WD repeat and SOCS box-containing 2 [Source:MGI Symbol;Acc:MGI:2144041]	-
ENSMUSG00000027195	28.8648	27.7481	52.5811	43.7729	52.9712	34.5345	39.4105	38.909	37.9974	42.3469	Hsd17b12	2	94032689	94157964	-	2407	protein_coding	hydroxysteroid (17-beta) dehydrogenase 12 [Source:MGI Symbol;Acc:MGI:1926967]	-
ENSMUSG00000024121	36.9369	26.7537	39.2586	42.4604	38.9794	39.7173	50.1811	49.9993	41.8979	34.7882	Atp6v0c	17	24163866	24169702	-	3384	protein_coding	ATPase, H+ transporting, lysosomal V0 subunit C [Source:MGI Symbol;Acc:MGI:88116]	-
ENSMUSG00000041889	32.3139	25.445	44.0601	39.9906	42.7115	39.3481	44.3608	46.9217	40.1784	42.4834	Shisa4	1	135371057	135375237	-	2418	protein_coding	shisa family member 4 [Source:MGI Symbol;Acc:MGI:1924802]	-
ENSMUSG00000002957	37.2933	29.795	35.2108	33.5698	37.8352	38.3228	38.9165	53.4691	39.8138	41.2087	Ap2a2	7	141562173	141633011	+	5663	protein_coding	adaptor-related protein complex 2, alpha 2 subunit [Source:MGI Symbol;Acc:MGI:101920]	-
ENSMUSG00000032479	39.8349	38.3939	39.092	35.4779	39.3359	37.2642	39.1785	37.5661	42.4196	44.9831	Map4	9	109931460	110083955	+	15143	protein_coding	microtubule-associated protein 4 [Source:MGI Symbol;Acc:MGI:97178]	-
ENSMUSG00000014077	34.0064	29.0001	33.3095	31.5036	36.4229	37.7698	44.5459	47.05	42.7273	42.8827	Chp1	2	119547697	119587027	+	3499	protein_coding	calcineurin-like EF hand protein 1 [Source:MGI Symbol;Acc:MGI:1927185]	-
ENSMUSG00000009216	42.8639	17.6898	32.7858	37.4665	31.044	37.0512	43.2664	50.1451	49.0393	57.1015	Fam163b	2	27110380	27142491	-	2959	protein_coding	family with sequence similarity 163, member B [Source:MGI Symbol;Acc:MGI:1926106]	-
ENSMUSG00000024962	35.8038	33.3054	47.3588	46.5352	36.6147	36.6036	41.3592	35.1163	42.0975	40.6598	Vegfb	19	6982473	6987651	-	1605	protein_coding	vascular endothelial growth factor B [Source:MGI Symbol;Acc:MGI:106199]	-
ENSMUSG00000030519	37.5121	28.7377	31.66	36.2683	35.1915	33.796	43.8503	47.7134	38.7275	40.1667	Apba2	7	64501706	64753878	+	3824	protein_coding	amyloid beta (A4) precursor protein-binding, family A, member 2 [Source:MGI Symbol;Acc:MGI:1261791]	-
ENSMUSG00000033352	38.3435	30.6218	30.3301	32.9635	35.9487	34.2603	46.0994	42.0232	45.9131	48.6966	Map2k4	11	65688243	65788297	-	4664	protein_coding	mitogen-activated protein kinase kinase 4 [Source:MGI Symbol;Acc:MGI:1346869]	-
ENSMUSG00000020917	33.7433	47.7274	29.8268	28.057	34.5163	43.6001	43.0179	37.5336	40.1587	40.5418	Acly	11	100476353	100528000	-	5279	protein_coding	ATP citrate lyase [Source:MGI Symbol;Acc:MGI:103251]	-
ENSMUSG00000028333	29.9876	31.56	56.3922	61.7679	47.114	42.5166	34.8682	35.2119	33.6932	32.0006	Anp32b	4	46450902	46472657	+	1716	protein_coding	acidic (leucine-rich) nuclear phosphoprotein 32 family, member B [Source:MGI Symbol;Acc:MGI:1914878]	-
ENSMUSG00000020591	46.8955	41.483	38.7843	32.7764	39.1941	34.6352	34.9597	33.4168	41.9391	40.8516	Ntsr2	12	16653382	16660227	+	3120	protein_coding	neurotensin receptor 2 [Source:MGI Symbol;Acc:MGI:108018]	-
ENSMUSG00000021486	28.0674	24.265	49.6307	50.4823	41.5849	39.6	42.1997	43.5863	37.6234	39.8168	Prelid1	13	55320500	55325272	+	2726	protein_coding	PRELI domain containing 1 [Source:MGI Symbol;Acc:MGI:1913744]	-
ENSMUSG00000022283	30.6128	36.1998	58.1403	57.4111	52.337	36.2411	27.7967	37.1117	31.5539	35.0556	Pabpc1	15	36595661	36609668	-	6540	protein_coding	poly(A) binding protein, cytoplasmic 1 [Source:MGI Symbol;Acc:MGI:1349722]	-
ENSMUSG00000082229	27.6368	26.2174	30.5141	29.6584	33.5506	38.803	53.6648	48.4531	52.0316	45.0012	Nap1l2	X	103184176	103186640	-	2465	protein_coding	nucleosome assembly protein 1-like 2 [Source:MGI Symbol;Acc:MGI:106654]	-
ENSMUSG00000015759	27.3718	25.5489	45.2913	39.161	43.8146	42.4613	43.2948	43.9039	44.5819	44.094	Cnih1	14	46775567	46788411	-	1623	protein_coding	cornichon family AMPA receptor auxiliary protein 1 [Source:MGI Symbol;Acc:MGI:1277202]	-
ENSMUSG00000031791	29.9096	22.826	34.3174	36.9946	34.1184	40.1442	48.7347	46.0932	48.2494	44.4135	Tmem38a	8	72572055	72587282	+	2142	protein_coding	transmembrane protein 38A [Source:MGI Symbol;Acc:MGI:1921416]	-
ENSMUSG00000026667	35.7083	34.9567	31.3517	28.2837	38.1671	38.6105	40.5046	42.4754	40.4365	44.1097	Uhmk1	1	170193420	170215397	-	8101	protein_coding	U2AF homology motif (UHM) kinase 1 [Source:MGI Symbol;Acc:MGI:1341908]	-
ENSMUSG00000022043	34.6479	35.8534	33.6994	33.7163	36.3946	43.2732	44.1725	40.2183	40.3179	36.4156	Trim35	14	66297031	66311424	+	4618	protein_coding	tripartite motif-containing 35 [Source:MGI Symbol;Acc:MGI:1914104]	-
ENSMUSG00000026260	33.2686	26.0382	43.2924	44.1992	39.9476	35.7292	40.8636	42.5464	46.2018	47.3612	Ndufa10	1	92439010	92473860	-	3331	protein_coding	NADH:ubiquinone oxidoreductase subunit A10 [Source:MGI Symbol;Acc:MGI:1914523]	-
ENSMUSG00000020460	33.9149	10.3505	49.2572	43.6153	40.9978	48.817	35.1467	26.7785	37.2348	30.2988	Rps27a	11	29545846	29548109	-	1972	protein_coding	ribosomal protein S27A [Source:MGI Symbol;Acc:MGI:1925544]	-
ENSMUSG00000031610	21.876	19.5507	56.5176	31.2597	50.5039	39.2354	34.5253	33.7702	40.6542	38.043	Scrg1	8	57455923	57477585	+	700	protein_coding	scrapie responsive gene 1 [Source:MGI Symbol;Acc:MGI:1328308]	-
ENSMUSG00000077493	30.2552	32.0724	29.5418	36.7212	34.2746	48.9181	32.6266	38.2187	40.5979	59.2438	Snord91a	11	74905424	74905516	+	93	snoRNA	small nucleolar RNA, C/D box 91A [Source:MGI Symbol;Acc:MGI:3819564]	-
ENSMUSG00000027419	26.1111	21.1536	32.0856	29.974	33.2125	42.4044	49.693	55.1627	48.188	47.5044	Pcsk2	2	143546156	143816285	+	7910	protein_coding	proprotein convertase subtilisin/kexin type 2 [Source:MGI Symbol;Acc:MGI:97512]	-
ENSMUSG00000001783	27.5621	26.0107	42.3285	40.7265	39.7819	40.9802	44.4184	39.9349	35.363	36.4268	Rtcb	10	85938637	85957823	-	2615	protein_coding	RNA 2',3'-cyclic phosphate and 5'-OH ligase [Source:MGI Symbol;Acc:MGI:106379]	-
ENSMUSG00000037236	29.0371	26.6024	35.689	35.4179	37.3782	40.8221	46.1668	42.1434	46.5996	45.5557	Matr3	18	35562146	35593835	+	9869	protein_coding	matrin 3 [Source:MGI Symbol;Acc:MGI:1298379]	-
ENSMUSG00000034675	45.6952	45.5674	31.3921	34.4371	31.2116	42.0181	36.0979	39.0077	35.5042	37.5801	Dbn1	13	55473429	55488111	-	4514	protein_coding	drebrin 1 [Source:MGI Symbol;Acc:MGI:1931838]	-
ENSMUSG00000020864	30.7875	31.2424	39.028	36.0874	38.2192	44.5493	42.1234	41.1699	41.2412	41.1625	Ankrd40	11	94328001	94341841	+	4255	protein_coding	ankyrin repeat domain 40 [Source:MGI Symbol;Acc:MGI:1918702]	-
ENSMUSG00000040759	35.2834	30.7892	53.434	41.8652	50.7228	34.024	38.0989	31.7992	40.0055	44.5732	Cmtm5	14	54936261	54939274	+	1210	protein_coding	CKLF-like MARVEL transmembrane domain containing 5 [Source:MGI Symbol;Acc:MGI:2447164]	-
ENSMUSG00000034958	31.8351	26.6958	27.6847	32.4599	31.5302	40.9292	51.8075	46.2244	45.7193	45.439	Atcay	10	81204508	81230833	-	3996	protein_coding	ataxia, cerebellar, Cayman type [Source:MGI Symbol;Acc:MGI:2448730]	-
ENSMUSG00000017639	31.8663	30.9183	29.8095	28.7225	31.6961	42.7552	45.6813	44.5302	41.0901	40.8836	Rab11fip4	11	79591212	79698023	+	7451	protein_coding	RAB11 family interacting protein 4 (class II) [Source:MGI Symbol;Acc:MGI:2442920]	-
ENSMUSG00000067925	30.6549	29.3159	43.2224	38.4216	33.8032	35.9551	44.4127	37.5805	47.9113	49.5384	Rtl8a	X	53642488	53643682	-	1195	protein_coding	retrotransposon Gag like 8A [Source:MGI Symbol;Acc:MGI:1913408]	-
ENSMUSG00000116165	29.0427	27.328	37.1322	39.8858	30.5561	42.3554	47.2206	42.7717	47.7347	40.3841	Pdxp	15	78913919	78919517	+	2001	protein_coding	pyridoxal (pyridoxine, vitamin B6) phosphatase [Source:MGI Symbol;Acc:MGI:1919282]	-
ENSMUSG00000045733	34.0795	15.7913	32.1369	35.2949	43.0971	32.8934	42.8198	59.5115	42.2058	46.9209	Sprn	7	140150628	140154877	-	3374	protein_coding	shadow of prion protein [Source:MGI Symbol;Acc:MGI:3582583]	-
ENSMUSG00000044502	29.4249	24.5466	40.4049	38.43	35.7109	42.0214	45.3322	42.5194	41.3045	38.876	Bod1	11	31665181	31671885	-	1644	protein_coding	biorientation of chromosomes in cell division 1 [Source:MGI Symbol;Acc:MGI:1916806]	-
ENSMUSG00000018286	24.4536	22.8691	44.6482	48.8167	38.9464	40.4737	43.337	36.075	39.6453	37.7384	Psmb6	11	70525367	70527858	+	1872	protein_coding	proteasome (prosome, macropain) subunit, beta type 6 [Source:MGI Symbol;Acc:MGI:104880]	-
ENSMUSG00000022391	31.1331	28.6712	33.4831	34.9048	37.0995	38.1133	43.184	51.1509	37.1163	40.4095	Rangap1	15	81704248	81745530	-	4863	protein_coding	RAN GTPase activating protein 1 [Source:MGI Symbol;Acc:MGI:103071]	-
ENSMUSG00000035152	33.2572	32.666	33.0892	33.6545	36.4347	40.634	38.9199	46.8421	40.6921	43.6187	Ap2b1	11	83299024	83405035	+	8755	protein_coding	adaptor-related protein complex 2, beta 1 subunit [Source:MGI Symbol;Acc:MGI:1919020]	-
ENSMUSG00000024091	27.9693	26.8475	40.4572	39.4086	37.973	39.2609	42.0284	41.7804	40.1018	43.3018	Vapa	17	65578327	65613555	-	3492	protein_coding	vesicle-associated membrane protein, associated protein A [Source:MGI Symbol;Acc:MGI:1353561]	-
ENSMUSG00000020936	35.1927	26.0775	36.0087	40.3252	37.9129	35.9918	37.6036	41.6416	40.3014	43.3423	Nmt1	11	103028190	103068912	+	5017	protein_coding	N-myristoyltransferase 1 [Source:MGI Symbol;Acc:MGI:102579]	-
ENSMUSG00000067870	21.9017	15.6269	60.4069	60.3979	43.6964	41.6038	35.4886	32.3881	33.5431	42.7558	Rpl31-ps8	15	90764279	90764656	-	378	processed_pseudogene	ribosomal protein L31, pseudogene 8 [Source:MGI Symbol;Acc:MGI:3647726]	-
ENSMUSG00000022314	32.8471	32.7803	39.745	39.078	42.7133	36.4437	38.4907	39.194	37.6703	40.1855	Rad21	15	51962240	51991747	-	4232	protein_coding	RAD21 cohesin complex component [Source:MGI Symbol;Acc:MGI:108016]	-
ENSMUSG00000003934	50.3872	51.4109	34.9669	32.8032	30.8075	41.6254	43.1817	25.7719	42.8264	36.3311	Efnb3	11	69554092	69560205	-	3183	protein_coding	ephrin B3 [Source:MGI Symbol;Acc:MGI:109196]	-
ENSMUSG00000020108	24.9123	28.6593	52.182	36.2876	43.3591	41.7959	30.9994	37.1298	34.8389	22.8131	Ddit4	10	59949669	59951834	-	1755	protein_coding	DNA-damage-inducible transcript 4 [Source:MGI Symbol;Acc:MGI:1921997]	-
ENSMUSG00000028552	36.037	25.1964	32.8388	30.5398	37.5024	33.3863	42.5418	39.9753	43.8314	48.7646	Eps15	4	109280268	109387817	+	6931	protein_coding	epidermal growth factor receptor pathway substrate 15 [Source:MGI Symbol;Acc:MGI:104583]	-
ENSMUSG00000048385	37.1977	30.1104	27.7944	29.6429	26.9796	39.726	41.8814	39.9434	47.3977	44.4324	Scrt1	15	76516203	76522499	-	4380	protein_coding	scratch family zinc finger 1 [Source:MGI Symbol;Acc:MGI:2176606]	zf-C2H2
ENSMUSG00000028488	35.5008	17.3821	29.0866	27.6582	32.5739	30.6246	43.7093	53.4641	43.7331	51.8269	Sh3gl2	4	85205126	85639195	+	6551	protein_coding	SH3-domain GRB2-like 2 [Source:MGI Symbol;Acc:MGI:700009]	-
ENSMUSG00000000088	27.5058	21.6848	43.0654	42.8939	42.0389	39.4038	43.8582	45.462	41.5736	37.4421	Cox5a	9	57521274	57532426	+	2101	protein_coding	cytochrome c oxidase subunit 5A [Source:MGI Symbol;Acc:MGI:88474]	-
ENSMUSG00000071014	20.1989	17.3946	32.3331	38.5786	37.1125	38.1821	50.0018	39.6382	35.1454	31.306	Ndufb6	4	40270591	40279421	-	659	protein_coding	NADH:ubiquinone oxidoreductase subunit B6 [Source:MGI Symbol;Acc:MGI:2684983]	-
ENSMUSG00000089715	30.9646	28.2364	32.4572	31.779	30.8432	44.4493	38.8873	44.2134	39.3176	41.2759	Cbx6	15	79823896	79834688	-	10609	protein_coding	chromobox 6 [Source:MGI Symbol;Acc:MGI:3512628]	-
ENSMUSG00000019970	34.5542	43.2643	42.7856	23.5271	44.9883	44.9161	36.6865	38.5939	44.9853	25.2091	Sgk1	10	21882184	21999903	+	4903	protein_coding	serum/glucocorticoid regulated kinase 1 [Source:MGI Symbol;Acc:MGI:1340062]	-
ENSMUSG00000053398	37.3069	32.3949	54.9378	45.2565	38.9788	37.6167	37.066	30.8642	34.9085	33.8598	Phgdh	3	98313170	98339990	-	2486	protein_coding	3-phosphoglycerate dehydrogenase [Source:MGI Symbol;Acc:MGI:1355330]	-
ENSMUSG00000025410	37.4991	31.1879	38.5671	37.9848	34.338	35.2921	42.9527	40.9575	39.8638	40.0506	Dctn2	10	127266368	127281950	+	4795	protein_coding	dynactin 2 [Source:MGI Symbol;Acc:MGI:107733]	-
ENSMUSG00000026944	60.5547	60.1177	23.4161	20.1411	25.1862	33.0692	34.3597	30.8927	38.8309	36.4627	Abca2	2	25428703	25448540	+	8346	protein_coding	ATP-binding cassette, sub-family A (ABC1), member 2 [Source:MGI Symbol;Acc:MGI:99606]	-
ENSMUSG00000008035	35.4462	37.9547	40.5968	42.3793	38.9455	40.989	34.5464	37.2762	31.7247	32.7094	Mid1ip1	X	10715013	10719690	+	2128	protein_coding	Mid1 interacting protein 1 (gastrulation specific G12-like (zebrafish)) [Source:MGI Symbol;Acc:MGI:1915291]	-
ENSMUSG00000022577	28.7768	29.3601	41.0775	51.3178	33.9066	39.5295	46.4198	35.0093	37.6482	33.7593	Ly6h	15	75551268	75567255	-	4227	protein_coding	lymphocyte antigen 6 complex, locus H [Source:MGI Symbol;Acc:MGI:1346030]	-
ENSMUSG00000037058	34.6507	31.329	38.7464	35.1244	39.0663	33.4695	40.6738	37.6255	39.9053	40.8709	Paip2	18	35598617	35617186	+	2789	protein_coding	polyadenylate-binding protein-interacting protein 2 [Source:MGI Symbol;Acc:MGI:1915119]	-
ENSMUSG00000021314	34.2132	19.0128	26.2792	26.2717	35.3389	31.5805	39.4309	57.502	39.6507	42.6826	Amph	13	18948205	19150921	+	4528	protein_coding	amphiphysin [Source:MGI Symbol;Acc:MGI:103574]	-
ENSMUSG00000079056	23.4691	22.0514	36.8453	34.9205	37.1986	40.6113	36.1191	63.2913	32.4829	35.098	Kcnip3	2	127456498	127522094	-	3546	protein_coding	Kv channel interacting protein 3, calsenilin [Source:MGI Symbol;Acc:MGI:1929258]	-
ENSMUSG00000041351	43.6652	63.3518	31.5189	28.006	23.1677	44.5198	35.1491	35.5761	35.9642	29.5095	Rap1gap	4	137664726	137729861	+	6429	protein_coding	Rap1 GTPase-activating protein [Source:MGI Symbol;Acc:MGI:109338]	-
ENSMUSG00000020859	33.7917	35.6576	30.9486	23.7927	34.6367	39.5146	37.8647	36.8587	42.0292	40.7377	Spag9	11	93996091	94126085	+	11209	protein_coding	sperm associated antigen 9 [Source:MGI Symbol;Acc:MGI:1918084]	-
ENSMUSG00000045983	40.8365	42.6481	36.5264	39.2134	38.9041	34.6484	33.8457	37.6172	32.5718	34.8395	Eif4g1	16	20668313	20692884	+	7301	protein_coding	eukaryotic translation initiation factor 4, gamma 1 [Source:MGI Symbol;Acc:MGI:2384784]	-
ENSMUSG00000028070	31.3458	25.571	45.7897	43.5312	33.7009	36.3094	41.6249	36.535	33.5756	34.5197	Naxe	3	88056520	88058495	-	908	protein_coding	NAD(P)HX epimerase [Source:MGI Symbol;Acc:MGI:2180167]	-
ENSMUSG00000005881	31.9406	32.2343	40.8459	40.4022	44.1017	36.5696	41.487	34.1275	36.0007	32.8462	Ergic3	2	156008045	156018279	+	2121	protein_coding	ERGIC and golgi 3 [Source:MGI Symbol;Acc:MGI:1913616]	-
ENSMUSG00000061981	30.827	29.6694	36.9437	34.2292	38.1363	37.5528	41.1681	38.0925	41.0097	42.6072	Flot2	11	78037931	78060434	+	2740	protein_coding	flotillin 2 [Source:MGI Symbol;Acc:MGI:103309]	-
ENSMUSG00000079139	20.0001	22.9949	42.9503	34.4723	36.0161	42.5231	41.3409	41.3854	36.5306	41.8733	Gm4204	1	135231995	135233225	+	1231	processed_pseudogene	predicted gene 4204 [Source:MGI Symbol;Acc:MGI:3782381]	-
ENSMUSG00000030357	34.0536	29.9434	32.416	41.4298	35.5196	36.3516	41.7293	43.5196	38.2672	39.929	Fkbp4	6	128429735	128438677	-	2795	protein_coding	FK506 binding protein 4 [Source:MGI Symbol;Acc:MGI:95543]	-
ENSMUSG00000059070	19.9551	18.8778	54.1065	59.4097	41.9721	38.0779	35.9056	34.4676	31.5144	30.9045	Rpl18	7	45715457	45720836	+	4043	protein_coding	ribosomal protein L18 [Source:MGI Symbol;Acc:MGI:98003]	-
ENSMUSG00000017400	13.8249	12.4646	36.6823	37.8566	36.6305	42.1373	37.2919	63.5534	41.0929	35.7287	Stac2	11	98036623	98053462	-	3139	protein_coding	SH3 and cysteine rich domain 2 [Source:MGI Symbol;Acc:MGI:2144518]	-
ENSMUSG00000022048	35.4589	38.9986	40.4138	39.9461	34.4398	36.2091	41.8326	38.9559	42.4762	47.0516	Dpysl2	14	66802864	66868688	-	4520	protein_coding	dihydropyrimidinase-like 2 [Source:MGI Symbol;Acc:MGI:1349763]	-
ENSMUSG00000036333	38.799	39.777	32.0231	32.2083	34.249	36.5019	36.2848	38.0719	39.2367	36.7142	Kidins220	12	24974925	25063152	+	8669	protein_coding	kinase D-interacting substrate 220 [Source:MGI Symbol;Acc:MGI:1924730]	-
ENSMUSG00000022450	24.4863	21.0104	46.8491	41.225	36.5237	35.0526	40.3163	36.1188	41.6463	38.6822	Ndufa6	15	82350140	82354322	-	1801	protein_coding	NADH:ubiquinone oxidoreductase subunit A6 [Source:MGI Symbol;Acc:MGI:1914380]	-
ENSMUSG00000025016	28.4906	27.9479	34.7497	31.0446	40.514	39.7928	39.838	38.6037	37.0638	36.7969	Tm9sf3	19	41210842	41264004	-	6144	protein_coding	transmembrane 9 superfamily member 3 [Source:MGI Symbol;Acc:MGI:1914262]	-
ENSMUSG00000020088	28.1402	26.4902	36.5991	35.7977	36.4467	41.8536	41.4761	43.2337	38.5275	36.0764	Sar1a	10	61680299	61693297	+	3740	protein_coding	secretion associated Ras related GTPase 1A [Source:MGI Symbol;Acc:MGI:98230]	-
ENSMUSG00000028234	17.798	14.9939	56.474	57.3674	43.7505	39.2606	37.0804	32.7722	32.3612	30.2342	Rps20	4	3831334	3835665	-	4080	protein_coding	ribosomal protein S20 [Source:MGI Symbol;Acc:MGI:1914677]	-
ENSMUSG00000056515	29.4463	34.2044	46.4982	43.0405	48.3645	36.5891	33.0175	30.495	33.5188	30.1517	Rab31	17	65651729	65772752	-	3813	protein_coding	RAB31, member RAS oncogene family [Source:MGI Symbol;Acc:MGI:1914603]	-
ENSMUSG00000000632	33.9605	53.6778	31.0283	28.628	28.8122	57.4772	38.5683	42.5942	38.8684	30.2968	Sez6	11	77930800	77979048	+	5779	protein_coding	seizure related gene 6 [Source:MGI Symbol;Acc:MGI:104745]	-
ENSMUSG00000037072	25.1256	22.2723	52.1767	48.5809	49.7585	34.1296	35.4764	33.7694	35.2021	41.2086	Selenof	3	144570304	144597680	+	5819	protein_coding	selenoprotein F [Source:MGI Symbol;Acc:MGI:1927947]	-
ENSMUSG00000025266	36.8085	32.8964	28.97	30.5651	32.6298	33.6184	41.9173	37.1427	40.7518	39.292	Gnl3l	X	150983141	151017322	-	5570	protein_coding	guanine nucleotide binding protein-like 3 (nucleolar)-like [Source:MGI Symbol;Acc:MGI:2448557]	-
ENSMUSG00000059119	27.5448	28.0327	38.0249	39.5723	37.8938	36.3422	40.0881	38.0193	38.576	39.2756	Nap1l4	7	143513579	143549106	-	3094	protein_coding	nucleosome assembly protein 1-like 4 [Source:MGI Symbol;Acc:MGI:1316687]	-
ENSMUSG00000021771	31.2929	27.6421	41.3634	41.6663	39.4956	35.1312	39.2689	40.187	39.5376	39.8838	Vdac2	14	21825238	21845879	+	4769	protein_coding	voltage-dependent anion channel 2 [Source:MGI Symbol;Acc:MGI:106915]	-
ENSMUSG00000026123	28.217	32.3509	35.3996	28.2123	34.6266	42.0307	41.5626	39.7617	38.0433	35.7638	Plekhb2	1	34849976	34879580	+	7987	protein_coding	pleckstrin homology domain containing, family B (evectins) member 2 [Source:MGI Symbol;Acc:MGI:2385825]	-
ENSMUSG00000071533	31.6844	26.6421	37.553	37.0317	39.5733	35.3399	40.792	37.2558	42.2597	43.1969	Pcnp	16	56007245	56029739	-	3115	protein_coding	PEST proteolytic signal containing nuclear protein [Source:MGI Symbol;Acc:MGI:1923552]	-
ENSMUSG00000020271	33.7892	28.0463	29.5176	29.3045	36.793	36.3315	40.3891	40.6674	38.6275	37.5347	Fbxw11	11	32642724	32746816	+	4327	protein_coding	F-box and WD-40 domain protein 11 [Source:MGI Symbol;Acc:MGI:2144023]	-
ENSMUSG00000017344	35.8247	32.9302	49.2935	41.1541	39.2554	37.3236	34.9292	35.157	29.3698	33.7154	Vtn	11	78499091	78502324	+	2030	protein_coding	vitronectin [Source:MGI Symbol;Acc:MGI:98940]	-
ENSMUSG00000020462	22.914	19.566	44.0543	39.8259	40.3828	36.8021	39.0129	37.379	40.5803	44.7315	Cfap36	11	29221532	29247409	-	2744	protein_coding	cilia and flagella associated protein 36 [Source:MGI Symbol;Acc:MGI:1913994]	-
ENSMUSG00000029053	25.5135	27.1874	31.4735	30.1296	29.0694	44.6086	40.2322	43.7289	42.9109	43.8258	Prkcz	4	155260129	155361361	-	6318	protein_coding	protein kinase C, zeta [Source:MGI Symbol;Acc:MGI:97602]	-
ENSMUSG00000059498	20.3848	24.1553	71.9553	81.3841	67.6701	29.5385	19.5944	25.2841	16.3928	23.1685	Fcgr3	1	171051174	171064935	-	1736	protein_coding	Fc receptor, IgG, low affinity III [Source:MGI Symbol;Acc:MGI:95500]	-
ENSMUSG00000008393	30.3494	38.1441	41.1007	35.759	34.4325	44.7081	40.53	29.1763	39.7897	33.7366	Carhsp1	16	8658580	8672155	-	2858	protein_coding	calcium regulated heat stable protein 1 [Source:MGI Symbol;Acc:MGI:1196368]	CSD
ENSMUSG00000045994	43.7463	27.2851	28.8524	28.1274	27.5755	36.9716	40.7618	33.1797	40.0829	45.8275	B3gat1	9	26733728	26763101	+	4960	protein_coding	beta-1,3-glucuronyltransferase 1 (glucuronosyltransferase P) [Source:MGI Symbol;Acc:MGI:1924148]	-
ENSMUSG00000024844	24.1516	20.8263	42.067	49.6682	40.1446	33.7676	37.7175	39.4926	32.7806	37.1791	Banf1	19	5364641	5366645	-	820	protein_coding	barrier to autointegration factor 1 [Source:MGI Symbol;Acc:MGI:1346330]	-
ENSMUSG00000006315	27.0064	28.7165	34.1501	37.0239	33.6683	37.9822	43.2757	39.3709	34.004	32.4811	Tmem147	7	30727701	30729540	-	1112	protein_coding	transmembrane protein 147 [Source:MGI Symbol;Acc:MGI:1915011]	-
ENSMUSG00000036766	31.1722	30.3183	33.1044	30.6428	32.8664	29.7262	41.9832	37.7496	41.2159	46.6433	Dner	1	84369839	84696221	-	4784	protein_coding	delta/notch-like EGF repeat containing [Source:MGI Symbol;Acc:MGI:2152889]	-
ENSMUSG00000048307	30.1384	23.9832	32.6489	28.8775	34.4446	39.1898	39.2339	44.8448	41.8676	39.9486	Ankrd46	15	36477668	36496820	-	5221	protein_coding	ankyrin repeat domain 46 [Source:MGI Symbol;Acc:MGI:1916089]	-
ENSMUSG00000063902	33.6127	28.6058	42.8877	39.7443	36.9265	45.8125	34.5357	34.8007	33.5742	37.9395	Gm7964	7	83755904	83757281	+	1378	processed_pseudogene	predicted gene 7964 [Source:MGI Symbol;Acc:MGI:3646150]	-
ENSMUSG00000043004	35.5476	21.369	27.0636	32.2261	36.529	27.3917	42.3681	41.0991	40.5763	50.2996	Gng2	14	19872559	19977627	-	4390	protein_coding	guanine nucleotide binding protein (G protein), gamma 2 [Source:MGI Symbol;Acc:MGI:102705]	-
ENSMUSG00000022982	24.4382	20.6244	41.9835	42.9473	36.4812	38.5658	41.7818	34.6182	37.3884	33.863	Sod1	16	90220754	90226329	+	3970	protein_coding	superoxide dismutase 1, soluble [Source:MGI Symbol;Acc:MGI:98351]	-
ENSMUSG00000029465	25.9384	19.2903	46.3976	54.8846	46.7923	35.5049	38.7586	40.2198	34.9499	34.0005	Arpc3	5	122391878	122414184	+	2762	protein_coding	actin related protein 2/3 complex, subunit 3 [Source:MGI Symbol;Acc:MGI:1928375]	-
ENSMUSG00000075602	26.6734	26.209	53.6557	55.0023	46.0756	38.1271	25.8434	31.7907	25.5807	24.2334	Ly6a	15	74994877	74998031	-	1205	protein_coding	lymphocyte antigen 6 complex, locus A [Source:MGI Symbol;Acc:MGI:107527]	-
ENSMUSG00000039630	46.5061	43.0506	34.3558	35.6367	31.8831	35.237	32.6814	34.2915	32.3082	33.9001	Hnrnpu	1	178321108	178337797	-	11599	protein_coding	heterogeneous nuclear ribonucleoprotein U [Source:MGI Symbol;Acc:MGI:1858195]	-
ENSMUSG00000009090	32.4094	30.2512	36.3214	35.5697	33.9407	36.1669	37.5111	36.8988	40.5619	38.1366	Ap1b1	11	4986824	5042791	+	4957	protein_coding	adaptor protein complex AP-1, beta 1 subunit [Source:MGI Symbol;Acc:MGI:1096368]	-
ENSMUSG00000010277	35.8623	39.9583	36.6609	35.1002	36.7046	35.3857	31.9047	36.3722	32.4164	34.2345	2610507B11Rik	11	78261752	78290623	+	8798	protein_coding	RIKEN cDNA 2610507B11 gene [Source:MGI Symbol;Acc:MGI:1919753]	-
ENSMUSG00000029050	33.3495	38.0226	37.1894	34.7024	35.0524	39.0793	31.1817	38.8597	37.244	36.0795	Ski	4	155154075	155222592	-	5562	protein_coding	ski sarcoma viral oncogene homolog (avian) [Source:MGI Symbol;Acc:MGI:98310]	-
ENSMUSG00000059714	32.5821	29.1717	43.4736	45.4915	36.6803	30.3638	39.5429	33.3282	34.127	37.349	Flot1	17	35823230	35832791	+	2893	protein_coding	flotillin 1 [Source:MGI Symbol;Acc:MGI:1100500]	-
ENSMUSG00000030663	28.359	22.7363	38.0294	33.145	34.7964	39.6991	44.4463	36.0033	42.6603	38.28	1110004F10Rik	7	116039397	116105210	+	2490	protein_coding	RIKEN cDNA 1110004F10 gene [Source:MGI Symbol;Acc:MGI:1929274]	-
ENSMUSG00000022964	32.0546	30.6532	36.7166	35.8613	36.1569	33.8461	38.7821	42.302	40.1562	39.0938	Tmem50b	16	91574503	91597800	-	2446	protein_coding	transmembrane protein 50B [Source:MGI Symbol;Acc:MGI:1925225]	-
ENSMUSG00000002741	23.0295	23.1078	42.8639	36.8135	38.5915	37.4372	34.7691	40.4985	34.3704	34.7945	Ykt6	11	5955693	5967780	+	2984	protein_coding	YKT6 v-SNARE homolog (S. cerevisiae) [Source:MGI Symbol;Acc:MGI:1927550]	-
ENSMUSG00000001833	27.2993	25.6748	36.8491	35.4571	37.7947	34.3964	40.6604	37.4616	41.6041	46.3179	Sept7	9	25252439	25308571	+	11631	protein_coding	septin 7 [Source:MGI Symbol;Acc:MGI:1335094]	-
ENSMUSG00000022890	24.2026	17.5455	43.2832	39.9658	38.9208	35.8524	41.9571	36.879	36.0079	39.9779	Atp5j	16	84827866	84835625	-	3130	protein_coding	ATP synthase, H+ transporting, mitochondrial F0 complex, subunit F [Source:MGI Symbol;Acc:MGI:107777]	-
ENSMUSG00000036835	24.6148	19.6785	52.0985	50.0977	43.8642	35.5933	34.1108	37.2138	37.3914	38.4116	Psenen	7	30561863	30563627	-	1275	protein_coding	presenilin enhancer gamma secretase subunit [Source:MGI Symbol;Acc:MGI:1913590]	-
ENSMUSG00000001380	25.462	23.3115	34.1675	32.4008	35.5548	37.2267	42.8382	40.2905	37.4075	39.5286	Hars	18	36766530	36783205	-	1987	protein_coding	histidyl-tRNA synthetase [Source:MGI Symbol;Acc:MGI:108087]	-
ENSMUSG00000039058	42.6968	18.3324	24.3207	32.9587	35.4644	25.7066	35.0768	51.7939	36.735	44.709	Ak5	3	152462815	152668360	-	3404	protein_coding	adenylate kinase 5 [Source:MGI Symbol;Acc:MGI:2677491]	-
ENSMUSG00000054428	19.2634	15.1387	41.9448	39.455	39.2938	33.3249	40.3772	41.1096	42.0003	41.3788	Atpif1	4	132530555	132533659	-	1441	protein_coding	ATPase inhibitory factor 1 [Source:MGI Symbol;Acc:MGI:1196457]	-
ENSMUSG00000017167	39.7883	34.6928	26.697	26.2764	24.0305	37.9533	35.0839	36.6645	39.0965	39.8885	Cntnap1	11	101170523	101190724	+	5875	protein_coding	contactin associated protein-like 1 [Source:MGI Symbol;Acc:MGI:1858201]	-
ENSMUSG00000021361	29.2456	21.9478	40.9469	41.1696	37.2841	39.6352	36.634	38.0235	30.889	30.4083	Tmem14c	13	41016292	41022586	+	914	protein_coding	transmembrane protein 14C [Source:MGI Symbol;Acc:MGI:1913404]	-
ENSMUSG00000020358	26.9967	25.7527	38.1416	52.285	39.0813	38.7625	37.1214	36.5642	27.7913	27.0884	Hnrnpab	11	51600100	51606847	-	2782	protein_coding	heterogeneous nuclear ribonucleoprotein A/B [Source:MGI Symbol;Acc:MGI:1330294]	-
ENSMUSG00000038429	31.8502	30.16	29.8064	30.1088	32.3576	37.1801	41.6901	39.0323	36.6699	36.6172	Usp5	6	124815019	124829484	-	4621	protein_coding	ubiquitin specific peptidase 5 (isopeptidase T) [Source:MGI Symbol;Acc:MGI:1347343]	-
ENSMUSG00000028439	33.3612	33.0744	26.6738	27.1038	29.0554	36.257	40.4965	39.4956	37.997	39.3548	Fam219a	4	41517691	41569538	-	3724	protein_coding	family with sequence similarity 219, member A [Source:MGI Symbol;Acc:MGI:1919151]	-
ENSMUSG00000094910	25.2969	35.2567	32.7529	28.5606	33.7154	49.642	31.465	38.4668	37.8766	31.3393	D430019H16Rik	12	105453856	105493095	+	5786	protein_coding	RIKEN cDNA D430019H16 gene [Source:MGI Symbol;Acc:MGI:2443127]	-
ENSMUSG00000039114	33.6835	9.69981	19.8442	22.4117	35.9225	26.8464	42.1082	63.8936	41.9448	47.4451	Nrn1	13	36725361	36735131	-	2249	protein_coding	neuritin 1 [Source:MGI Symbol;Acc:MGI:1915654]	-
ENSMUSG00000021917	21.5251	19.8228	42.3738	35.3027	43.5602	37.8189	42.4555	35.909	34.0811	36.5094	Spcs1	14	30999826	31001672	-	1546	protein_coding	signal peptidase complex subunit 1 homolog (S. cerevisiae) [Source:MGI Symbol;Acc:MGI:1916269]	-
ENSMUSG00000025220	31.9987	35.517	28.0717	26.9383	34.8954	36.4224	33.154	45.1996	36.8803	34.1186	Mgea5	19	45750261	45783520	-	5024	protein_coding	meningioma expressed antigen 5 (hyaluronidase) [Source:MGI Symbol;Acc:MGI:1932139]	-
ENSMUSG00000079658	22.7456	17.2594	34.6222	31.4957	36.2939	40.8896	44.1907	38.016	45.5698	43.0513	Eloc	1	16641725	16657042	-	3026	protein_coding	elongin C [Source:MGI Symbol;Acc:MGI:1915173]	-
ENSMUSG00000016252	20.2143	14.4547	43.5298	44.0822	35.2154	36.8464	43.9262	36.6267	34.1131	27.3671	Atp5e	2	174461072	174464105	-	1756	protein_coding	ATP synthase, H+ transporting, mitochondrial F1 complex, epsilon subunit [Source:MGI Symbol;Acc:MGI:1855697]	-
ENSMUSG00000070003	33.6906	36.3035	40.464	42.9942	29.1974	40.7038	36.9131	32.5242	32.7357	27.2426	Ssbp4	8	70597490	70608872	-	3164	protein_coding	single stranded DNA binding protein 4 [Source:MGI Symbol;Acc:MGI:1924150]	-
ENSMUSG00000026860	35.8565	35.8971	27.4203	30.1787	24.6056	39.4282	39.2376	35.9577	35.6616	34.8439	Sh3glb2	2	30344809	30359337	-	3990	protein_coding	SH3-domain GRB2-like endophilin B2 [Source:MGI Symbol;Acc:MGI:2385131]	-
ENSMUSG00000062353	14.9482	14.4209	54.9198	54.8676	38.6368	32.3142	34.6379	31.1716	40.7847	40.9521	Gm15772	5	3236431	3236868	+	438	processed_pseudogene	predicted gene 15772 [Source:MGI Symbol;Acc:MGI:3805541]	-
ENSMUSG00000043733	27.9868	33.1534	30.5509	29.0465	28.7456	40.3772	40.6921	31.9441	38.0145	35.3894	Ptpn11	5	121130533	121191397	-	7492	protein_coding	protein tyrosine phosphatase, non-receptor type 11 [Source:MGI Symbol;Acc:MGI:99511]	-
ENSMUSG00000001419	35.974	34.9053	29.3993	28.3929	30.6287	37.2933	36.6805	42.4573	35.6474	36.5777	Mef2d	3	88142372	88172086	+	5985	protein_coding	myocyte enhancer factor 2D [Source:MGI Symbol;Acc:MGI:99533]	SRF
ENSMUSG00000037012	33.2132	26.8776	31.1991	32.8219	32.6525	33.4411	37.8907	45.5008	35.2103	36.6508	Hk1	10	62268855	62379908	-	8532	protein_coding	hexokinase 1 [Source:MGI Symbol;Acc:MGI:96103]	-
ENSMUSG00000029447	26.9505	24.1371	38.3015	39.7971	39.48	32.6286	37.7924	38.9627	36.3021	38.7774	Cct6a	5	129786998	129846371	+	3620	processed_transcript	chaperonin containing Tcp1, subunit 6a (zeta) [Source:MGI Symbol;Acc:MGI:107943]	-
ENSMUSG00000007944	11.2598	11.8851	31.7166	36.9221	26.4922	45.3263	49.6529	49.6545	45.5323	48.1216	Ttc9b	7	27653915	27657346	+	2052	protein_coding	tetratricopeptide repeat domain 9B [Source:MGI Symbol;Acc:MGI:1920282]	-
ENSMUSG00000025986	20.4189	22.1082	26.3444	21.2191	34.1076	39.523	38.0272	55.3813	36.9364	44.6659	Slc39a10	1	46807544	46892852	-	6095	protein_coding	solute carrier family 39 (zinc transporter), member 10 [Source:MGI Symbol;Acc:MGI:1914515]	-
ENSMUSG00000046668	35.311	27.2466	28.3355	33.1666	29.7815	33.1154	37.2232	57.7595	35.1613	41.2437	Cxxc5	18	35829818	35861687	+	2271	protein_coding	CXXC finger 5 [Source:MGI Symbol;Acc:MGI:1914643]	-
ENSMUSG00000029048	26.2497	27.1146	42.8784	44.4159	46.5815	32.665	34.2463	34.958	36.3153	37.0551	Rer1	4	155074110	155086382	-	1814	protein_coding	retention in endoplasmic reticulum sorting receptor 1 [Source:MGI Symbol;Acc:MGI:1915080]	-
ENSMUSG00000022051	27.2724	23.8395	33.5878	31.7276	37.4554	35.1487	39.9626	37.6169	37.5293	43.0069	Bnip3l	14	66985239	67008877	-	3859	protein_coding	BCL2/adenovirus E1B interacting protein 3-like [Source:MGI Symbol;Acc:MGI:1332659]	-
ENSMUSG00000038646	21.6006	18.476	32.0169	32.62	34.8863	36.9703	45.9252	41.1226	41.8192	40.7186	Rammet	7	81762925	81769491	+	1741	protein_coding	RNMT actvating mRNA cap methylating subunit [Source:MGI Symbol;Acc:MGI:1914398]	-
ENSMUSG00000033423	31.1849	23.3395	33.9882	33.7768	32.7456	36.8146	39.0351	40.0574	40.1607	38.8036	Eri3	4	117550365	117674297	+	3007	protein_coding	exoribonuclease 3 [Source:MGI Symbol;Acc:MGI:2153887]	-
ENSMUSG00000015149	34.2931	32.3148	42.3187	35.496	36.2235	32.8848	36.856	29.929	37.3034	36.4758	Sirt2	7	28766735	28788661	+	5035	protein_coding	sirtuin 2 [Source:MGI Symbol;Acc:MGI:1927664]	-
ENSMUSG00000003345	23.8376	25.9825	36.1898	36.3364	32.8673	38.5315	36.1015	35.9045	34.6855	37.3136	Csnk1g2	10	80622838	80640749	+	4835	protein_coding	casein kinase 1, gamma 2 [Source:MGI Symbol;Acc:MGI:1920014]	-
ENSMUSG00000034424	27.0037	22.8902	50.2653	44.2975	44.2281	34.6808	35.6684	34.7298	33.6187	36.2116	Gcsh	8	116981810	116993537	-	1579	protein_coding	glycine cleavage system protein H (aminomethyl carrier) [Source:MGI Symbol;Acc:MGI:1915383]	-
ENSMUSG00000029777	30.412	23.9452	33.3746	35.4432	36.1036	31.9272	41.3711	44.154	38.8992	41.9835	Gars	6	55038007	55079500	+	3119	protein_coding	glycyl-tRNA synthetase [Source:MGI Symbol;Acc:MGI:2449057]	-
ENSMUSG00000086841	15.5772	13.7984	41.0984	39.4237	29.354	35.7415	31.2254	25.1561	33.5431	25.1765	2410006H16Rik	11	62602877	62604807	+	462	processed_transcript	RIKEN cDNA 2410006H16 gene [Source:MGI Symbol;Acc:MGI:1916471]	-
ENSMUSG00000026737	34.097	31.858	32.8355	28.9928	34.7865	33.5505	36.6675	33.5555	38.7838	42.7667	Pip4k2a	2	18842255	18998126	-	3477	protein_coding	phosphatidylinositol-5-phosphate 4-kinase, type II, alpha [Source:MGI Symbol;Acc:MGI:1298206]	-
ENSMUSG00000002010	34.7179	28.5171	38.5847	32.7098	34.5028	30.8794	37.9193	34.3814	38.2845	38.9614	Idh3g	X	73778963	73786897	-	2701	protein_coding	isocitrate dehydrogenase 3 (NAD+), gamma [Source:MGI Symbol;Acc:MGI:1099463]	-
ENSMUSG00000057177	28.7904	25.088	29.5581	28.4808	26.8593	39.1026	37.8871	36.4188	37.1925	37.5755	Gsk3a	7	25228258	25237851	-	2900	protein_coding	glycogen synthase kinase 3 alpha [Source:MGI Symbol;Acc:MGI:2152453]	-
ENSMUSG00000023460	28.5983	25.7812	36.4748	34.4464	34.0509	33.5732	37.6123	37.426	39.0918	39.8839	Rab12	17	66494512	66519729	-	3033	protein_coding	RAB12, member RAS oncogene family [Source:MGI Symbol;Acc:MGI:894284]	-
ENSMUSG00000004771	27.5796	22.7137	37.2195	32.53	39.36	33.8455	40.1382	41.5404	36.3314	37.7092	Rab11a	9	64715299	64737758	-	2992	protein_coding	RAB11A, member RAS oncogene family [Source:MGI Symbol;Acc:MGI:1858202]	-
ENSMUSG00000051403	28.003	30.5516	31.0018	34.637	27.7085	35.4893	33.4033	48.6485	34.8809	39.2931	Ppp1r37	7	19530800	19563076	-	4110	protein_coding	protein phosphatase 1, regulatory subunit 37 [Source:MGI Symbol;Acc:MGI:2687042]	-
ENSMUSG00000033350	29.0119	33.8794	49.9055	49.9775	42.47	33.6317	27.6553	31.5273	26.2383	27.7021	Chst2	9	95399292	95406722	-	7328	protein_coding	carbohydrate sulfotransferase 2 [Source:MGI Symbol;Acc:MGI:1891160]	-
ENSMUSG00000042428	32.6633	26.9043	24.3034	27.6015	28.9093	36.0348	39.8477	43.5985	39.3077	37.6891	Mgat3	15	80173721	80215519	+	4665	protein_coding	mannoside acetylglucosaminyltransferase 3 [Source:MGI Symbol;Acc:MGI:104532]	-
ENSMUSG00000039515	29.1202	29.017	34.1275	34.3151	31.614	37.5228	37.8417	35.9301	34.096	34.9753	Ptpa	2	30416039	30447806	+	5188	protein_coding	protein phosphatase 2 protein activator [Source:MGI Symbol;Acc:MGI:1346006]	-
ENSMUSG00000018340	35.6425	27.2863	44.1957	49.9677	44.1489	30.9388	30.3228	38.9535	32.2151	33.3672	Anxa6	11	54979108	55033445	-	2930	protein_coding	annexin A6 [Source:MGI Symbol;Acc:MGI:88255]	-
ENSMUSG00000021701	24.6273	26.957	39.0027	29.9242	32.4555	40.3699	37.9422	44.8982	40.4417	41.1395	Plk2	13	110395046	110400844	+	4491	protein_coding	polo like kinase 2 [Source:MGI Symbol;Acc:MGI:1099790]	-
ENSMUSG00000041020	30.9745	27.3762	24.4153	25.6283	28.4221	31.4694	41.2584	42.4812	43.0471	43.1546	Map7d2	X	159414572	159498757	+	4121	protein_coding	MAP7 domain containing 2 [Source:MGI Symbol;Acc:MGI:1917474]	-
ENSMUSG00000041141	30.27	28.5418	26.0632	28.7914	33.8096	34.935	39.6709	42.1549	36.3604	37.6591	Pnmal1	7	16959679	16964607	+	4090	protein_coding	PNMA-like 1 [Source:MGI Symbol;Acc:MGI:1918941]	-
ENSMUSG00000029657	25.3497	28.1075	30.4425	31.534	36.1483	33.795	33.7669	51.1769	38.3748	42.944	Hsph1	5	149614287	149636376	-	7266	protein_coding	heat shock 105kDa/110kDa protein 1 [Source:MGI Symbol;Acc:MGI:105053]	-
ENSMUSG00000027091	24.3486	23.3394	33.6678	35.9181	37.6117	35.0806	40.6357	42.7231	36.4906	39.071	Zc3h15	2	83644435	83664622	+	2789	protein_coding	zinc finger CCCH-type containing 15 [Source:MGI Symbol;Acc:MGI:1919747]	-
ENSMUSG00000032174	32.3339	27.0892	29.2938	30.0438	28.2402	41.2996	30.7801	39.9731	35.5477	35.2729	Icam5	9	21032073	21039036	+	2947	protein_coding	intercellular adhesion molecule 5, telencephalin [Source:MGI Symbol;Acc:MGI:109430]	-
ENSMUSG00000068749	25.7238	19.2588	41.7342	39.257	39.2218	36.5648	41.6272	39.5908	36.4307	36.0082	Psma5	3	108256926	108279974	+	1321	protein_coding	proteasome (prosome, macropain) subunit, alpha type 5 [Source:MGI Symbol;Acc:MGI:1347009]	-
ENSMUSG00000021606	16.1487	11.4625	39.4329	45.0723	34.2052	31.0847	34.6785	24.251	28.0507	35.5177	Ndufs6	13	73319838	73328542	-	898	protein_coding	NADH:ubiquinone oxidoreductase core subunit S6 [Source:MGI Symbol;Acc:MGI:107932]	-
ENSMUSG00000022295	25.9006	19.1191	31.4258	32.6881	35.8431	32.7605	39.5944	42.5779	40.0332	42.0256	Atp6v1c1	15	38661933	38692446	+	5601	protein_coding	ATPase, H+ transporting, lysosomal V1 subunit C1 [Source:MGI Symbol;Acc:MGI:1913585]	-
ENSMUSG00000029247	27.012	27.6494	38.7635	36.8493	40.2308	34.8013	35.206	34.257	33.5529	32.1597	Paics	5	76951307	76967509	+	3139	protein_coding	phosphoribosylaminoimidazole carboxylase, phosphoribosylaminoribosylaminoimidazole, succinocarboxamide synthetase [Source:MGI Symbol;Acc:MGI:1914304]	-
ENSMUSG00000062078	36.2913	39.8331	41.2907	32.4159	39.5864	35.1575	26.7622	29.6113	30.3405	36.6486	Qk	17	10202601	10319854	-	14242	protein_coding	quaking [Source:MGI Symbol;Acc:MGI:97837]	-
ENSMUSG00000004096	25.1435	20.922	42.2047	44.8451	40.1371	32.6766	36.2228	35.4812	38.3454	37.3312	Cwc15	9	14500617	14510577	+	1571	protein_coding	CWC15 spliceosome-associated protein [Source:MGI Symbol;Acc:MGI:1913320]	-
ENSMUSG00000027351	22.9235	30.6822	36.0072	29.5422	36.4698	37.8933	34.8713	37.5483	36.9065	40.6259	Spred1	2	117121374	117182279	+	6784	protein_coding	sprouty protein with EVH-1 domain 1, related sequence [Source:MGI Symbol;Acc:MGI:2150016]	-
ENSMUSG00000049354	32.4591	29.3617	31.7161	28.7389	31.9401	37.7029	41.4632	36.8148	36.0093	34.6569	Dcaf7	11	106036872	106059324	+	6133	protein_coding	DDB1 and CUL4 associated factor 7 [Source:MGI Symbol;Acc:MGI:1919083]	-
ENSMUSG00000028484	30.3345	30.8306	33.5058	32.4299	34.463	34.5147	36.1485	39.5992	36.6035	39.3668	Psip1	4	83455680	83486459	-	5082	protein_coding	PC4 and SFRS1 interacting protein 1 [Source:MGI Symbol;Acc:MGI:2142116]	-
ENSMUSG00000026185	37.0375	33.79	35.2839	25.1242	29.2382	34.7035	33.4323	46.9305	33.5994	32.8721	Igfbp5	1	72857932	72874884	-	6006	protein_coding	insulin-like growth factor binding protein 5 [Source:MGI Symbol;Acc:MGI:96440]	-
ENSMUSG00000050751	34.7713	19.5646	25.8933	32.1258	31.4149	32.7597	36.275	49.2666	38.4007	41.4104	Pgbd5	8	124369049	124439658	-	4197	protein_coding	piggyBac transposable element derived 5 [Source:MGI Symbol;Acc:MGI:2429955]	-
ENSMUSG00000028277	30.7953	25.4981	34.9195	33.1081	34.9866	31.9648	38.7107	37.8304	39.6861	40.3037	Ube2j1	4	33031416	33052363	+	3530	protein_coding	ubiquitin-conjugating enzyme E2J 1 [Source:MGI Symbol;Acc:MGI:1926245]	-
ENSMUSG00000039533	28.5816	28.2457	47.3093	36.3767	45.3665	33.074	31.8905	32.6036	32.6525	34.2579	Mmd2	5	142562358	142608800	-	5193	protein_coding	monocyte to macrophage differentiation-associated 2 [Source:MGI Symbol;Acc:MGI:1922354]	-
ENSMUSG00000021820	31.9285	27.2186	26.2868	25.5597	28.3122	33.5184	42.5714	41.3903	40.6642	36.6776	Camk2g	14	20734875	20794088	-	6401	protein_coding	calcium/calmodulin-dependent protein kinase II gamma [Source:MGI Symbol;Acc:MGI:88259]	-
ENSMUSG00000052681	22.9274	24.3349	51.5267	45.4799	48.0281	31.8996	29.459	33.1192	27.7268	29.8239	Rap1b	10	117813871	117846035	-	2884	protein_coding	RAS related protein 1b [Source:MGI Symbol;Acc:MGI:894315]	-
ENSMUSG00000021816	27.5557	19.5724	27.1477	26.3694	32.2902	36.0174	41.2315	40.0543	41.7925	44.1366	Ppp3cb	14	20499364	20546573	-	8809	protein_coding	protein phosphatase 3, catalytic subunit, beta isoform [Source:MGI Symbol;Acc:MGI:107163]	-
ENSMUSG00000044352	27.2159	33.3026	35.4081	31.9115	26.4728	47.6994	34.1945	30.6474	42.3784	33.6686	Sowaha	11	53476573	53480274	-	3702	protein_coding	sosondowah ankyrin repeat domain family member A [Source:MGI Symbol;Acc:MGI:2687280]	-
ENSMUSG00000035863	24.5625	27.4067	34.6992	33.6844	26.6154	41.0686	32.9376	36.3051	34.7979	36.4497	Palm	10	79793572	79820896	+	5655	protein_coding	paralemmin [Source:MGI Symbol;Acc:MGI:1261814]	-
ENSMUSG00000028820	44.3788	51.4687	32.7212	42.3081	32.1363	31.9726	27.4077	34.0554	27.7069	32.7712	Sfpq	4	127021324	127037013	+	4743	protein_coding	splicing factor proline/glutamine rich (polypyrimidine tract binding protein associated) [Source:MGI Symbol;Acc:MGI:1918764]	-
ENSMUSG00000013787	34.4338	37.7611	33.3572	31.8803	27.547	38.054	35.1168	33.1992	32.9039	30.7822	Ehmt2	17	34898469	34914052	+	5489	protein_coding	euchromatic histone lysine N-methyltransferase 2 [Source:MGI Symbol;Acc:MGI:2148922]	-
ENSMUSG00000000711	30.2687	26.7853	32.2777	30.2737	33.0266	34.8275	40.1559	36.851	38.7934	35.3672	Rab5b	10	128677175	128696264	-	4201	protein_coding	RAB5B, member RAS oncogene family [Source:MGI Symbol;Acc:MGI:105938]	-
ENSMUSG00000020308	23.9289	21.4417	35.2731	39.2444	31.4992	35.3336	40.9309	35.4927	36.7375	32.4869	Tpgs1	10	79669369	79676127	+	1402	protein_coding	tubulin polyglutamylase complex subunit 1 [Source:MGI Symbol;Acc:MGI:106618]	-
ENSMUSG00000020785	34.3704	17.4921	22.682	28.6523	21.5778	36.1578	38.8537	50.9094	42.2643	35.6999	Camkk1	11	73019008	73042073	+	3728	protein_coding	calcium/calmodulin-dependent protein kinase kinase 1, alpha [Source:MGI Symbol;Acc:MGI:1891766]	-
ENSMUSG00000020015	22.6922	27.5077	31.8772	29.8177	33.3751	43.4171	36.361	40.5429	39.286	36.9498	Cdk17	10	93160875	93267071	+	6102	protein_coding	cyclin-dependent kinase 17 [Source:MGI Symbol;Acc:MGI:97517]	-
ENSMUSG00000022540	43.2789	32.2503	31.66	35.2245	30.2762	31.0191	32.2396	36.9619	35.5239	38.905	Rogdi	16	5008730	5013553	-	2343	protein_coding	rogdi homolog [Source:MGI Symbol;Acc:MGI:1913299]	-
ENSMUSG00000069237	28.5043	29.4946	33.0551	30.2247	32.9832	33.7696	36.4994	39.0666	38.6088	40.5191	Fam8a1	13	46669522	46678056	+	3827	protein_coding	family with sequence similarity 8, member A1 [Source:MGI Symbol;Acc:MGI:2145496]	-
ENSMUSG00000021910	43.225	44.535	29.0971	30.725	30.6726	31.2828	29.6536	34.3689	32.843	33.0259	Nisch	14	31170930	31216946	-	13198	protein_coding	nischarin [Source:MGI Symbol;Acc:MGI:1928323]	-
ENSMUSG00000000399	25.7287	19.2908	36.3819	33.0208	38.1495	35.2603	43.2755	39.8229	36.4238	34.4992	Ndufa9	6	126821721	126849136	-	2101	protein_coding	NADH:ubiquinone oxidoreductase subunit A9 [Source:MGI Symbol;Acc:MGI:1913358]	-
ENSMUSG00000031913	31.7967	25.7176	33.5041	32.8247	34.7456	33.4497	38.9221	34.853	37.8513	36.6777	Vps4a	8	107031222	107045755	+	2522	protein_coding	vacuolar protein sorting 4A [Source:MGI Symbol;Acc:MGI:1890520]	-
ENSMUSG00000026817	23.8728	23.1188	37.5312	32.3405	33.2354	31.7973	38.7802	41.8185	36.554	36.9011	Ak1	2	32621758	32635058	+	2593	protein_coding	adenylate kinase 1 [Source:MGI Symbol;Acc:MGI:87977]	-
ENSMUSG00000028964	24.5995	21.1621	38.6907	39.8739	34.1793	36.2729	39.0389	37.8699	32.893	33.7332	Park7	4	150897133	150914437	-	2479	protein_coding	Parkinson disease (autosomal recessive, early onset) 7 [Source:MGI Symbol;Acc:MGI:2135637]	-
ENSMUSG00000022257	29.4283	15.7529	28.9198	31.8821	32.0877	30.0243	41.9161	41.8914	40.5923	42.2654	Laptm4b	15	34238028	34284302	+	1938	protein_coding	lysosomal-associated protein transmembrane 4B [Source:MGI Symbol;Acc:MGI:1890494]	-
ENSMUSG00000063253	28.3639	26.379	37.9958	35.0278	39.1831	29.743	33.3779	33.8324	36.2952	44.4797	Scoc	8	83430084	83458391	-	4279	protein_coding	short coiled-coil protein [Source:MGI Symbol;Acc:MGI:1927654]	-
ENSMUSG00000021262	29.5397	31.6893	36.4656	39.6877	31.0278	36.5838	37.3536	33.6781	34.9231	35.7316	Evl	12	108554720	108688516	+	2940	protein_coding	Ena-vasodilator stimulated phosphoprotein [Source:MGI Symbol;Acc:MGI:1194884]	-
ENSMUSG00000030603	28.7187	26.6603	38.331	43.6818	33.3852	30.822	35.7839	35.7862	33.2956	36.1141	Psmc4	7	28041707	28050101	-	2163	protein_coding	proteasome (prosome, macropain) 26S subunit, ATPase, 4 [Source:MGI Symbol;Acc:MGI:1346093]	-
ENSMUSG00000032192	22.2521	31.5612	32.1435	26.6774	24.0752	48.4661	42.142	39.3024	43.5442	37.871	Gnb5	9	75306288	75345876	+	3115	protein_coding	guanine nucleotide binding protein (G protein), beta 5 [Source:MGI Symbol;Acc:MGI:101848]	-
ENSMUSG00000004455	36.1103	38.9444	30.6156	28.9613	28.199	38.2363	36.7375	33.8113	32.6528	29.7868	Ppp1cc	5	122158278	122175273	+	3424	protein_coding	protein phosphatase 1 catalytic subunit gamma [Source:MGI Symbol;Acc:MGI:104872]	-
ENSMUSG00000024991	32.2403	32.2255	36.3888	40.4305	38.1143	32.9439	33.8568	35.2286	31.4097	30.6566	Eif3a	19	60761116	60790693	-	5176	protein_coding	eukaryotic translation initiation factor 3, subunit A [Source:MGI Symbol;Acc:MGI:95301]	-
ENSMUSG00000084349	17.6194	17.3521	42.3334	38.8338	35.3479	32.1209	33.3476	30.0741	35.488	38.1984	Rpl3-ps1	X	13202571	13203780	+	1210	processed_pseudogene	ribosomal protein L3, pseudogene 1 [Source:MGI Symbol;Acc:MGI:3644217]	-
ENSMUSG00000033730	12.674	22.4064	45.9075	20.1525	13.864	45.8398	34.3006	62.1674	42.3602	48.5886	Egr3	14	70077203	70082614	+	4406	protein_coding	early growth response 3 [Source:MGI Symbol;Acc:MGI:1306780]	zf-C2H2
ENSMUSG00000034593	27.9342	27.186	25.9134	22.6429	27.1904	34.5536	36.4967	39.1035	37.5162	38.8535	Myo5a	9	75071015	75223688	+	14803	protein_coding	myosin VA [Source:MGI Symbol;Acc:MGI:105976]	-
ENSMUSG00000038690	17.7749	13.2679	47.8119	45.7386	40.7054	32.9244	38.1615	35.1375	38.233	40.6272	Atp5j2	5	145183698	145192062	-	3306	protein_coding	ATP synthase, H+ transporting, mitochondrial F0 complex, subunit F2 [Source:MGI Symbol;Acc:MGI:1927558]	-
ENSMUSG00000078652	32.6606	27.8245	31.9239	30.4308	33.8809	32.5107	37.3479	36.8468	34.6637	37.7193	Psme3	11	101316213	101323537	+	2949	protein_coding	proteaseome (prosome, macropain) activator subunit 3 (PA28 gamma, Ki) [Source:MGI Symbol;Acc:MGI:1096366]	-
ENSMUSG00000038390	32.6099	27.9015	24.7998	24.1071	24.2965	33.8045	38.7388	44.2171	34.1227	31.9332	Gpr162	6	124858444	124863983	-	3838	protein_coding	G protein-coupled receptor 162 [Source:MGI Symbol;Acc:MGI:1315214]	-
ENSMUSG00000021987	28.9758	28.4054	29.4326	27.509	32.3933	35.2029	36.1365	38.5148	34.2788	34.7278	Mtmr6	14	60265228	60302370	+	4437	protein_coding	myotubularin related protein 6 [Source:MGI Symbol;Acc:MGI:2145637]	-
ENSMUSG00000038014	36.2713	40.9795	36.7992	38.6638	36.0901	32.4009	27.4142	31.9721	29.4401	33.7571	Fam120a	13	48879219	48968017	-	5105	protein_coding	family with sequence similarity 120, member A [Source:MGI Symbol;Acc:MGI:2446163]	-
ENSMUSG00000042743	19.7453	18.5431	22.1993	21.2454	27.2986	36.0174	46.5615	44.0031	44.8874	45.6748	Sgtb	13	104109741	104141735	+	3072	protein_coding	small glutamine-rich tetratricopeptide repeat (TPR)-containing, beta [Source:MGI Symbol;Acc:MGI:2444615]	-
ENSMUSG00000038453	35.8017	34.1621	27.9714	24.5081	25.3092	35.0694	33.2497	35.7232	33.9305	38.3529	Srcin1	11	97509340	97576186	-	9558	protein_coding	SRC kinase signaling inhibitor 1 [Source:MGI Symbol;Acc:MGI:1933179]	-
ENSMUSG00000042078	21.6393	19.4864	27.699	26.9431	28.2144	37.2544	39.1535	50.3255	32.864	31.0124	Svop	5	114026910	114091570	-	4556	protein_coding	SV2 related protein [Source:MGI Symbol;Acc:MGI:1915916]	-
ENSMUSG00000043670	28.6151	24.9934	26.7547	23.4215	25.1108	36.8451	42.5512	37.8847	39.7159	36.9934	Diras1	10	81019589	81025662	-	3035	protein_coding	DIRAS family, GTP-binding RAS-like 1 [Source:MGI Symbol;Acc:MGI:2183442]	-
ENSMUSG00000041740	29.3395	29.2812	33.7343	35.7055	32.0917	36.2665	33.6898	37.3706	33.3595	35.2031	Rnf10	5	115241412	115272898	-	7556	protein_coding	ring finger protein 10 [Source:MGI Symbol;Acc:MGI:1859162]	-
ENSMUSG00000027206	25.7668	20.1377	35.0594	33.6614	38.1143	30.5435	36.1186	34.7983	38.9496	41.4161	Cops2	2	125830304	125859139	-	3549	protein_coding	COP9 signalosome subunit 2 [Source:MGI Symbol;Acc:MGI:1330276]	-
ENSMUSG00000034781	26.4938	27.1512	33.6931	33.0798	29.9608	36.1365	36.8226	33.5313	36.3257	36.3247	Gna11	10	81528724	81545190	-	4097	protein_coding	guanine nucleotide binding protein, alpha 11 [Source:MGI Symbol;Acc:MGI:95766]	-
ENSMUSG00000015749	23.8989	23.7482	34.567	35.2744	35.1047	38.6352	36.2748	38.4294	32.7273	33.7852	Anp32e	3	95929246	95947390	+	3566	protein_coding	acidic (leucine-rich) nuclear phosphoprotein 32 family, member E [Source:MGI Symbol;Acc:MGI:1913721]	-
ENSMUSG00000022463	28.554	32.7187	28.5038	28.0117	27.7837	38.8012	35.5306	45.4862	35.8791	37.0942	Srebf2	15	82147181	82205379	+	7184	protein_coding	sterol regulatory element binding factor 2 [Source:MGI Symbol;Acc:MGI:107585]	bHLH
ENSMUSG00000041881	20.4544	18.6354	44.3989	42.4217	38.4665	31.8963	37.9609	32.0399	36.5081	35.5579	Ndufa7	17	33824591	33838316	+	1701	protein_coding	NADH:ubiquinone oxidoreductase subunit A7 [Source:MGI Symbol;Acc:MGI:1913666]	-
ENSMUSG00000056612	20.4312	25.7104	52.0179	63.7926	40.802	36.6082	25.6607	26.0296	18.825	16.587	Ppp1r14b	19	6975048	6977324	+	919	protein_coding	protein phosphatase 1, regulatory inhibitor subunit 14B [Source:MGI Symbol;Acc:MGI:107682]	-
ENSMUSG00000054034	22.3638	19.5876	27.4569	28.2411	24.2283	41.2234	46.3628	35.3339	30.9202	31.0213	Tceal5	X	136200948	136203876	-	1263	protein_coding	transcription elongation factor A (SII)-like 5 [Source:MGI Symbol;Acc:MGI:3036236]	-
ENSMUSG00000047547	24.9543	24.9174	39.0799	40.6371	36.8947	35.6859	34.6757	35.8002	30.0862	33.137	Cltb	13	54592401	54611344	-	4868	protein_coding	clathrin, light polypeptide (Lcb) [Source:MGI Symbol;Acc:MGI:1921575]	-
ENSMUSG00000038633	24.1627	25.8679	37.5837	34.8308	39.1439	33.1225	33.3656	34.6216	34.3856	33.3855	Degs1	1	182275772	182282804	-	2591	protein_coding	delta(4)-desaturase, sphingolipid 1 [Source:MGI Symbol;Acc:MGI:1097711]	-
ENSMUSG00000019494	21.3012	17.8582	36.5592	35.4156	34.1764	35.2117	38.8548	35.035	33.5213	31.373	Cops6	5	138161071	138164646	+	2525	protein_coding	COP9 signalosome subunit 6 [Source:MGI Symbol;Acc:MGI:1349439]	-
ENSMUSG00000021610	26.4202	29.414	35.402	37.0424	37.5349	35.0758	33.1751	36.9623	34.2375	32.4251	Clptm1l	13	73604006	73620605	+	3068	protein_coding	CLPTM1-like [Source:MGI Symbol;Acc:MGI:2442892]	-
ENSMUSG00000017776	27.9245	27.6845	31.8043	31.8885	33.4376	36.6083	36.2276	37.5723	33.3825	33.9873	Crk	11	75679259	75706908	+	4730	protein_coding	v-crk avian sarcoma virus CT10 oncogene homolog [Source:MGI Symbol;Acc:MGI:88508]	-
ENSMUSG00000038967	32.5722	27.3287	33.1419	29.9515	31.4421	30.169	33.1885	39.2233	34.8127	34.8576	Pdk2	11	95026258	95041354	-	3163	protein_coding	pyruvate dehydrogenase kinase, isoenzyme 2 [Source:MGI Symbol;Acc:MGI:1343087]	-
ENSMUSG00000034254	28.3443	32.156	34.0562	36.5207	33.5449	34.0622	35.193	36.5279	33.049	35.7601	Agpat1	17	34604262	34613449	+	3001	protein_coding	1-acylglycerol-3-phosphate O-acyltransferase 1 (lysophosphatidic acid acyltransferase, alpha) [Source:MGI Symbol;Acc:MGI:1932075]	-
ENSMUSG00000026904	29.3209	17.4344	23.0564	23.0267	33.5967	32.524	34.7456	52.1147	35.0009	34.4116	Slc4a10	2	62046462	62326730	+	6424	protein_coding	solute carrier family 4, sodium bicarbonate cotransporter-like, member 10 [Source:MGI Symbol;Acc:MGI:2150150]	-
ENSMUSG00000003099	29.9711	24.1698	32.8627	34.8074	31.9345	32.8287	38.6006	37.8699	37.718	37.0708	Ppp5c	7	17004640	17027924	-	3136	protein_coding	protein phosphatase 5, catalytic subunit [Source:MGI Symbol;Acc:MGI:102666]	-
ENSMUSG00000066357	38.6947	40.4182	29.3312	35.4113	23.6666	31.1924	44.6144	20.0709	29.7396	25.8521	Wdr6	9	108572311	108578739	-	4163	protein_coding	WD repeat domain 6 [Source:MGI Symbol;Acc:MGI:1930140]	-
ENSMUSG00000028347	25.7071	24.8716	28.9816	26.7706	31.6037	35.6293	40.8488	37.3612	37.6493	41.2847	Tmeff1	4	48585174	48663131	+	2549	protein_coding	transmembrane protein with EGF-like and two follistatin-like domains 1 [Source:MGI Symbol;Acc:MGI:1926810]	-
ENSMUSG00000025825	25.1901	20.4536	39.1962	39.0322	32.3335	30.8186	37.4539	31.1907	36.3597	36.9393	Iscu	5	113772748	113778288	+	2176	protein_coding	iron-sulfur cluster assembly enzyme [Source:MGI Symbol;Acc:MGI:1913633]	-
ENSMUSG00000055538	31.4663	40.7225	37.4598	34.1677	35.699	32.2793	29.1105	28.1533	30.198	29.8771	Zcchc24	14	25711642	25769039	-	4557	protein_coding	zinc finger, CCHC domain containing 24 [Source:MGI Symbol;Acc:MGI:1919168]	-
ENSMUSG00000040997	29.2581	32.9791	51.5198	44.0322	42.5076	28.6735	26.2836	28.8026	26.0881	28.4342	Abhd4	14	54254188	54270637	+	3279	protein_coding	abhydrolase domain containing 4 [Source:MGI Symbol;Acc:MGI:1915938]	-
ENSMUSG00000000149	33.7397	33.1289	35.2627	36.2679	36.3238	34.1661	32.32	31.8095	31.0301	30.5018	Gna12	5	140758408	140830431	-	3416	protein_coding	guanine nucleotide binding protein, alpha 12 [Source:MGI Symbol;Acc:MGI:95767]	-
ENSMUSG00000056185	51.0276	46.3626	27.2703	26.485	24.4817	27.9805	29.4555	31.2864	29.918	32.6499	Snx32	19	5495278	5510489	-	1650	protein_coding	sorting nexin 32 [Source:MGI Symbol;Acc:MGI:2444704]	-
ENSMUSG00000053119	23.1092	22.5302	33.3443	28.9357	33.4714	37.7257	37.7708	36.3679	36.447	37.5411	Chmp3	6	71543797	71582609	+	3250	protein_coding	charged multivesicular body protein 3 [Source:MGI Symbol;Acc:MGI:1913950]	-
ENSMUSG00000020594	25.162	25.5529	30.8797	28.7551	30.8376	36.1438	31.6171	35.2807	35.4647	38.679	Pum2	12	8674134	8752581	+	7260	protein_coding	pumilio RNA-binding family member 2 [Source:MGI Symbol;Acc:MGI:1931751]	-
ENSMUSG00000041096	36.3805	41.0224	32.2585	32.5181	27.2924	30.3929	35.8284	28.3491	33.6116	29.958	Tspyl2	X	152336852	152342425	-	2820	protein_coding	TSPY-like 2 [Source:MGI Symbol;Acc:MGI:106244]	-
ENSMUSG00000020664	25.2113	21.7075	32.839	30.8054	35.3271	32.5127	36.3076	36.2742	36.7522	38.7623	Dld	12	31331277	31351453	-	3683	protein_coding	dihydrolipoamide dehydrogenase [Source:MGI Symbol;Acc:MGI:107450]	-
ENSMUSG00000022110	23.5681	19.1968	27.878	25.0875	33.3955	33.0963	43.8491	39.9227	39.8479	38.4381	Sucla2	14	73525319	73596142	+	3988	protein_coding	succinate-Coenzyme A ligase, ADP-forming, beta subunit [Source:MGI Symbol;Acc:MGI:1306775]	-
ENSMUSG00000101188	23.2789	20.9355	46.5165	53.9479	46.4879	33.3855	31.6425	35.3423	29.5642	32.0166	Eif4a-ps4	1	60703932	60705149	+	1218	processed_pseudogene	eukaryotic translation initiation factor 4A, pseudogene 4 [Source:MGI Symbol;Acc:MGI:1195958]	-
ENSMUSG00000001891	23.5906	26.9271	44.9592	39.0292	44.3021	31.9532	30.337	36.6009	27.6345	34.0103	Ugp2	11	21321138	21371201	-	3069	protein_coding	UDP-glucose pyrophosphorylase 2 [Source:MGI Symbol;Acc:MGI:2183447]	-
ENSMUSG00000029571	27.4103	26.6646	29.8879	27.255	35.5709	31.2794	33.5403	33.5366	37.0669	37.2823	Tmem106b	6	13069759	13089269	+	6931	protein_coding	transmembrane protein 106B [Source:MGI Symbol;Acc:MGI:1919150]	-
ENSMUSG00000064364	32.3046	22.6956	46.4732	41.5321	52.7652	48.6206	23.0411	27.788	18.5038	49.3403	mt-Th	MT	11546	11612	+	67	Mt_tRNA	mitochondrially encoded tRNA histidine [Source:MGI Symbol;Acc:MGI:102485]	-
ENSMUSG00000026443	45.9222	25.8505	21.5341	31.1725	29.2275	28.9965	31.2586	33.6782	39.5329	42.572	Lrrn2	1	132880273	132940005	+	3595	protein_coding	leucine rich repeat protein 2, neuronal [Source:MGI Symbol;Acc:MGI:106037]	-
ENSMUSG00000024387	27.4609	22.3527	38.2209	41.3353	35.5526	29.3733	33.2995	35.1282	36.2596	38.7688	Csnk2b	17	35116196	35122053	-	2067	protein_coding	casein kinase 2, beta polypeptide [Source:MGI Symbol;Acc:MGI:88548]	-
ENSMUSG00000022472	33.657	26.5797	28.8889	28.1675	32.2381	34.4871	37.4607	32.8264	35.9818	36.8153	Desi1	15	81992523	82033862	-	3635	protein_coding	desumoylating isopeptidase 1 [Source:MGI Symbol;Acc:MGI:106313]	-
ENSMUSG00000033419	33.7907	24.3655	24.6727	25.0723	31.7719	28.8273	34.9928	46.8172	34.7092	37.5723	Snap91	9	86765923	86880654	-	9126	protein_coding	synaptosomal-associated protein 91 [Source:MGI Symbol;Acc:MGI:109132]	-
ENSMUSG00000032349	29.1753	36.2168	42.2621	37.0977	39.7723	30.8574	27.085	30.9162	27.9362	32.5908	Elovl5	9	77917364	77984519	+	3522	protein_coding	ELOVL family member 5, elongation of long chain fatty acids (yeast) [Source:MGI Symbol;Acc:MGI:1916051]	-
ENSMUSG00000039661	25.5879	28.5701	35.0425	27.9582	28.2108	35.7703	40.6695	37.1062	33.1513	32.9863	Dusp26	8	31089471	31097047	+	2305	protein_coding	dual specificity phosphatase 26 (putative) [Source:MGI Symbol;Acc:MGI:1914209]	-
ENSMUSG00000035890	29.3097	27.492	31.9955	31.8066	25.9166	34.5759	33.8641	35.2282	38.7588	35.136	Rnf126	10	79758515	79766952	-	1704	protein_coding	ring finger protein 126 [Source:MGI Symbol;Acc:MGI:1917544]	-
ENSMUSG00000050953	29.1943	29.8782	45.5472	32.6168	41.0269	26.6452	25.5966	29.5374	28.7173	31.9313	Gja1	10	56377330	56402513	+	10257	protein_coding	gap junction protein, alpha 1 [Source:MGI Symbol;Acc:MGI:95713]	-
ENSMUSG00000115987	25.9278	23.0995	44.2793	40.487	39.2154	27.7901	33.5709	33.0574	34.1196	35.0997	Vps28	15	76622087	76626086	-	2304	protein_coding	vacuolar protein sorting 28 [Source:MGI Symbol;Acc:MGI:1914164]	-
ENSMUSG00000033186	25.8623	22.7048	28.6565	26.575	31.0014	37.0125	37.5517	34.2514	37.1578	38.8617	Mzt1	14	99034544	99046134	-	2563	protein_coding	mitotic spindle organizing protein 1 [Source:MGI Symbol;Acc:MGI:1924039]	-
ENSMUSG00000014226	22.2327	20.6532	34.2305	38.157	39.041	33.2056	38.7331	34.7478	37.1831	40.8807	Cacybp	1	160202367	160212875	-	2390	protein_coding	calcyclin binding protein [Source:MGI Symbol;Acc:MGI:1270839]	-
ENSMUSG00000020366	29.2645	26.2768	25.9187	22.6903	28.4565	34.7555	38.7477	38.6876	38.5512	39.0106	Mapk9	11	49846751	49886421	+	6784	protein_coding	mitogen-activated protein kinase 9 [Source:MGI Symbol;Acc:MGI:1346862]	-
ENSMUSG00000047676	17.4253	18.768	50.9809	58.8831	44.3341	33.826	27.4285	28.4321	30.2456	28.6378	Rpsa-ps10	3	150072658	150073542	-	885	processed_pseudogene	ribosomal protein SA, pseudogene 10 [Source:MGI Symbol;Acc:MGI:3704228]	-
ENSMUSG00000024782	33.4373	37.9027	39.3713	36.1615	37.4666	28.9287	30.5748	29.8545	30.1268	30.0206	Ak3	19	29020833	29047961	-	3120	protein_coding	adenylate kinase 3 [Source:MGI Symbol;Acc:MGI:1860835]	-
ENSMUSG00000028953	27.6343	25.2699	32.3683	34.2428	30.0492	33.3187	37.5469	40.1009	35.1188	34.7676	Abcf2	5	24565345	24577467	-	2569	protein_coding	ATP-binding cassette, sub-family F (GCN20), member 2 [Source:MGI Symbol;Acc:MGI:1351657]	-
ENSMUSG00000037872	29.7317	34.8828	40.0212	40.2859	33.0407	31.9402	27.0522	39.2316	30.5626	31.9382	Ackr1	1	173331886	173333750	-	1405	protein_coding	atypical chemokine receptor 1 (Duffy blood group) [Source:MGI Symbol;Acc:MGI:1097689]	-
ENSMUSG00000024835	29.5644	32.4971	46.0729	49.6978	40.1191	27.8221	28.0079	27.0911	26.917	26.867	Coro1b	19	4148619	4154035	+	2372	protein_coding	coronin, actin binding protein 1B [Source:MGI Symbol;Acc:MGI:1345963]	-
ENSMUSG00000079593	26.1064	24.0446	27.8319	31.2005	31.115	37.0812	44.4144	39.4994	34.8199	28.1294	Gm14597	X	53577087	53608979	-	827	protein_coding	predicted gene 14597 [Source:MGI Symbol;Acc:MGI:3711766]	-
ENSMUSG00000033595	44.1874	34.1249	25.4766	24.9789	25.8636	27.4128	35.6069	28.2597	40.4829	35.7357	Lgi3	14	70530685	70538324	+	3899	protein_coding	leucine-rich repeat LGI family, member 3 [Source:MGI Symbol;Acc:MGI:2182619]	-
ENSMUSG00000028249	26.2165	23.3719	43.1633	42.3385	44.1128	32.9962	29.7777	32.7852	30.3963	29.359	Sdcbp	4	6365650	6408423	+	6904	protein_coding	syndecan binding protein [Source:MGI Symbol;Acc:MGI:1337026]	-
ENSMUSG00000038612	27.3084	36.8397	54.0688	47.5889	42.7628	29.7094	25.3549	30.4869	23.5598	24.9137	Mcl1	3	95658788	95663176	+	3418	protein_coding	myeloid cell leukemia sequence 1 [Source:MGI Symbol;Acc:MGI:101769]	-
ENSMUSG00000034880	23.6231	17.4395	37.1146	47.4055	39.2415	26.2783	35.6932	38.5725	35.0926	30.7606	Mrpl34	8	71464959	71465747	+	607	protein_coding	mitochondrial ribosomal protein L34 [Source:MGI Symbol;Acc:MGI:2137227]	-
ENSMUSG00000029390	24.2393	25.1575	40.0819	37.1394	40.4104	33.139	33.6629	33.6008	28.5441	28.538	Tmed2	5	124540695	124550506	+	2527	protein_coding	transmembrane p24 trafficking protein 2 [Source:MGI Symbol;Acc:MGI:1929269]	-
ENSMUSG00000026021	19.2357	14.1986	33.9379	33.8754	36.0685	32.8171	37.5913	38.8349	39.7398	36.625	Sumo1	1	59586558	59670834	-	2076	protein_coding	small ubiquitin-like modifier 1 [Source:MGI Symbol;Acc:MGI:1197010]	-
ENSMUSG00000007721	18.6004	14.6212	35.1703	37.1025	32.0873	33.7786	39.0772	37.8892	33.8579	35.5183	Ccdc124	8	70868227	70873935	-	1696	protein_coding	coiled-coil domain containing 124 [Source:MGI Symbol;Acc:MGI:1916403]	-
ENSMUSG00000024743	50.852	28.6796	21.4785	23.2311	22.022	30.2137	31.0733	32.7231	35.0014	38.6971	Syt7	19	10389090	10453181	+	7274	protein_coding	synaptotagmin VII [Source:MGI Symbol;Acc:MGI:1859545]	-
ENSMUSG00000001910	31.7866	29.9225	30.9666	31.4593	30.258	32.8109	33.2644	34.3363	34.3225	32.0187	Nacc1	8	84670483	84687862	-	4300	protein_coding	nucleus accumbens associated 1, BEN and BTB (POZ) domain containing [Source:MGI Symbol;Acc:MGI:1914080]	-
ENSMUSG00000107002	22.1683	18.0514	40.0964	43.0221	33.971	31.9889	34.9974	34.944	32.1735	36.5193	0610012G03Rik	16	31947050	31948494	-	1445	protein_coding	RIKEN cDNA 0610012G03 gene [Source:MGI Symbol;Acc:MGI:1913301]	-
ENSMUSG00000071076	24.8492	24.3687	34.6992	30.7869	25.8506	37.2077	36.9567	37.7811	36.9263	31.7837	Jund	8	70698949	70700616	+	1668	protein_coding	jun D proto-oncogene [Source:MGI Symbol;Acc:MGI:96648]	TF_bZIP
ENSMUSG00000078566	25.2992	19.7274	32.292	30.7695	33.3147	29.8308	36.7107	33.6515	37.3443	38.6231	Bnip3	7	138890836	138909519	-	2265	protein_coding	BCL2/adenovirus E1B interacting protein 3 [Source:MGI Symbol;Acc:MGI:109326]	-
ENSMUSG00000019082	37.0427	25.2211	25.7478	27.9798	28.7165	28.0076	33.5549	42.4548	31.4678	38.8031	Slc25a22	7	141429744	141437892	-	5992	protein_coding	solute carrier family 25 (mitochondrial carrier, glutamate), member 22 [Source:MGI Symbol;Acc:MGI:1915517]	-
ENSMUSG00000037979	29.9004	26.8743	29.1282	31.3082	30.2837	30.5008	36.4574	37.8946	40.9479	40.5133	Ccdc92	5	124834418	124862424	-	2729	protein_coding	coiled-coil domain containing 92 [Source:MGI Symbol;Acc:MGI:106485]	-
ENSMUSG00000044221	27.8928	24.6191	30.8482	29.8504	29.3212	30.8575	34.5768	36.8501	37.6425	39.0783	Grsf1	5	88659448	88676171	-	3036	protein_coding	G-rich RNA sequence binding factor 1 [Source:MGI Symbol;Acc:MGI:106479]	-
ENSMUSG00000056367	23.2283	15.0734	26.3598	24.1494	27.1016	39.1882	41.7522	34.572	41.6891	40.4421	Actr3b	5	25759997	25850688	+	2425	protein_coding	ARP3 actin-related protein 3B [Source:MGI Symbol;Acc:MGI:2661120]	-
ENSMUSG00000031987	23.9988	27.0944	35.9115	33.6447	31.7351	35.6463	34.8961	29.873	35.5612	36.7754	Egln1	8	124908587	124949324	-	3594	protein_coding	egl-9 family hypoxia-inducible factor 1 [Source:MGI Symbol;Acc:MGI:1932286]	-
ENSMUSG00000022427	23.7613	19.7311	38.4955	37.5392	36.4019	33.7127	35.5961	34.7871	33.3472	31.9998	Tomm22	15	79670861	79673400	+	1651	protein_coding	translocase of outer mitochondrial membrane 22 [Source:MGI Symbol;Acc:MGI:2450248]	-
ENSMUSG00000045767	27.4506	25.8229	24.8438	26.0609	31.2948	33.3949	33.1046	37.6201	33.6878	34.5308	B230219D22Rik	13	55693124	55703500	+	4652	protein_coding	RIKEN cDNA B230219D22 gene [Source:MGI Symbol;Acc:MGI:1925771]	-
ENSMUSG00000007850	46.7096	52.9688	26.9001	30.2029	25.6741	30.1784	27.0083	27.8807	26.9897	26.1871	Hnrnph1	11	50376990	50386528	+	5842	protein_coding	heterogeneous nuclear ribonucleoprotein H1 [Source:MGI Symbol;Acc:MGI:1891925]	-
ENSMUSG00000024639	32.6498	23.6304	23.8487	25.7263	30.9313	31.1565	32.1979	36.1951	35.087	37.3943	Gnaq	19	16132831	16387463	+	6185	protein_coding	guanine nucleotide binding protein, alpha q polypeptide [Source:MGI Symbol;Acc:MGI:95776]	-
ENSMUSG00000067194	27.9182	19.6356	27.0252	25.6523	31.5089	33.3194	38.1102	37.8941	40.0438	36.4568	Eif1ax	X	159372178	159389928	+	5266	protein_coding	eukaryotic translation initiation factor 1A, X-linked [Source:MGI Symbol;Acc:MGI:1913485]	-
ENSMUSG00000029778	35.5844	39.8169	27.5344	25.7912	27.27	32.7836	30.8865	37.5123	28.1804	26.4777	Adcyap1r1	6	55451978	55501451	+	6601	protein_coding	adenylate cyclase activating polypeptide 1 receptor 1 [Source:MGI Symbol;Acc:MGI:108449]	-
ENSMUSG00000022623	38.7822	41.313	27.0815	25.3478	23.5946	40.5729	24.0124	28.1384	32.5334	32.0849	Shank3	15	89499623	89560261	+	9189	protein_coding	SH3 and multiple ankyrin repeat domains 3 [Source:MGI Symbol;Acc:MGI:1930016]	-
ENSMUSG00000027270	7.04742	15.4737	33.9923	22.8344	27.5648	34.3349	47.9877	38.7405	56.9095	49.217	Lamp5	2	136052239	136069917	+	2933	protein_coding	lysosomal-associated membrane protein family, member 5 [Source:MGI Symbol;Acc:MGI:1923411]	-
ENSMUSG00000079562	26.7567	24.9156	31.4438	33.1245	30.9506	33.2206	35.3941	36.4389	35.6462	34.0207	Maea	5	33335509	33373296	+	2629	protein_coding	macrophage erythroblast attacher [Source:MGI Symbol;Acc:MGI:1891748]	-
ENSMUSG00000028032	30.3605	28.0643	35.2959	34.2415	31.2461	33.5924	34.0181	31.175	31.5632	33.7675	Papss1	3	131564768	131643671	+	3053	protein_coding	3'-phosphoadenosine 5'-phosphosulfate synthase 1 [Source:MGI Symbol;Acc:MGI:1330587]	-
ENSMUSG00000056429	27.1361	24.9666	29.0467	28.8141	31.2725	30.2617	34.9895	34.3595	35.0839	33.473	Tgoln1	6	72608432	72617000	-	5013	protein_coding	trans-golgi network protein [Source:MGI Symbol;Acc:MGI:105080]	-
ENSMUSG00000025809	25.1392	28.8054	45.7037	43.2978	46.3955	30.7181	25.136	31.6721	20.2708	23.9564	Itgb1	8	128685654	128733200	+	4081	protein_coding	integrin beta 1 (fibronectin receptor beta) [Source:MGI Symbol;Acc:MGI:96610]	-
ENSMUSG00000023019	32.6927	27.8302	30.3718	36.651	35.5052	34.9396	27.003	33.0772	24.722	27.1049	Gpd1	15	99717515	99725005	+	2961	protein_coding	glycerol-3-phosphate dehydrogenase 1 (soluble) [Source:MGI Symbol;Acc:MGI:95679]	-
ENSMUSG00000087260	25.3412	18.1277	37.0185	35.6989	38.8772	34.2455	36.6127	36.442	34.3596	32.8946	Lamtor5	3	107278858	107284082	+	884	protein_coding	late endosomal/lysosomal adaptor, MAPK and MTOR activator 5 [Source:MGI Symbol;Acc:MGI:1915826]	-
ENSMUSG00000037419	28.7384	32.0565	30.6908	28.4964	32.1281	32.6834	34.3235	31.5309	36.3712	34.1348	Endod1	9	14353990	14381507	-	4645	protein_coding	endonuclease domain containing 1 [Source:MGI Symbol;Acc:MGI:1919196]	-
ENSMUSG00000000326	27.9313	25.6853	35.6142	35.5674	33.0748	34.0939	32.2929	38.9489	33.4509	29.8598	Comt	16	18406886	18426852	-	2532	protein_coding	catechol-O-methyltransferase [Source:MGI Symbol;Acc:MGI:88470]	-
ENSMUSG00000005371	29.3793	27.1255	28.788	27.76	31.3551	32.5552	33.3476	34.8801	36.9064	35.6616	Fbxo11	17	87990859	88065291	-	4144	protein_coding	F-box protein 11 [Source:MGI Symbol;Acc:MGI:2147134]	-
ENSMUSG00000058624	18.9805	18.6847	27.1081	26.74	27.9527	33.4336	40.7642	38.3477	37.6142	40.4332	Gda	19	21391307	21473445	-	6135	protein_coding	guanine deaminase [Source:MGI Symbol;Acc:MGI:95678]	-
ENSMUSG00000014846	28.929	32.5971	30.4604	27.2749	30.4516	28.1434	36.2376	25.9193	33.3601	28.5885	Tppp3	8	105467493	105471526	-	1848	protein_coding	tubulin polymerization-promoting protein family member 3 [Source:MGI Symbol;Acc:MGI:1915221]	-
ENSMUSG00000058835	30.9872	25.0069	33.6306	30.1937	34.8422	32.8327	32.8349	31.2034	33.4173	33.0386	Abi1	2	22940073	23040241	-	4032	protein_coding	abl-interactor 1 [Source:MGI Symbol;Acc:MGI:104913]	-
ENSMUSG00000076609	10.4762	28.0332	179.946	50.0469	109.81	16.8918	15.3095	16.1194	16.7362	7.47971	Igkc	6	70726435	70726966	+	532	IG_C_gene	immunoglobulin kappa constant [Source:MGI Symbol;Acc:MGI:96495]	-
ENSMUSG00000031311	29.7204	28.7144	37.6924	39.9112	37.6345	30.2586	31.7086	33.4511	30.8618	30.0006	Nono	X	101429318	101448591	+	4375	protein_coding	non-POU-domain-containing, octamer binding protein [Source:MGI Symbol;Acc:MGI:1855692]	-
ENSMUSG00000036275	24.9537	26.4034	36.3613	35.3818	38.4727	32.5131	33.206	34.2171	28.9626	29.0862	9530068E07Rik	11	52396428	52408728	+	3296	protein_coding	RIKEN cDNA 9530068E07 gene [Source:MGI Symbol;Acc:MGI:2654705]	-
ENSMUSG00000027533	22.1325	18.9703	60.4539	50.388	52.3498	28.988	26.1464	28.8338	22.3861	23.1179	Fabp5	3	10012548	10016607	+	3567	protein_coding	fatty acid binding protein 5, epidermal [Source:MGI Symbol;Acc:MGI:101790]	-
ENSMUSG00000023018	25.6708	30.7387	30.4355	26.1388	25.3068	39.4802	34.7217	32.371	36.5604	37.5431	Smarcd1	15	99702129	99713991	+	4026	protein_coding	SWI/SNF related, matrix associated, actin dependent regulator of chromatin, subfamily d, member 1 [Source:MGI Symbol;Acc:MGI:1933623]	-
ENSMUSG00000028581	28.0836	35.7116	62.9871	53.6924	57.6187	28.2012	17.3836	21.2983	12.9723	16.3228	Laptm5	4	130913125	130936141	+	3788	protein_coding	lysosomal-associated protein transmembrane 5 [Source:MGI Symbol;Acc:MGI:108046]	-
ENSMUSG00000018909	23.3775	28.303	27.7265	24.165	29.9189	36.6041	30.9537	38.7681	29.5301	29.248	Arrb1	7	99535466	99606771	+	11175	protein_coding	arrestin, beta 1 [Source:MGI Symbol;Acc:MGI:99473]	-
ENSMUSG00000052837	17.4488	28.5435	68.668	39.4679	28.3354	32.7813	28.687	46.4388	27.87	23.4126	Junb	8	84974484	84978718	-	2301	protein_coding	jun B proto-oncogene [Source:MGI Symbol;Acc:MGI:96647]	TF_bZIP
ENSMUSG00000019795	24.1305	18.9661	28.236	24.825	31.0045	32.892	39.0503	39.0908	36.6326	36.8765	Pcmt1	10	7629373	7681136	-	4718	protein_coding	protein-L-isoaspartate (D-aspartate) O-methyltransferase 1 [Source:MGI Symbol;Acc:MGI:97502]	-
ENSMUSG00000024286	23.5461	21.213	30.2757	26.9058	33.0101	34.2835	34.2827	33.1177	33.3597	35.4022	Ccny	18	9314044	9450150	-	4017	protein_coding	cyclin Y [Source:MGI Symbol;Acc:MGI:1915224]	-
ENSMUSG00000054405	23.8466	24.1265	36.4406	34.8512	33.1627	32.9517	35.7942	34.7562	37.0095	34.9341	Dnajc8	4	132535550	132553742	+	2555	protein_coding	DnaJ heat shock protein family (Hsp40) member C8 [Source:MGI Symbol;Acc:MGI:1915848]	-
ENSMUSG00000025221	30.9779	40.9697	28.3134	28.6009	20.0409	46.8259	40.0625	27.8844	41.9724	32.1943	Kcnip2	19	45791839	45816061	-	3476	protein_coding	Kv channel-interacting protein 2 [Source:MGI Symbol;Acc:MGI:2135916]	-
ENSMUSG00000034160	52.7919	58.2014	21.9017	21.6022	22.7787	27.8976	23.9135	24.7061	28.1376	27.2953	Ogt	X	101640060	101684351	+	8045	protein_coding	O-linked N-acetylglucosamine (GlcNAc) transferase (UDP-N-acetylglucosamine:polypeptide-N-acetylglucosaminyl transferase) [Source:MGI Symbol;Acc:MGI:1339639]	-
ENSMUSG00000034484	27.5524	25.9449	37.1231	39.0826	38.7808	29.4637	28.7717	32.9035	30.7376	29.256	Snx2	18	53176365	53220860	+	2013	protein_coding	sorting nexin 2 [Source:MGI Symbol;Acc:MGI:1915054]	-
ENSMUSG00000004364	26.25	22.8635	28.8664	27.9807	33.0154	31.4539	35.0116	34.1194	35.1667	37.3618	Cul3	1	80264923	80340480	-	4873	protein_coding	cullin 3 [Source:MGI Symbol;Acc:MGI:1347360]	-
ENSMUSG00000026249	26.1246	28.2297	44.5281	36.0435	38.4294	31.1291	29.4268	26.4015	30.6548	32.0018	Serpine2	1	79794197	79861180	-	8287	protein_coding	serine (or cysteine) peptidase inhibitor, clade E, member 2 [Source:MGI Symbol;Acc:MGI:101780]	-
ENSMUSG00000021379	25.825	30.8607	35.9592	23.1181	27.1331	39.3404	32.1693	26.6773	33.3663	30.5218	Id4	13	48261228	48266026	+	3849	protein_coding	inhibitor of DNA binding 4 [Source:MGI Symbol;Acc:MGI:99414]	bHLH
ENSMUSG00000047423	26.8251	20.1962	30.227	32.7999	27.9353	28.1377	35.3029	32.3232	35.5657	33.1918	AI837181	19	5425157	5427313	+	1529	protein_coding	expressed sequence AI837181 [Source:MGI Symbol;Acc:MGI:2147598]	-
ENSMUSG00000031799	25.2743	31.645	51.3532	62.0364	47.406	27.3305	21.9891	27.7608	18.6477	21.7864	Tpm4	8	72134975	72153142	+	2203	protein_coding	tropomyosin 4 [Source:MGI Symbol;Acc:MGI:2449202]	-
ENSMUSG00000102824	15.3383	13.6618	44.0671	47.1411	38.6368	26.5347	29.6204	28.4311	34.758	44.3473	Pdcd5-ps	1	189277443	189277823	-	381	processed_pseudogene	programmed cell death 5, pseudogene [Source:MGI Symbol;Acc:MGI:3782009]	-
ENSMUSG00000046442	39.5855	16.1091	19.5949	23.9305	31.8486	23.8589	33.1137	39.0599	36.761	44.4479	Ppm1e	11	87226906	87359023	-	6702	protein_coding	protein phosphatase 1E (PP2C domain containing) [Source:MGI Symbol;Acc:MGI:2444096]	-
ENSMUSG00000037259	29.773	33.1995	25.2207	22.0911	25.5685	31.9303	34.7283	33.0846	34.2193	31.6096	Dzank1	2	144470557	144527414	-	8262	protein_coding	double zinc ribbon and ankyrin repeat domains 1 [Source:MGI Symbol;Acc:MGI:2139080]	-
ENSMUSG00000030207	25.3485	24.4279	27.1876	24.9693	26.4622	33.9413	35.4886	39.3588	36.4513	36.5345	Fam234b	6	135197977	135244955	+	6912	protein_coding	family with sequence similarity 234, member B [Source:MGI Symbol;Acc:MGI:1921775]	-
ENSMUSG00000058153	41.5944	24.4153	21.9569	27.2556	29.2927	23.4654	30.5015	34.297	35.2782	39.1315	Sez6l	5	112419151	112577185	-	6070	protein_coding	seizure related 6 homolog like [Source:MGI Symbol;Acc:MGI:1935121]	-
ENSMUSG00000022307	28.3745	18.7765	26.1203	25.0008	28.3279	24.8163	38.6043	35.6012	38.3316	43.1515	Oxr1	15	41447482	41861048	+	7136	protein_coding	oxidation resistance 1 [Source:MGI Symbol;Acc:MGI:2179326]	-
ENSMUSG00000072214	20.801	18.1804	29.7545	33.7776	29.1035	35.6932	38.9559	42.4396	38.3887	42.5324	Sept5	16	18620502	18629954	-	3915	protein_coding	septin 5 [Source:MGI Symbol;Acc:MGI:1195461]	-
ENSMUSG00000073982	30.8657	27.6362	44.6289	44.7594	39.7932	31.4841	30.1028	23.2426	25.7951	23.7976	Rhog	7	102239123	102256054	-	1420	protein_coding	ras homolog family member G [Source:MGI Symbol;Acc:MGI:1928370]	-
ENSMUSG00000005510	22.8068	18.2598	33.5819	32.6083	27.86	34.9679	38.666	35.3843	34.6187	31.0871	Ndufs3	2	90894634	90904827	-	2178	protein_coding	NADH:ubiquinone oxidoreductase core subunit S3 [Source:MGI Symbol;Acc:MGI:1915599]	-
ENSMUSG00000031343	17.3197	18.2579	28.8928	22.9502	27.9881	26.8516	40.7251	39.136	37.0943	41.8888	Gabra3	X	72432681	72656848	-	3924	protein_coding	gamma-aminobutyric acid (GABA) A receptor, subunit alpha 3 [Source:MGI Symbol;Acc:MGI:95615]	-
ENSMUSG00000033565	29.5346	29.1131	21.7961	22.5465	25.7951	33.3541	30.3179	38.4322	31.5822	31.0304	Rbfox2	15	77078990	77307004	-	8140	protein_coding	RNA binding protein, fox-1 homolog (C. elegans) 2 [Source:MGI Symbol;Acc:MGI:1933973]	-
ENSMUSG00000020869	26.1659	23.4473	34.3112	36.8586	31.0428	31.7837	34.3338	35.8556	32.4031	32.8504	Lrrc59	11	94629767	94645216	+	3073	protein_coding	leucine rich repeat containing 59 [Source:MGI Symbol;Acc:MGI:2138133]	-
ENSMUSG00000029686	26.1979	24.1757	29.5291	27.8171	31.7893	30.0289	33.5736	33.6972	35.9734	37.7464	Cul1	6	47453398	47526139	+	4040	protein_coding	cullin 1 [Source:MGI Symbol;Acc:MGI:1349658]	-
ENSMUSG00000062456	17.2276	30.3004	43.2937	51.8018	36.8196	30.7242	31.6624	36.6595	32.1314	25.9581	Rpl9-ps6	19	32465885	32466575	-	691	protein_coding	ribosomal protein L9, pseudogene 6 [Source:MGI Symbol;Acc:MGI:3642682]	-
ENSMUSG00000037815	27.816	35.2523	40.7295	40.531	38.71	30.057	25.8535	30.528	24.7932	25.676	Ctnna1	18	35118888	35254773	+	3698	protein_coding	catenin (cadherin associated protein), alpha 1 [Source:MGI Symbol;Acc:MGI:88274]	-
ENSMUSG00000049225	21.2383	19.6723	27.1738	20.0377	28.8169	34.6936	34.902	43.4745	40.8983	46.481	Pdp1	4	11958184	11966452	-	4507	protein_coding	pyruvate dehyrogenase phosphatase catalytic subunit 1 [Source:MGI Symbol;Acc:MGI:2685870]	-
ENSMUSG00000084830	20.2136	11.4281	40.0002	35.2557	31.3092	24.5319	35.4886	35.9908	31.0909	30.6093	Gm14539	X	20581141	20581314	-	174	processed_pseudogene	predicted gene 14539 [Source:MGI Symbol;Acc:MGI:3705371]	-
ENSMUSG00000038807	17.8781	16.6377	24.2627	21.5839	27.4325	34.0331	33.5418	55.2604	28.365	31.9423	Rap1gap2	11	74383356	74610915	-	7164	protein_coding	RAP1 GTPase activating protein 2 [Source:MGI Symbol;Acc:MGI:3028623]	-
ENSMUSG00000021700	33.843	30.5749	21.6617	17.2631	27.6092	26.6306	31.9954	29.9672	35.7037	39.6353	Rab3c	13	110054187	110280996	-	12049	protein_coding	RAB3C, member RAS oncogene family [Source:MGI Symbol;Acc:MGI:1914545]	-
ENSMUSG00000072692	13.2397	10.4993	51.3105	47.2634	34.0641	25.4685	32.138	27.9839	40.6157	33.7842	Rpl37rt	5	115102923	115110268	-	752	transcribed_processed_pseudogene	ribosomal protein L37, retrotransposed [Source:MGI Symbol;Acc:MGI:3651519]	-
ENSMUSG00000052852	27.3314	25.516	25.7159	22.9314	27.7092	35.6632	37.5556	39.2264	35.275	35.4478	Reep1	6	71707561	71810710	+	4112	protein_coding	receptor accessory protein 1 [Source:MGI Symbol;Acc:MGI:1098827]	-
ENSMUSG00000029328	38.4656	35.3968	28.2709	26.1343	29.122	36.0912	35.9968	27.5064	29.6967	26.5687	Hnrnpdl	5	100033577	100039664	-	4818	protein_coding	heterogeneous nuclear ribonucleoprotein D-like [Source:MGI Symbol;Acc:MGI:1355299]	-
ENSMUSG00000038576	31.8237	23.4516	24.782	27.8016	26.6492	31.8095	32.8394	38.3578	34.0919	32.9736	Susd4	1	182763860	182896591	+	3858	protein_coding	sushi domain containing 4 [Source:MGI Symbol;Acc:MGI:2138351]	-
ENSMUSG00000037049	21.0798	21.6974	30.7003	29.4511	33.8318	31.0196	33.7392	40.7792	31.2412	33.3519	Smpd1	7	105554360	105558389	+	3337	protein_coding	sphingomyelin phosphodiesterase 1, acid lysosomal [Source:MGI Symbol;Acc:MGI:98325]	-
ENSMUSG00000024897	32.9459	23.1929	24.2573	21.8277	24.0053	28.9041	28.294	34.0107	33.7927	39.9508	Apba1	19	23758876	23949597	+	6632	protein_coding	amyloid beta (A4) precursor protein binding, family A, member 1 [Source:MGI Symbol;Acc:MGI:1860297]	-
ENSMUSG00000016344	23.653	20.531	43.7333	45.0647	34.4869	34.0522	31.5572	29.7715	29.6103	28.7306	Ppdpf	2	181187247	181188771	+	1336	protein_coding	pancreatic progenitor cell differentiation and proliferation factor [Source:MGI Symbol;Acc:MGI:1913746]	-
ENSMUSG00000023495	33.559	32.6134	31.8425	32.5249	25.3385	32.5569	32.7779	28.5395	31.3846	32.7465	Pcbp4	9	106453291	106464012	+	4268	protein_coding	poly(rC) binding protein 4 [Source:MGI Symbol;Acc:MGI:1890471]	-
ENSMUSG00000019432	40.9796	44.4473	31.4222	34.02	28.8474	28.8917	25.554	28.5446	26.843	25.8435	Ddx39b	17	35241746	35253707	+	3783	protein_coding	DEAD (Asp-Glu-Ala-Asp) box polypeptide 39B [Source:MGI Symbol;Acc:MGI:99240]	-
ENSMUSG00000024847	23.1582	18.3879	33.6942	35.6859	30.2492	33.0554	36.6337	33.6702	33.1946	35.9347	Aip	19	4114446	4125858	-	1937	protein_coding	aryl-hydrocarbon receptor-interacting protein [Source:MGI Symbol;Acc:MGI:109622]	-
ENSMUSG00000028669	24.947	23.2806	31.8451	31.1487	29.1297	32.2661	35.2021	32.5024	34.3074	27.6064	Pithd1	4	135975460	135987264	-	2477	protein_coding	PITH (C-terminal proteasome-interacting domain of thioredoxin-like) domain containing 1 [Source:MGI Symbol;Acc:MGI:1913443]	-
ENSMUSG00000038502	34.1384	29.9435	29.9396	32.229	27.5401	30.3689	32.6625	30.3182	31.888	31.7209	Ptov1	7	44863067	44869788	-	4213	protein_coding	prostate tumor over expressed gene 1 [Source:MGI Symbol;Acc:MGI:1933946]	-
ENSMUSG00000024097	30.3672	33.7462	32.2544	35.2979	30.745	34.3793	31.1129	33.5438	28.0154	27.2918	Srsf7	17	80200089	80207305	-	2279	protein_coding	serine/arginine-rich splicing factor 7 [Source:MGI Symbol;Acc:MGI:1926232]	-
ENSMUSG00000025337	23.9277	22.1512	39.1304	35.214	30.6453	32.7101	33.1756	29.6937	33.4012	31.1061	Sbds	5	130245731	130255530	-	2033	protein_coding	SBDS ribosome maturation factor [Source:MGI Symbol;Acc:MGI:1913961]	-
ENSMUSG00000073418	72.0677	102.695	33.1584	33.4589	33.8166	21.4503	11.385	21.9728	10.0039	11.9535	C4b	17	34728380	34743882	-	5695	protein_coding	complement component 4B (Chido blood group) [Source:MGI Symbol;Acc:MGI:88228]	-
ENSMUSG00000021877	23.7436	26.1664	38.4991	43.197	37.2053	32.2993	31.4847	31.9123	27.6522	29.8872	Arf4	14	26638074	26665084	+	3603	protein_coding	ADP-ribosylation factor 4 [Source:MGI Symbol;Acc:MGI:99433]	-
ENSMUSG00000002658	27.8902	22.7195	33.8156	40.111	29.197	32.3514	39.0023	35.3557	32.3936	29.1653	Gtf2f1	17	57003405	57011288	-	1717	protein_coding	general transcription factor IIF, polypeptide 1 [Source:MGI Symbol;Acc:MGI:1923848]	-
ENSMUSG00000028426	25.9744	23.5858	30.6064	33.8328	32.996	29.1357	33.7801	36.7854	32.3684	33.69	Rad23b	4	55350043	55392237	+	5733	protein_coding	RAD23 homolog B, nucleotide excision repair protein [Source:MGI Symbol;Acc:MGI:105128]	-
ENSMUSG00000017760	30.2971	33.2303	55.757	53.4372	46.7084	25.7538	20.7399	23.4287	21.3458	20.3845	Ctsa	2	164832873	164841032	+	4715	protein_coding	cathepsin A [Source:MGI Symbol;Acc:MGI:97748]	-
ENSMUSG00000028291	24.952	25.3286	34.0412	34.0421	33.1947	33.6138	28.7787	37.1614	32.8036	34.062	Akirin2	4	34550937	34566908	+	1711	protein_coding	akirin 2 [Source:MGI Symbol;Acc:MGI:1889364]	-
ENSMUSG00000040055	27.3384	22.2216	31.3713	21.0492	30.3214	22.5585	28.5276	27.998	32.5175	32.0974	Gjb6	14	57123303	57133611	-	2674	protein_coding	gap junction protein, beta 6 [Source:MGI Symbol;Acc:MGI:107588]	-
ENSMUSG00000042700	22.3987	26.041	26.1451	25.0776	25.6784	36.4069	27.5767	34.7293	36.2862	34.7731	Sipa1l1	12	82169320	82451786	+	12806	protein_coding	signal-induced proliferation-associated 1 like 1 [Source:MGI Symbol;Acc:MGI:2443679]	-
ENSMUSG00000062014	24.7149	23.6367	32.1411	29.967	37.2763	30.4543	31.0577	33.7239	31.058	33.2748	Gmfb	14	46808149	46822242	-	6844	protein_coding	glia maturation factor, beta [Source:MGI Symbol;Acc:MGI:1927133]	-
ENSMUSG00000063802	25.0245	21.0818	31.3977	31.0862	25.3325	32.5354	39.2213	31.9364	35.9797	34.2979	Hspbp1	7	4660521	4685068	-	1892	protein_coding	HSPA (heat shock 70kDa) binding protein, cytoplasmic cochaperone 1 [Source:MGI Symbol;Acc:MGI:1913495]	-
ENSMUSG00000024810	34.386	34.7951	38.0576	32.892	36.9299	30.5152	27.8338	23.9474	26.9265	32.9426	Il33	19	29925114	29960718	+	2886	protein_coding	interleukin 33 [Source:MGI Symbol;Acc:MGI:1924375]	-
ENSMUSG00000020823	24.2576	29.9923	33.4787	31.3831	26.7567	38.2183	32.8626	32.0771	34.3878	31.4624	Sec14l1	11	117115168	117159268	+	7176	protein_coding	SEC14-like lipid binding 1 [Source:MGI Symbol;Acc:MGI:1921386]	-
ENSMUSG00000067288	18.1107	13.3429	47.0408	53.9113	37.9243	30.1543	31.8888	28.4017	27.5988	21.4516	Rps28	17	33819027	33824562	-	1464	protein_coding	ribosomal protein S28 [Source:MGI Symbol;Acc:MGI:1859516]	-
ENSMUSG00000105388	16.5196	14.2113	53.2549	45.1166	36.1092	34.469	33.3328	28.6484	32.3017	27.844	Rpl36a-ps2	3	145879020	145879340	+	321	processed_pseudogene	ribosomal protein L36A, pseudogene 2 [Source:MGI Symbol;Acc:MGI:3780887]	-
ENSMUSG00000036707	24.6963	21.9742	28.1584	27.7114	30.3575	31.3404	33.909	35.1407	35.4422	36.6256	Cab39	1	85793441	85851576	+	7077	protein_coding	calcium binding protein 39 [Source:MGI Symbol;Acc:MGI:107438]	-
ENSMUSG00000027423	21.1155	22.4587	44.2586	39.1686	41.7356	29.6087	28.9168	27.7565	27.2385	28.8872	Snx5	2	144250123	144270906	-	4177	protein_coding	sorting nexin 5 [Source:MGI Symbol;Acc:MGI:1916428]	-
ENSMUSG00000025404	28.1171	25.8088	25.2084	25.1616	24.9555	30.0949	30.7465	39.8893	34.459	42.2098	R3hdm2	10	127380327	127499384	+	5987	protein_coding	R3H domain containing 2 [Source:MGI Symbol;Acc:MGI:1919000]	-
ENSMUSG00000056665	25.0229	20.6533	25.3589	22.1915	21.9931	38.5978	40.4916	32.0356	43.8436	37.2321	Them6	15	74721204	74724639	+	1784	protein_coding	thioesterase superfamily member 6 [Source:MGI Symbol;Acc:MGI:1925301]	-
ENSMUSG00000032594	32.8481	33.7097	25.5054	25.1916	24.6848	32.1303	32.5946	29.9876	30.2306	27.3488	Ip6k1	9	108002501	108048782	+	6487	protein_coding	inositol hexaphosphate kinase 1 [Source:MGI Symbol;Acc:MGI:1351633]	-
ENSMUSG00000022820	18.6675	12.2403	41.3605	34.4927	32.5469	29.3138	38.9523	29.858	31.5879	35.9132	Ndufb4	16	37647170	37654453	-	1916	protein_coding	NADH:ubiquinone oxidoreductase subunit B4 [Source:MGI Symbol;Acc:MGI:1915444]	-
ENSMUSG00000023150	28.0258	38.6851	29.9704	23.8074	27.7034	40.5195	31.5186	29.0965	29.4048	30.8177	Ivns1abp	1	151344477	151364422	+	5435	protein_coding	influenza virus NS1A binding protein [Source:MGI Symbol;Acc:MGI:2152389]	-
ENSMUSG00000010054	23.4932	19.2656	32.0485	30.1862	31.0718	30.7414	36.7411	36.6322	35.8003	39.4062	Tusc2	9	107563255	107566112	+	1785	protein_coding	tumor suppressor candidate 2 [Source:MGI Symbol;Acc:MGI:1931086]	-
ENSMUSG00000028128	27.3656	29.1615	51.3405	36.1884	37.5207	27.0713	22.2664	27.0369	25.5336	23.4263	F3	3	121723537	121735048	+	2527	protein_coding	coagulation factor III [Source:MGI Symbol;Acc:MGI:88381]	-
ENSMUSG00000018102	21.7658	24.2338	59.5214	54.9265	52.4405	23.7099	21.1366	29.1363	21.8877	26.9023	Hist1h2bc	13	23684199	23692908	+	1156	protein_coding	histone cluster 1, H2bc [Source:MGI Symbol;Acc:MGI:1915274]	-
ENSMUSG00000041729	36.9145	28.1111	27.5713	29.201	26.0451	32.0632	31.5584	36.0965	34.9025	33.7897	Coro2b	9	62419492	62537044	-	5919	protein_coding	coronin, actin binding protein, 2B [Source:MGI Symbol;Acc:MGI:2444283]	-
ENSMUSG00000032366	20.5427	22.8078	31.3314	25.4529	29.134	34.5479	30.8972	44.6385	29.9358	30.9916	Tpm1	9	67022590	67049406	-	6485	protein_coding	tropomyosin 1, alpha [Source:MGI Symbol;Acc:MGI:98809]	-
ENSMUSG00000024581	29.8506	23.5009	24.1052	23.4435	28.3405	29.2575	36.0687	36.2178	35.6273	37.0957	Napg	18	62977836	62999450	+	5139	protein_coding	N-ethylmaleimide sensitive fusion protein attachment protein gamma [Source:MGI Symbol;Acc:MGI:104561]	-
ENSMUSG00000018707	39.1053	38.3039	25.403	27.2953	24.5879	27.5158	29.275	30.0142	30.4399	32.486	Dync1h1	12	110601452	110666945	+	15658	protein_coding	dynein cytoplasmic 1 heavy chain 1 [Source:MGI Symbol;Acc:MGI:103147]	-
ENSMUSG00000000743	21.4655	23.1115	31.4968	33.3026	31.5637	34.7943	31.4484	31.7955	32.1374	29.337	Chmp1a	8	123204264	123212763	-	3272	protein_coding	charged multivesicular body protein 1A [Source:MGI Symbol;Acc:MGI:1920159]	-
ENSMUSG00000029432	25.5203	25.4994	30.3933	28.4704	30.3686	33.4744	34.2239	32.066	29.3647	27.8489	Nipsnap2	5	129725063	129758327	+	2750	protein_coding	nipsnap homolog 2 [Source:MGI Symbol;Acc:MGI:1278343]	-
ENSMUSG00000028847	27.6626	20.2694	33.0747	36.4452	30.796	31.5909	31.2287	29.7193	29.3279	29.922	Trappc3	4	126262325	126275883	+	1737	protein_coding	trafficking protein particle complex 3 [Source:MGI Symbol;Acc:MGI:1351486]	-
ENSMUSG00000001440	27.3835	30.6802	31.9254	36.9856	32.5658	30.0769	30.1545	32.7379	27.723	30.4978	Kpnb1	11	97159714	97187881	-	6590	protein_coding	karyopherin (importin) beta 1 [Source:MGI Symbol;Acc:MGI:107532]	-
ENSMUSG00000000552	33.5849	37.0443	28.7422	31.533	26.3622	29.2997	32.2149	30.3289	32.2878	27.8709	Zfp385a	15	103313895	103340093	-	2515	protein_coding	zinc finger protein 385A [Source:MGI Symbol;Acc:MGI:1352495]	-
ENSMUSG00000034825	43.0508	20.0586	16.6024	16.5041	24.8462	19.375	36.7933	31.7105	38.8932	40.7412	Nrip3	7	109758055	109782025	-	4012	protein_coding	nuclear receptor interacting protein 3 [Source:MGI Symbol;Acc:MGI:1925843]	-
ENSMUSG00000029359	13.5361	19.1886	27.1688	25.0822	26.6645	49.599	32.9904	41.2763	36.2695	34.7457	Tesc	5	118027743	118061878	+	1591	protein_coding	tescalcin [Source:MGI Symbol;Acc:MGI:1930803]	-
ENSMUSG00000028969	34.5427	27.8397	27.7385	26.9537	26.1975	29.6629	33.3442	32.6069	33.4007	28.5762	Cdk5	5	24418241	24423530	-	2168	protein_coding	cyclin-dependent kinase 5 [Source:MGI Symbol;Acc:MGI:101765]	-
ENSMUSG00000052296	30.3159	34.2149	32.3817	32.4428	28.9598	31.2718	28.441	31.7474	29.2428	28.1979	Ppp6r1	7	4631495	4659019	-	4887	protein_coding	protein phosphatase 6, regulatory subunit 1 [Source:MGI Symbol;Acc:MGI:2442163]	-
ENSMUSG00000015165	38.0944	42.4121	31.9264	29.746	27.9116	31.1064	27.6046	27.067	28.3229	26.9637	Hnrnpl	7	28808541	28822266	+	5953	protein_coding	heterogeneous nuclear ribonucleoprotein L [Source:MGI Symbol;Acc:MGI:104816]	-
ENSMUSG00000019986	33.2808	39.8512	23.1724	29.7436	24.1206	27.7635	29.1269	21.7818	31.0738	25.8961	Ahi1	10	20952547	21080429	+	7040	protein_coding	Abelson helper integration site 1 [Source:MGI Symbol;Acc:MGI:87971]	-
ENSMUSG00000024576	26.5656	23.4786	27.7476	26.9179	30.3738	29.3661	31.1784	34.8812	31.0952	32.1016	Csnk1a1	18	61555274	61590061	+	10502	protein_coding	casein kinase 1, alpha 1 [Source:MGI Symbol;Acc:MGI:1934950]	-
ENSMUSG00000028759	28.6303	29.1003	27.1853	27.4102	27.6478	32.9811	32.648	32.6078	29.8434	30.5403	Hp1bp3	4	138216296	138244683	+	8433	protein_coding	heterochromatin protein 1, binding protein 3 [Source:MGI Symbol;Acc:MGI:109369]	-
ENSMUSG00000041708	14.1858	7.63912	27.5485	28.124	25.7459	30.8483	36.5008	37.8704	36.711	47.2787	Mpped1	15	83779467	83858494	+	4295	protein_coding	metallophosphoesterase domain containing 1 [Source:MGI Symbol;Acc:MGI:106316]	-
ENSMUSG00000041199	23.703	22.5285	31.6558	33.8678	26.4763	33.1121	34.6342	34.8513	39.3772	39.1828	Rpusd1	17	25727751	25731456	+	1703	protein_coding	RNA pseudouridylate synthase domain containing 1 [Source:MGI Symbol;Acc:MGI:1919186]	-
ENSMUSG00000034928	28.761	33.2786	28.1557	24.6549	25.1229	34.8846	29.3487	30.1503	31.5343	30.8564	Rnf44	13	54679399	54693907	-	5202	protein_coding	ring finger protein 44 [Source:MGI Symbol;Acc:MGI:2145310]	-
ENSMUSG00000029861	20.766	17.9701	23.237	19.4473	23.3572	38.4972	37.6288	38.643	34.4101	32.7871	Fam131b	6	42315312	42324643	-	4104	protein_coding	family with sequence similarity 131, member B [Source:MGI Symbol;Acc:MGI:1923406]	-
ENSMUSG00000071379	26.7518	29.4322	31.3369	34.8485	31.0804	21.4389	31.9397	29.2575	25.3669	33.6612	Hpcal1	12	17690856	17791933	+	1695	protein_coding	hippocalcin-like 1 [Source:MGI Symbol;Acc:MGI:1855689]	-
ENSMUSG00000062098	35.299	16.7577	19.6393	18.2741	27.7535	27.9756	30.0172	36.5994	36.8593	40.2648	Btbd3	2	138256565	138589292	+	5776	protein_coding	BTB (POZ) domain containing 3 [Source:MGI Symbol;Acc:MGI:2385155]	-
ENSMUSG00000022629	32.3525	28.6193	20.7784	22.8418	24.3688	27.3194	32.6828	32.8176	35.7641	37.5006	Kif21a	15	90933276	91049948	-	6476	protein_coding	kinesin family member 21A [Source:MGI Symbol;Acc:MGI:109188]	-
ENSMUSG00000036529	39.6433	30.8532	24.8022	25.358	27.5597	29.2016	26.8114	31.9283	29.5218	29.0577	Sbf1	15	89288236	89315311	-	6826	protein_coding	SET binding factor 1 [Source:MGI Symbol;Acc:MGI:1925230]	-
ENSMUSG00000008604	23.5908	26.034	26.8975	23.1801	26.2874	32.5994	29.755	37.7798	31.6753	34.5582	Ubqln4	3	88553758	88569725	+	4147	protein_coding	ubiquilin 4 [Source:MGI Symbol;Acc:MGI:2150152]	-
ENSMUSG00000029426	25.9832	25.6552	32.2119	28.5571	33.5744	29.9548	29.3903	27.4415	28.8173	29.0849	Scarb2	5	92441314	92506833	-	6285	protein_coding	scavenger receptor class B, member 2 [Source:MGI Symbol;Acc:MGI:1196458]	-
ENSMUSG00000030062	22.6179	25.1335	34.4099	40.4654	34.655	30.1489	31.8902	35.8615	27.5517	29.9987	Rpn1	6	88084482	88105304	+	4512	protein_coding	ribophorin I [Source:MGI Symbol;Acc:MGI:98084]	-
ENSMUSG00000063480	22.3362	20.2817	35.8926	31.7076	32.5255	31.5593	35.8649	35.5796	32.2041	32.9961	Snu13	15	82040525	82047598	-	2924	protein_coding	SNU13 homolog, small nuclear ribonucleoprotein (U4/U6.U5) [Source:MGI Symbol;Acc:MGI:893586]	-
ENSMUSG00000026234	20.8251	19.5753	34.2419	36.6119	34.0063	32.3661	34.4854	29.9866	31.4009	30.8136	Ncl	1	86344719	86359400	-	10188	protein_coding	nucleolin [Source:MGI Symbol;Acc:MGI:97286]	-
ENSMUSG00000028675	25.6247	26.2429	44.6931	47.8388	41.4041	24.8467	25.6904	27.9923	27.8324	30.4295	Pnrc2	4	135870918	135873850	-	2213	protein_coding	proline-rich nuclear receptor coactivator 2 [Source:MGI Symbol;Acc:MGI:106512]	-
ENSMUSG00000039218	67.6146	68.9687	16.3306	16.399	16.1383	19.7553	15.6068	16.9755	18.8075	20.9465	Srrm2	17	23790532	23824741	+	12842	protein_coding	serine/arginine repetitive matrix 2 [Source:MGI Symbol;Acc:MGI:1923206]	-
ENSMUSG00000061613	27.6662	24.2586	32.2816	35.0624	32.7263	28.3709	32.4644	30.8735	29.7383	28.6608	U2af1	17	31647082	31658754	-	974	protein_coding	U2 small nuclear ribonucleoprotein auxiliary factor (U2AF) 1 [Source:MGI Symbol;Acc:MGI:98884]	-
ENSMUSG00000022956	20.9636	14.7399	32.5079	34.5074	32.4455	34.377	39.4388	35.9908	31.2624	29.3365	Atp5o	16	91925214	91931687	-	1972	protein_coding	ATP synthase, H+ transporting, mitochondrial F1 complex, O subunit [Source:MGI Symbol;Acc:MGI:106341]	-
ENSMUSG00000032172	15.5732	15.6472	28.2928	26.5071	29.7279	26.8286	34.4965	43.6525	37.3004	38.8215	Olfm2	9	20667690	20746349	-	2665	protein_coding	olfactomedin 2 [Source:MGI Symbol;Acc:MGI:3045350]	-
ENSMUSG00000032301	24.7035	21.7899	39.3109	37.545	38.2456	30.8316	33.5345	31.7798	30.0546	28.5945	Psma4	9	54950790	54958030	+	2370	protein_coding	proteasome (prosome, macropain) subunit, alpha type 4 [Source:MGI Symbol;Acc:MGI:1347060]	-
ENSMUSG00000025139	24.0763	20.8899	26.2242	24.4768	26.8182	32.1404	37.3335	30.9245	33.5285	30.7484	Tollip	7	141874813	141918507	-	5059	protein_coding	toll interacting protein [Source:MGI Symbol;Acc:MGI:1891808]	-
ENSMUSG00000022817	26.1033	32.5922	48.4575	45.4425	45.9662	27.1262	18.3386	22.8975	15.8288	18.1778	Itgb5	16	33829665	33949338	+	3553	protein_coding	integrin beta 5 [Source:MGI Symbol;Acc:MGI:96614]	-
ENSMUSG00000031834	28.2601	22.9822	27.8072	30.8336	27.5482	32.5209	32.0086	34.3966	33.9383	33.1454	Pik3r2	8	70768176	70776713	-	4176	protein_coding	phosphoinositide-3-kinase regulatory subunit 2 [Source:MGI Symbol;Acc:MGI:1098772]	-
ENSMUSG00000020946	22.5818	24.7298	29.7787	31.8921	31.7104	33.2073	34.5541	32.4067	29.8843	26.1856	Gosr2	11	103676849	103697898	-	3266	protein_coding	golgi SNAP receptor complex member 2 [Source:MGI Symbol;Acc:MGI:1927204]	-
ENSMUSG00000034120	39.7503	45.653	29.2262	33.1818	26.8028	29.8674	26.0766	25.1955	24.0802	23.6761	Srsf2	11	116849901	116853094	-	2958	protein_coding	serine/arginine-rich splicing factor 2 [Source:MGI Symbol;Acc:MGI:98284]	-
ENSMUSG00000030102	15.6698	26.0866	26.0089	19.3638	20.6366	41.5927	30.1079	33.9913	33.6318	30.641	Itpr1	6	108213096	108551109	+	18319	protein_coding	inositol 1,4,5-trisphosphate receptor 1 [Source:MGI Symbol;Acc:MGI:96623]	-
ENSMUSG00000030591	23.6832	21.2742	36.3881	36.6171	33.9352	28.0918	30.8566	29.2333	29.5126	31.981	Psmd8	7	29174188	29180701	-	3057	protein_coding	proteasome (prosome, macropain) 26S subunit, non-ATPase, 8 [Source:MGI Symbol;Acc:MGI:1888669]	-
ENSMUSG00000022054	29.3011	18.915	18.9009	22.4662	23.4848	27.8397	46.4292	31.6144	41.1093	37.989	Nefm	14	68082590	68124846	-	5782	protein_coding	neurofilament, medium polypeptide [Source:MGI Symbol;Acc:MGI:97314]	-
ENSMUSG00000056076	23.5135	28.9803	32.2599	35.9682	28.5273	32.0944	30.7529	33.1494	29.793	28.3223	Eif3b	5	140419328	140443360	+	3346	protein_coding	eukaryotic translation initiation factor 3, subunit B [Source:MGI Symbol;Acc:MGI:106478]	-
ENSMUSG00000026623	24.7869	23.5707	20.5863	19.9034	25.9694	32.3411	34.2341	37.6614	33.2782	34.2293	Lpgat1	1	191717834	191784255	+	7610	protein_coding	lysophosphatidylglycerol acyltransferase 1 [Source:MGI Symbol;Acc:MGI:2446186]	-
ENSMUSG00000034686	21.5406	24.7883	30.7736	32.2958	22.261	37.7741	34.3135	36.4911	33.9192	27.5686	Prr7	13	55464267	55473154	+	1359	protein_coding	proline rich 7 (synaptic) [Source:MGI Symbol;Acc:MGI:3487246]	-
ENSMUSG00000065990	23.2251	17.519	35.5393	38.8907	30.6185	30.4997	36.0211	31.6912	34.3666	30.5399	Aurkaip1	4	155831272	155833130	+	1766	protein_coding	aurora kinase A interacting protein 1 [Source:MGI Symbol;Acc:MGI:1913327]	-
ENSMUSG00000040867	29.1051	33.2626	27.7425	26.4561	21.8516	31.268	29.08	27.1211	30.2344	31.2065	Begain	12	109032187	109068217	-	4408	protein_coding	brain-enriched guanylate kinase-associated [Source:MGI Symbol;Acc:MGI:3044626]	-
ENSMUSG00000073725	24.4495	21.137	26.1421	22.5698	27.6941	31.5505	35.8161	33.0935	34.322	33.6291	Lmbrd1	1	24678630	24766301	+	5960	protein_coding	LMBR1 domain containing 1 [Source:MGI Symbol;Acc:MGI:1915671]	-
ENSMUSG00000006412	19.3869	14.4627	30.2586	28.5683	25.0431	34.2152	39.3544	31.311	28.3653	26.3584	Pfdn2	1	171345670	171359254	+	1937	protein_coding	prefoldin 2 [Source:MGI Symbol;Acc:MGI:1276111]	-
ENSMUSG00000030729	30.5023	16.7222	22.1518	19.9236	30.8978	22.6583	33.0685	39.8512	32.7953	40.3226	Pgm2l1	7	100227394	100278868	+	9583	protein_coding	phosphoglucomutase 2-like 1 [Source:MGI Symbol;Acc:MGI:1918224]	-
ENSMUSG00000024335	28.2547	28.4356	30.3463	30.1149	28.2179	31.8565	30.7048	28.6466	30.9184	29.4706	Brd2	17	34112023	34122634	-	7285	protein_coding	bromodomain containing 2 [Source:MGI Symbol;Acc:MGI:99495]	-
ENSMUSG00000018547	27.4294	25.8372	24.0035	24.5604	25.8037	32.8422	31.9561	32.8166	33.6771	34.3031	Pip4k2b	11	97715157	97744704	-	5204	protein_coding	phosphatidylinositol-5-phosphate 4-kinase, type II, beta [Source:MGI Symbol;Acc:MGI:1934234]	-
ENSMUSG00000007872	28.6715	25.9606	36.9522	36.3351	36.3717	29.2586	26.0666	32.2884	22.8115	24.8156	Id3	4	136143497	136145755	+	1791	protein_coding	inhibitor of DNA binding 3 [Source:MGI Symbol;Acc:MGI:96398]	bHLH
ENSMUSG00000090862	13.432	13.8443	40.0667	43.2425	29.8499	28.1139	36.5173	29.2258	21.2133	23.0906	Rps13	7	116331505	116334195	-	2691	protein_coding	ribosomal protein S13 [Source:MGI Symbol;Acc:MGI:1915302]	-
ENSMUSG00000070858	19.4926	18.3585	37.6904	37.3403	30.0605	32.0704	36.2843	27.6609	28.3025	29.5569	Gm1673	5	33983433	33985013	+	669	protein_coding	predicted gene 1673 [Source:MGI Symbol;Acc:MGI:2686519]	-
ENSMUSG00000019124	23.7725	28.886	26.1564	22.8429	26.9825	36.061	38.616	36.9111	33.1323	30.6484	Scrn1	6	54501173	54566489	-	8613	protein_coding	secernin 1 [Source:MGI Symbol;Acc:MGI:1917188]	-
ENSMUSG00000032224	12.6507	9.86941	23.5492	22.8115	25.4123	31.6911	41.5258	48.8862	36.2952	40.7242	Fam81a	9	70088511	70142560	-	4397	protein_coding	family with sequence similarity 81, member A [Source:MGI Symbol;Acc:MGI:1924136]	-
ENSMUSG00000067787	27.8464	28.4833	27.828	25.9785	25.6733	28.6086	31.0686	33.0573	30.5743	33.1341	Blcap	2	157556362	157571274	-	3043	protein_coding	bladder cancer associated protein [Source:MGI Symbol;Acc:MGI:1858907]	-
ENSMUSG00000067847	17.3124	13.9362	34.5722	45.8865	31.1888	24.9623	31.4979	25.6789	24.5929	26.3887	Romo1	2	156144039	156145797	+	747	protein_coding	reactive oxygen species modulator 1 [Source:MGI Symbol;Acc:MGI:1914317]	-
ENSMUSG00000019467	37.0128	17.5133	20.9573	28.1058	29.0792	26.2545	27.3495	34.4384	29.4319	31.2377	Arhgef25	10	127182525	127190083	-	3994	protein_coding	Rho guanine nucleotide exchange factor (GEF) 25 [Source:MGI Symbol;Acc:MGI:1277173]	-
ENSMUSG00000023011	30.6985	23.2118	26.3815	28.4185	22.7933	24.3861	34.9075	34.5448	35.1347	35.4892	Faim2	15	99497012	99528165	-	12520	protein_coding	Fas apoptotic inhibitory molecule 2 [Source:MGI Symbol;Acc:MGI:1919643]	-
ENSMUSG00000031983	31.3993	29.6757	26.6957	20.3476	25.236	26.9702	31.0834	28.7805	32.9049	31.4145	2310022B05Rik	8	124635756	124663369	-	3307	protein_coding	RIKEN cDNA 2310022B05 gene [Source:MGI Symbol;Acc:MGI:1916801]	-
ENSMUSG00000045427	24.349	19.5173	26.9281	28.024	28.321	30.1716	33.7869	34.1168	30.6978	31.485	Hnrnph2	X	134601179	134607060	+	4369	protein_coding	heterogeneous nuclear ribonucleoprotein H2 [Source:MGI Symbol;Acc:MGI:1201779]	-
ENSMUSG00000037104	23.1003	22.571	27.1764	25.0981	26.1406	33.6582	33.9857	31.3433	36.901	33.4946	Socs5	17	87107679	87137583	+	4392	protein_coding	suppressor of cytokine signaling 5 [Source:MGI Symbol;Acc:MGI:2385459]	-
ENSMUSG00000040035	44.0357	35.801	19.7951	22.8744	26.4453	19.5976	29.9174	30.1723	29.9897	31.1955	Disp2	2	118779719	118811293	+	9555	protein_coding	dispatched RND tramsporter family member 2 [Source:MGI Symbol;Acc:MGI:2388733]	-
ENSMUSG00000028670	28.9519	28.8438	31.121	31.8674	27.1718	32.7038	28.3788	30.8733	27.408	25.7511	Lypla2	4	135968224	135972626	-	2054	protein_coding	lysophospholipase 2 [Source:MGI Symbol;Acc:MGI:1347000]	-
ENSMUSG00000021807	19.7964	16.207	39.0017	38.3982	33.3235	25.4448	30.9121	31.9712	32.0802	35.6129	Rtraf	14	19811351	19823824	-	1927	protein_coding	RNA transcription, translation and transport factor [Source:MGI Symbol;Acc:MGI:1915295]	-
ENSMUSG00000036745	27.7686	22.3157	19.4253	16.7401	25.2617	30.1006	36.2056	31.7786	38.2113	39.3558	Ttll7	3	146852367	146984009	+	8266	protein_coding	tubulin tyrosine ligase-like family, member 7 [Source:MGI Symbol;Acc:MGI:1918142]	-
ENSMUSG00000086040	39.6053	22.3285	19.4728	23.1046	28.6762	30.8616	25.928	31.2702	33.6657	36.6761	Wipf3	6	54429603	54503768	+	7114	protein_coding	WAS/WASL interacting protein family, member 3 [Source:MGI Symbol;Acc:MGI:3044681]	-
ENSMUSG00000032606	24.2017	20.7121	29.3528	26.4345	28.0066	27.5378	33.2166	33.4727	32.7977	35.1764	Nicn1	9	108290429	108296498	+	2835	protein_coding	nicolin 1 [Source:MGI Symbol;Acc:MGI:1913507]	-
ENSMUSG00000068739	28.1706	23.1915	30.8946	30.4649	29.4059	26.892	31.4511	32.7953	32.3407	31.8832	Sars	3	108424865	108445209	-	5142	protein_coding	seryl-aminoacyl-tRNA synthetase [Source:MGI Symbol;Acc:MGI:102809]	-
ENSMUSG00000024414	18.403	15.2001	34.5863	32.1668	33.4199	34.3263	31.6695	33.0489	29.8639	34.5559	Mrpl27	11	94653767	94660089	+	985	protein_coding	mitochondrial ribosomal protein L27 [Source:MGI Symbol;Acc:MGI:2137224]	-
ENSMUSG00000025212	26.6902	29.1439	25.0305	21.1305	21.4352	33.7824	30.6008	36.1981	32.1851	28.1944	Sfxn3	19	45047576	45056383	+	2966	protein_coding	sideroflexin 3 [Source:MGI Symbol;Acc:MGI:2137679]	-
ENSMUSG00000073680	40.4852	36.5131	27.1581	26.073	33.4274	28.301	28.5105	24.3649	30.4735	31.447	Tmem88b	4	155781591	155785874	-	3471	protein_coding	transmembrane protein 88B [Source:MGI Symbol;Acc:MGI:2444329]	-
ENSMUSG00000003949	26.7514	19.9939	29.8731	30.0639	25.2345	28.2886	33.9907	25.1225	40.377	37.1655	Hlf	11	90336536	90390895	-	6681	protein_coding	hepatic leukemia factor [Source:MGI Symbol;Acc:MGI:96108]	TF_bZIP
ENSMUSG00000022332	19.7261	12.3454	22.924	27.1827	29.6582	27.6225	33.8411	47.6364	32.3464	38.1488	Khdrbs3	15	68928420	69101211	+	3662	protein_coding	KH domain containing, RNA binding, signal transduction associated 3 [Source:MGI Symbol;Acc:MGI:1313312]	-
ENSMUSG00000028603	20.2408	19.9098	36.1087	31.2756	32.7936	33.2663	31.3	28.8254	29.3103	28.4795	Scp2	4	108043839	108144998	-	3478	protein_coding	sterol carrier protein 2, liver [Source:MGI Symbol;Acc:MGI:98254]	-
ENSMUSG00000021748	23.2501	22.3882	29.1429	26.1093	30.3661	27.7553	31.7522	33.9151	30.9712	33.4712	Pdhb	14	8165996	8173025	-	3861	protein_coding	pyruvate dehydrogenase (lipoamide) beta [Source:MGI Symbol;Acc:MGI:1915513]	-
ENSMUSG00000062044	46.6399	55.0638	21.8957	25.8297	16.6581	28.1119	23.7342	21.8345	24.1832	24.6409	Lmtk3	7	45783738	45804144	+	5744	protein_coding	lemur tyrosine kinase 3 [Source:MGI Symbol;Acc:MGI:3039582]	-
ENSMUSG00000030257	33.2284	24.8555	18.9195	20.4837	24.3716	28.265	27.1082	35.2641	33.3527	35.773	Srgap3	6	112717971	112947266	-	9852	protein_coding	SLIT-ROBO Rho GTPase activating protein 3 [Source:MGI Symbol;Acc:MGI:2152938]	-
ENSMUSG00000005625	23.1626	22.0985	34.2227	30.54	29.2666	27.6025	34.2184	29.5753	31.2266	32.2662	Psmd4	3	95032694	95042614	-	2808	protein_coding	proteasome (prosome, macropain) 26S subunit, non-ATPase, 4 [Source:MGI Symbol;Acc:MGI:1201670]	-
ENSMUSG00000040952	12.3928	10.5111	42.6002	40.2131	29.392	34.4664	30.8262	25.6019	24.3813	22.7887	Rps19	7	24884371	24889806	+	4685	protein_coding	ribosomal protein S19 [Source:MGI Symbol;Acc:MGI:1333780]	-
ENSMUSG00000049670	23.3008	19.8707	31.1653	28.6261	26.7756	29.3816	34.4431	30.3216	30.1001	32.4634	Morn4	19	42074939	42086370	-	1816	protein_coding	MORN repeat containing 4 [Source:MGI Symbol;Acc:MGI:2449568]	-
ENSMUSG00000029636	30.7728	33.0582	29.0225	24.513	27.6838	27.4989	28.2864	27.3947	30.8333	32.8832	Wasf3	5	146384985	146473615	+	5196	protein_coding	WAS protein family, member 3 [Source:MGI Symbol;Acc:MGI:2658986]	-
ENSMUSG00000033066	19.9228	19.5586	24.2392	23.2349	25.6869	36.4118	34.14	35.6356	33.8353	33.5455	Gas7	11	67455437	67688990	+	11342	protein_coding	growth arrest specific 7 [Source:MGI Symbol;Acc:MGI:1202388]	-
ENSMUSG00000030707	22.3596	19.7542	36.4607	42.4038	33.7777	30.0705	31.1785	33.267	25.5337	26.0008	Coro1a	7	126699773	126707787	-	2783	protein_coding	coronin, actin binding protein 1A [Source:MGI Symbol;Acc:MGI:1345961]	-
ENSMUSG00000002475	24.9315	23.3701	36.7811	26.5282	33.4085	25.4776	29.194	24.8734	30.0144	32.6998	Abhd3	18	10644411	10706771	-	1962	protein_coding	abhydrolase domain containing 3 [Source:MGI Symbol;Acc:MGI:2147183]	-
ENSMUSG00000024158	22.0922	19.2498	27.2626	27.1464	29.0384	28.7302	33.6751	39.3862	31.3955	29.2617	Hagh	17	24840143	24864450	+	1908	protein_coding	hydroxyacyl glutathione hydrolase [Source:MGI Symbol;Acc:MGI:95745]	-
ENSMUSG00000058441	36.4293	24.7655	24.903	25.6202	24.9921	27.1072	28.3692	31.4304	34.9795	35.3806	Panx2	15	89059734	89073567	+	3599	protein_coding	pannexin 2 [Source:MGI Symbol;Acc:MGI:1890615]	-
ENSMUSG00000002006	19.7495	23.2761	27.1124	24.0543	22.058	38.0989	33.1197	31.5913	29.7944	27.849	Pdzd4	X	73793359	73824969	-	3970	protein_coding	PDZ domain containing 4 [Source:MGI Symbol;Acc:MGI:2443483]	-
ENSMUSG00000000538	29.0617	25.2385	22.355	21.9659	23.3038	29.6014	32.1195	35.0649	32.4714	31.6571	Tom1l2	11	60226714	60352905	-	8764	protein_coding	target of myb1-like 2 (chicken) [Source:MGI Symbol;Acc:MGI:2443306]	-
ENSMUSG00000026822	14.9561	19.3092	68.8039	89.1369	51.7466	16.9373	5.13455	16.0457	8.52912	7.86529	Lcn2	2	32384633	32388252	-	2623	protein_coding	lipocalin 2 [Source:MGI Symbol;Acc:MGI:96757]	-
ENSMUSG00000026278	30.9663	10.2349	19.9418	25.2281	24.064	33.8212	34.2542	35.9665	32.7701	32.3061	Bok	1	93685660	93695764	+	1840	protein_coding	BCL2-related ovarian killer [Source:MGI Symbol;Acc:MGI:1858494]	-
ENSMUSG00000055447	28.2794	30.7428	28.1139	24.5572	27.4447	32.2798	28.7369	31.3014	30.8789	33.9355	Cd47	16	49800533	49915010	+	6276	protein_coding	CD47 antigen (Rh-related antigen, integrin-associated signal transducer) [Source:MGI Symbol;Acc:MGI:96617]	-
ENSMUSG00000039059	26.5735	44.0403	31.3998	29.5103	20.4115	33.0635	31.2358	28.6932	29.2509	24.6742	Hrh3	2	180099465	180104488	-	3146	protein_coding	histamine receptor H3 [Source:MGI Symbol;Acc:MGI:2139279]	-
ENSMUSG00000003316	29.8331	28.8135	21.7173	21.8448	25.5281	29.6273	29.6723	29.896	30.1235	28.6579	Glg1	8	111154421	111259216	-	7090	protein_coding	golgi apparatus protein 1 [Source:MGI Symbol;Acc:MGI:104967]	-
ENSMUSG00000029559	22.935	20.6105	30.739	30.0606	24.7929	30.4377	34.8601	30.1477	34.975	32.0828	2210016L21Rik	5	114942158	114949783	+	3303	protein_coding	RIKEN cDNA 2210016L21 gene [Source:MGI Symbol;Acc:MGI:1919607]	-
ENSMUSG00000061689	31.7516	27.5158	24.7217	25.9299	22.8913	29.9268	26.3361	32.4515	32.2137	34.3001	Dlgap4	2	156613705	156764363	+	8451	protein_coding	DLG associated protein 4 [Source:MGI Symbol;Acc:MGI:2138865]	-
ENSMUSG00000032184	23.2502	19.1033	30.0319	27.6659	29.4471	30.8672	33.0506	33.6022	32.2848	34.4379	Lysmd2	9	75625741	75637771	+	1543	protein_coding	LysM, putative peptidoglycan-binding, domain containing 2 [Source:MGI Symbol;Acc:MGI:1917332]	-
ENSMUSG00000038034	29.6636	26.4567	28.6014	31.215	24.1064	27.399	31.6214	27.6521	31.4437	28.0218	Igsf8	1	172261641	172319841	+	5217	protein_coding	immunoglobulin superfamily, member 8 [Source:MGI Symbol;Acc:MGI:2154090]	-
ENSMUSG00000082908	13.0463	14.5634	31.1298	27.4966	26.8014	26.1956	31.9818	30.1045	30.7376	31.2142	Gm13736	2	87526145	87526397	+	253	processed_pseudogene	predicted gene 13736 [Source:MGI Symbol;Acc:MGI:3650137]	-
ENSMUSG00000025092	39.6884	19.0359	18.1146	21.3344	23.2711	25.7558	33.6408	31.0875	39.4457	40.6949	Hspa12a	19	58795751	58860984	-	5733	protein_coding	heat shock protein 12A [Source:MGI Symbol;Acc:MGI:1920692]	-
ENSMUSG00000026959	28.6672	25.1967	23.2505	24.1233	21.6585	30.0223	29.8598	31.2393	33.2769	34.3897	Grin1	2	25291181	25319187	-	9700	protein_coding	glutamate receptor, ionotropic, NMDA1 (zeta 1) [Source:MGI Symbol;Acc:MGI:95819]	-
ENSMUSG00000000532	25.6466	24.9931	26.9197	24.9934	27.1018	29.837	33.0989	31.4909	31.8114	30.54	Acvr1b	15	101174067	101213684	+	4418	protein_coding	activin A receptor, type 1B [Source:MGI Symbol;Acc:MGI:1338944]	-
ENSMUSG00000002625	58.6998	62.1772	20.7433	20.6032	15.8365	21.7082	17.6759	16.368	19.1734	18.5278	Akap8l	17	32321425	32350581	-	2075	protein_coding	A kinase (PRKA) anchor protein 8-like [Source:MGI Symbol;Acc:MGI:1860606]	-
ENSMUSG00000020265	19.7221	18.3444	31.3772	28.0615	27.1883	36.1698	37.1612	30.4904	30.8398	26.5615	Sumo3	10	77606097	77618331	+	3660	protein_coding	small ubiquitin-like modifier 3 [Source:MGI Symbol;Acc:MGI:1336201]	-
ENSMUSG00000024392	34.5818	34.9968	25.6884	26.3958	24.6741	27.2196	26.7064	28.622	28.0266	25.8664	Bag6	17	35135178	35147322	+	6215	protein_coding	BCL2-associated athanogene 6 [Source:MGI Symbol;Acc:MGI:1919439]	-
ENSMUSG00000032482	18.9767	23.2686	38.4717	32.3556	30.738	31.9964	29.5016	31.4124	28.3831	28.9807	Cspg5	9	110243783	110262576	+	10074	protein_coding	chondroitin sulfate proteoglycan 5 [Source:MGI Symbol;Acc:MGI:1352747]	-
ENSMUSG00000056124	25.6856	24.8118	22.0119	22.7467	28.9178	27.6184	31.5475	31.3272	33.3379	34.0244	B4galt6	18	20684599	20746404	-	5808	protein_coding	UDP-Gal:betaGlcNAc beta 1,4-galactosyltransferase, polypeptide 6 [Source:MGI Symbol;Acc:MGI:1928380]	-
ENSMUSG00000028857	21.2605	17.636	29.292	29.5214	27.1692	31.0128	33.3536	32.7298	34.7173	30.8996	Tmem222	4	133266045	133277792	-	2003	protein_coding	transmembrane protein 222 [Source:MGI Symbol;Acc:MGI:1098568]	-
ENSMUSG00000029518	23.8507	24.1406	29.0543	30.9707	29.1626	28.8394	31.7321	33.6307	30.734	32.0638	Rab35	5	115631908	115647736	+	2820	protein_coding	RAB35, member RAS oncogene family [Source:MGI Symbol;Acc:MGI:1924657]	-
ENSMUSG00000033981	34.0364	27.1886	20.3484	22.9613	25.6527	28.6931	25.4832	27.9332	28.7307	32.0661	Gria2	3	80681450	80802835	-	15548	protein_coding	glutamate receptor, ionotropic, AMPA2 (alpha 2) [Source:MGI Symbol;Acc:MGI:95809]	-
ENSMUSG00000027620	36.5902	36.7025	30.5616	26.7955	28.8608	26.9586	24.5396	25.1388	27.8922	28.0798	Rbm39	2	156147239	156180238	-	6946	protein_coding	RNA binding motif protein 39 [Source:MGI Symbol;Acc:MGI:2157953]	-
ENSMUSG00000067629	38.3479	34.6809	18.6216	19.6269	20.6368	29.8127	27.6034	27.2444	27.5623	30.7285	Syngap1	17	26941253	26972434	+	6931	protein_coding	synaptic Ras GTPase activating protein 1 homolog (rat) [Source:MGI Symbol;Acc:MGI:3039785]	-
ENSMUSG00000020485	16.0263	14.0935	30.5913	31.6211	30.6388	29.6924	30.7982	31.2036	32.0048	28.9196	Supt4a	11	87737552	87743623	+	942	protein_coding	suppressor of Ty 4A [Source:MGI Symbol;Acc:MGI:107416]	-
ENSMUSG00000004394	26.2601	25.0266	28.34	30.75	28.4987	29.2946	31.2847	29.1415	27.9433	28.9228	Tmed4	11	6270369	6274870	-	2178	protein_coding	transmembrane p24 trafficking protein 4 [Source:MGI Symbol;Acc:MGI:1915070]	-
ENSMUSG00000024712	24.0929	21.1651	32.3677	30.054	30.3914	26.7772	29.6943	28.2632	31.3045	29.6803	Rfk	19	17394043	17401349	+	2603	protein_coding	riboflavin kinase [Source:MGI Symbol;Acc:MGI:1914688]	-
ENSMUSG00000002660	20.7504	17.885	31.1505	31.6986	29.8069	30.3099	31.165	26.6175	29.9501	31.235	Clpp	17	56990305	56996188	+	1223	protein_coding	caseinolytic mitochondrial matrix peptidase proteolytic subunit [Source:MGI Symbol;Acc:MGI:1858213]	-
ENSMUSG00000075232	25.9552	26.3364	27.1653	25.2647	20.911	32.7287	32.6882	32.5097	37.4834	32.2167	Amd1	10	40287458	40302186	-	3542	protein_coding	S-adenosylmethionine decarboxylase 1 [Source:MGI Symbol;Acc:MGI:88004]	-
ENSMUSG00000077450	25.5449	24.0679	30.3516	27.6613	27.0281	27.8022	30.1935	30.9565	33.5956	33.4803	Rab11b	17	33742484	33760530	-	6109	protein_coding	RAB11B, member RAS oncogene family [Source:MGI Symbol;Acc:MGI:99425]	-
ENSMUSG00000034245	25.4876	26.2719	24.4275	24.6298	22.7364	29.0967	37.7568	27.6154	29.5012	29.3289	Hdac11	6	91156665	91174692	+	3849	protein_coding	histone deacetylase 11 [Source:MGI Symbol;Acc:MGI:2385252]	-
ENSMUSG00000059409	27.6436	28.5032	26.7219	26.955	25.2298	34.059	29.0888	26.5838	32.5658	28.9897	Ppp2r5d	17	46682991	46705111	-	3402	protein_coding	protein phosphatase 2, regulatory subunit B', delta [Source:MGI Symbol;Acc:MGI:2388481]	-
ENSMUSG00000020821	26.1404	30.633	34.2773	35.7236	29.4954	26.9787	26.5213	21.7577	24.0171	25.5274	Kif1c	11	70700548	70731964	+	7276	protein_coding	kinesin family member 1C [Source:MGI Symbol;Acc:MGI:1098260]	-
ENSMUSG00000018765	30.446	29.4288	24.3661	25.4413	22.7604	27.2623	32.327	27.0405	29.1488	29.1625	Fxr2	11	69632990	69653297	+	3766	protein_coding	fragile X mental retardation, autosomal homolog 2 [Source:MGI Symbol;Acc:MGI:1346074]	-
ENSMUSG00000028062	17.7702	15.6536	37.1431	35.6191	30.5479	30.9416	31.3366	25.2908	25.1226	27.8449	Lamtor2	3	88549819	88553074	-	1218	protein_coding	late endosomal/lysosomal adaptor, MAPK and MTOR activator 2 [Source:MGI Symbol;Acc:MGI:1932697]	-
ENSMUSG00000113902	17.3641	10.9564	41.355	32.3615	33.1245	24.6484	33.1032	27.4506	31.4752	32.0694	Ndufb1-ps	12	101968090	101977068	-	1153	bidirectional_promoter_lncRNA	NADH:ubiquinone oxidoreductase subunit B1 [Source:MGI Symbol;Acc:MGI:3780865]	-
ENSMUSG00000053565	18.1103	15.0439	40.0985	36.3091	32.4575	29.1443	29.3787	26.4943	30.6826	31.8346	Eif3k	7	28971372	28981864	-	2698	protein_coding	eukaryotic translation initiation factor 3, subunit K [Source:MGI Symbol;Acc:MGI:1921080]	-
ENSMUSG00000031848	18.8187	17.5229	34.5849	37.5919	28.2518	32.8442	30.3602	26.6871	24.2673	26.245	Lsm4	8	70673248	70678752	+	1038	protein_coding	LSM4 homolog, U6 small nuclear RNA and mRNA degradation associated [Source:MGI Symbol;Acc:MGI:1354692]	-
ENSMUSG00000014956	21.7819	19.6575	25.0411	23.221	29.3149	30.4217	31.1456	31.5668	33.389	34.264	Ppp1cb	5	32458843	32517433	+	10913	protein_coding	protein phosphatase 1 catalytic subunit beta [Source:MGI Symbol;Acc:MGI:104871]	-
ENSMUSG00000075334	14.8247	11.1762	28.352	29.3253	32.709	27.1978	37.0078	35.4738	29.0639	26.7936	Rprm	2	54084093	54085552	-	1460	protein_coding	reprimo, TP53 dependent G2 arrest mediator candidate [Source:MGI Symbol;Acc:MGI:1915124]	-
ENSMUSG00000078193	15.5643	14.0627	47.7448	54.8572	37.6384	25.1166	23.2072	24.2154	21.4012	23.7996	Gm2000	1	156366040	156366484	+	445	protein_coding	predicted gene 2000 [Source:MGI Symbol;Acc:MGI:3780170]	-
ENSMUSG00000041959	14.0633	15.8276	52.6909	46.4402	40.9321	24.6997	24.9474	32.445	19.1096	19.3455	S100a10	3	93555080	93564643	+	1212	protein_coding	S100 calcium binding protein A10 (calpactin) [Source:MGI Symbol;Acc:MGI:1339468]	-
ENSMUSG00000028278	16.6002	19.706	25.8233	22.9716	26.4849	39.8574	30.2439	35.0418	33.0728	29.3844	Rragd	4	32983037	33022180	+	5173	protein_coding	Ras-related GTP binding D [Source:MGI Symbol;Acc:MGI:1098604]	-
ENSMUSG00000073616	19.601	11.1195	35.7602	32.6125	31.9353	22.7808	33.9142	28.7547	29.8491	29.527	Cops9	1	92637145	92641985	-	1499	protein_coding	COP9 signalosome subunit 9 [Source:MGI Symbol;Acc:MGI:1914165]	-
ENSMUSG00000019699	28.7025	19.2439	21.7689	19.6367	27.3263	28.6855	30.1902	31.0277	33.829	36.6188	Akt3	1	177020073	177258203	-	5124	protein_coding	thymoma viral proto-oncogene 3 [Source:MGI Symbol;Acc:MGI:1345147]	-
ENSMUSG00000038406	30.9788	29.1142	26.3568	28.9655	23.358	28.1299	29.1569	27.9046	28.8414	29.0195	Scaf1	7	45002948	45016363	-	5930	protein_coding	SR-related CTD-associated factor 1 [Source:MGI Symbol;Acc:MGI:2141980]	-
ENSMUSG00000030465	20.6933	17.5534	24.7335	19.2	25.4442	30.7074	28.3011	33.1334	32.3758	33.0154	Psd3	8	67689082	68212027	-	17632	protein_coding	pleckstrin and Sec7 domain containing 3 [Source:MGI Symbol;Acc:MGI:1918215]	-
ENSMUSG00000021477	19.3376	21.5409	52.0112	47.8823	48.9346	23.8284	19.1881	20.797	17.2036	17.859	Ctsl	13	64359337	64370890	-	6489	protein_coding	cathepsin L [Source:MGI Symbol;Acc:MGI:88564]	-
ENSMUSG00000021978	22.0082	25.601	24.0768	24.9401	25.2927	32.719	30.1592	34.0667	29.6029	29.4936	Extl3	14	65052060	65149855	-	6063	protein_coding	exostoses (multiple)-like 3 [Source:MGI Symbol;Acc:MGI:1860765]	-
ENSMUSG00000029001	27.0551	23.189	27.1347	27.1456	25.5088	26.7267	32.2144	29.9254	31.3441	31.1154	Fbxo44	4	148152800	148160482	-	3024	protein_coding	F-box protein 44 [Source:MGI Symbol;Acc:MGI:1354744]	-
ENSMUSG00000073755	23.7142	17.4585	23.3991	25.7694	24.1564	29.6659	37.4895	30.2678	34.0336	33.1821	5730409E04Rik	4	126609818	126614371	+	2891	protein_coding	RIKEN cDNA 5730409E04Rik gene [Source:MGI Symbol;Acc:MGI:3609248]	-
ENSMUSG00000001227	29.8779	25.3513	22.3717	26.6643	23.5005	31.6071	31.8083	28.8204	28.233	25.9191	Sema6b	17	56123085	56140343	-	3968	protein_coding	sema domain, transmembrane domain (TM), and cytoplasmic domain, (semaphorin) 6B [Source:MGI Symbol;Acc:MGI:1202889]	-
ENSMUSG00000003410	33.4792	31.7295	24.3857	23.2959	24.4522	28.6369	28.9575	28.7331	30.6298	32.1198	Elavl3	9	22015005	22052023	-	6890	protein_coding	ELAV like RNA binding protein 3 [Source:MGI Symbol;Acc:MGI:109157]	-
ENSMUSG00000024163	32.2327	30.761	21.6357	21.5687	22.3732	26.2269	28.613	31.5496	30.2548	29.6841	Mapk8ip3	17	24892153	24936977	-	14558	protein_coding	mitogen-activated protein kinase 8 interacting protein 3 [Source:MGI Symbol;Acc:MGI:1353598]	-
ENSMUSG00000021901	24.6166	20.1112	26.2885	25.9479	23.8778	31.3935	31.0052	31.9807	30.2584	29.9294	Bap1	14	31251450	31259944	+	4682	protein_coding	Brca1 associated protein 1 [Source:MGI Symbol;Acc:MGI:1206586]	-
ENSMUSG00000051615	23.0075	18.9507	28.9168	28.2937	30.8791	28.1295	31.9702	35.7408	30.2267	34.2099	Rap2a	14	120478444	120507194	+	4191	protein_coding	RAS related protein 2a [Source:MGI Symbol;Acc:MGI:97855]	-
ENSMUSG00000025153	31.0416	34.1763	22.013	21.3291	24.1308	31.3842	27.7081	31.4327	29.3679	31.244	Fasn	11	120805846	120824547	-	10947	protein_coding	fatty acid synthase [Source:MGI Symbol;Acc:MGI:95485]	-
ENSMUSG00000063019	21.5561	20.0761	30.2783	25.651	27.0667	33.0294	34.1902	28.3364	27.6926	26.2681	Manbal	2	157367594	157396763	+	1107	protein_coding	mannosidase, beta A, lysosomal-like [Source:MGI Symbol;Acc:MGI:1916411]	-
ENSMUSG00000021876	21.3532	20.793	57.6964	49.3729	52.2553	23.3993	17.6251	20.3684	15.4909	17.2399	Rnase4	14	51091077	51106151	+	1637	protein_coding	ribonuclease, RNase A family 4 [Source:MGI Symbol;Acc:MGI:1926217]	-
ENSMUSG00000027642	28.6796	28.754	34.1097	36.9031	34.0667	27.8037	26.8928	27.7887	24.8688	25.2337	Rpn2	2	157279017	157326319	+	4430	protein_coding	ribophorin II [Source:MGI Symbol;Acc:MGI:98085]	-
ENSMUSG00000020850	32.8026	31.9586	24.4834	28.0228	27.1872	27.1153	26.0706	29.2336	29.5017	30.0472	Prpf8	11	75486816	75509449	+	7461	protein_coding	pre-mRNA processing factor 8 [Source:MGI Symbol;Acc:MGI:2179381]	-
ENSMUSG00000003955	16.806	14.5868	37.4937	34.6716	34.2277	28.2808	33.1923	27.0143	27.3143	28.4486	Fam162a	16	36043761	36071594	-	850	protein_coding	family with sequence similarity 162, member A [Source:MGI Symbol;Acc:MGI:1917436]	-
ENSMUSG00000058076	22.8928	20.4247	35.0914	34.248	30.85	29.4306	29.7449	27.4452	27.2052	28.4242	Sdhc	1	171127165	171150603	-	3250	protein_coding	succinate dehydrogenase complex, subunit C, integral membrane protein [Source:MGI Symbol;Acc:MGI:1913302]	-
ENSMUSG00000027603	35.8745	27.1639	22.0157	22.2239	19.5493	28.0826	30.0903	30.8882	32.1471	30.1404	Ggt7	2	155490379	155518237	-	3264	protein_coding	gamma-glutamyltransferase 7 [Source:MGI Symbol;Acc:MGI:1913385]	-
ENSMUSG00000056770	24.8898	24.615	27.5472	27.1307	28.3678	29.7717	30.9783	28.223	30.2725	30.7259	Setd3	12	108106431	108179314	-	6035	protein_coding	SET domain containing 3 [Source:MGI Symbol;Acc:MGI:1289184]	-
ENSMUSG00000031137	32.9858	16.2838	23.8348	24.6737	27.9466	26.175	28.0138	27.2053	33.3992	42.2087	Fgf13	X	59062145	59568071	-	4019	protein_coding	fibroblast growth factor 13 [Source:MGI Symbol;Acc:MGI:109178]	-
ENSMUSG00000025351	20.148	17.4089	52.4638	51.322	46.2761	26.0996	17.4648	22.892	15.0906	17.4079	Cd63	10	128900989	128912822	+	3682	protein_coding	CD63 antigen [Source:MGI Symbol;Acc:MGI:99529]	-
ENSMUSG00000011179	19.4987	24.2699	41.204	40.5084	39.0794	29.097	24.4824	28.4658	21.1838	20.1185	Odc1	12	17544794	17551505	+	3405	protein_coding	ornithine decarboxylase, structural 1 [Source:MGI Symbol;Acc:MGI:97402]	-
ENSMUSG00000022200	24.8704	23.3796	32.2417	31.8249	30.5524	27.5221	28.9455	30.6601	29.3441	31.145	Golph3	15	12321450	12351591	+	3257	protein_coding	golgi phosphoprotein 3 [Source:MGI Symbol;Acc:MGI:1913879]	-
ENSMUSG00000007594	30.075	14.0698	18.8107	18.7115	26.3487	20.7113	29.5738	48.8841	34.1503	35.6796	Hapln4	8	70083457	70090862	+	3924	protein_coding	hyaluronan and proteoglycan link protein 4 [Source:MGI Symbol;Acc:MGI:2679531]	-
ENSMUSG00000027566	18.8003	17.2351	35.5264	34.3291	29.9873	28.4209	31.0106	28.7142	30.1671	28.5859	Psma7	2	180036374	180042433	-	3071	protein_coding	proteasome (prosome, macropain) subunit, alpha type 7 [Source:MGI Symbol;Acc:MGI:1347070]	-
ENSMUSG00000023307	22.8997	21.2362	30.7048	30.1165	28.4213	27.4966	29.2381	34.2605	29.3992	31.6057	2022-03-05	19	37207543	37222139	+	2396	protein_coding	membrane-associated ring finger (C3HC4) 5 [Source:MGI Symbol;Acc:MGI:1915207]	-
ENSMUSG00000024583	23.4802	19.6398	31.0038	30.6568	31.4245	26.5895	32.6931	28.7163	28.7269	31.1119	Txnl1	18	63662801	63692359	-	2558	protein_coding	thioredoxin-like 1 [Source:MGI Symbol;Acc:MGI:1860078]	-
ENSMUSG00000049760	15.4601	14.3586	34.3651	35.7597	30.3906	27.482	36.8851	26.4475	26.8987	24.0371	2410015M20Rik	17	56607452	56609771	-	1169	protein_coding	RIKEN cDNA 2410015M20 gene [Source:MGI Symbol;Acc:MGI:2442174]	-
ENSMUSG00000044667	28.6154	23.5446	21.1173	19.5817	25.976	33.7038	27.7118	29.5831	29.8958	32.3488	Plppr4	3	117319139	117360876	-	7144	protein_coding	phospholipid phosphatase related 4 [Source:MGI Symbol;Acc:MGI:106530]	-
ENSMUSG00000019843	26.8009	23.15	29.1481	27.6422	28.8249	28.1276	28.5015	28.1896	28.583	29.3675	Fyn	10	39368855	39565381	+	4363	protein_coding	Fyn proto-oncogene [Source:MGI Symbol;Acc:MGI:95602]	-
ENSMUSG00000026277	28.1816	23.5469	25.5893	25.5166	25.2582	26.9713	29.0161	29.8495	29.9699	30.2406	Stk25	1	93619751	93658659	-	5812	protein_coding	serine/threonine kinase 25 (yeast) [Source:MGI Symbol;Acc:MGI:1891699]	-
ENSMUSG00000020571	21.514	27.4699	32.4909	44.2948	33.5351	25.6755	23.3969	34.4233	21.1265	24.5692	Pdia6	12	17266545	17284770	+	3745	protein_coding	protein disulfide isomerase associated 6 [Source:MGI Symbol;Acc:MGI:1919103]	-
ENSMUSG00000037887	23.6996	26.7806	24.1705	20.8556	21.2066	32.9264	29.207	30.3059	32.8394	30.207	Dusp8	7	142079490	142095843	-	4870	protein_coding	dual specificity phosphatase 8 [Source:MGI Symbol;Acc:MGI:106626]	-
ENSMUSG00000003199	23.4517	21.3895	32.6587	28.0405	27.1799	29.1182	28.9605	28.3681	26.477	27.462	Mpnd	17	56005711	56016790	+	2305	protein_coding	MPN domain containing [Source:MGI Symbol;Acc:MGI:1915297]	-
ENSMUSG00000091086	15.3447	15.7124	40.445	47.4134	39.1913	23.343	22.7355	26.5573	26.3323	28.8873	Rpl6l	10	111125851	111126721	+	871	processed_pseudogene	ribosomal protein L6-like [Source:MGI Symbol;Acc:MGI:3647789]	-
ENSMUSG00000039100	26.2765	24.391	22.3741	21.7356	25.3262	29.8703	32.4481	31.0072	31.7757	30.5025	2022-03-06	15	31455891	31531053	-	9174	protein_coding	membrane-associated ring finger (C3HC4) 6 [Source:MGI Symbol;Acc:MGI:2442773]	-
ENSMUSG00000044252	17.6488	12.9202	27.1319	23.6987	24.9321	26.2287	38.3836	36.1237	38.9023	37.5825	Osbpl1a	18	12755314	12941841	-	7392	protein_coding	oxysterol binding protein-like 1A [Source:MGI Symbol;Acc:MGI:1927551]	-
ENSMUSG00000002778	25.7269	21.097	36.6187	34.9958	30.9878	29.2215	26.2756	29.3831	27.5748	26.8525	Kdelr1	7	45872772	45883732	+	1874	protein_coding	KDEL (Lys-Asp-Glu-Leu) endoplasmic reticulum protein retention receptor 1 [Source:MGI Symbol;Acc:MGI:1915387]	-
ENSMUSG00000019433	19.0904	19.6528	28.708	30.3591	25.7765	30.1453	35.4373	30.1505	26.9214	27.5112	Gipc1	8	83652677	83664694	+	1729	protein_coding	GIPC PDZ domain containing family, member 1 [Source:MGI Symbol;Acc:MGI:1926252]	-
ENSMUSG00000068039	20.8803	18.0571	29.7133	31.1056	28.5628	29.0429	28.8707	30.5196	30.0695	29.9886	Tcp1	17	12915701	12925067	+	5030	protein_coding	t-complex protein 1 [Source:MGI Symbol;Acc:MGI:98535]	-
ENSMUSG00000002844	24.574	21.5917	28.3445	28.7212	25.8708	28.7454	31.7136	31.5378	29.9811	26.9766	Adprh	16	38444030	38452703	-	2966	protein_coding	ADP-ribosylarginine hydrolase [Source:MGI Symbol;Acc:MGI:1098234]	-
ENSMUSG00000029153	18.9445	11.452	18.9977	20.1436	26.8272	31.7554	32.3074	38.448	34.5733	34.7475	Ociad2	5	73322199	73341028	-	2722	protein_coding	OCIA domain containing 2 [Source:MGI Symbol;Acc:MGI:1916377]	-
ENSMUSG00000031157	21.3332	21.771	31.3475	34.4043	28.1983	28.4259	30.0655	28.9677	30.8285	32.1435	Pqbp1	X	7894519	7899269	-	1636	protein_coding	polyglutamine binding protein 1 [Source:MGI Symbol;Acc:MGI:1859638]	-
ENSMUSG00000078713	18.1406	11.9934	34.8171	34.0983	30.1127	26.3355	38.1462	29.574	30.7731	30.5388	Tomm5	4	45105208	45108114	-	868	protein_coding	translocase of outer mitochondrial membrane 5 [Source:MGI Symbol;Acc:MGI:1915762]	-
ENSMUSG00000040249	36.3076	43.069	28.3951	27.7606	27.6087	25.9855	20.9482	22.8322	21.6923	22.6637	Lrp1	10	127538161	127621148	-	17717	protein_coding	low density lipoprotein receptor-related protein 1 [Source:MGI Symbol;Acc:MGI:96828]	-
ENSMUSG00000003518	22.2127	20.1987	25.0236	22.8142	24.5462	31.8253	34.0295	33.017	32.0758	34.7803	Dusp3	11	101971143	101987013	-	4682	protein_coding	dual specificity phosphatase 3 (vaccinia virus phosphatase VH1-related) [Source:MGI Symbol;Acc:MGI:1919599]	-
ENSMUSG00000062647	25.612	16.3534	29.9266	59.7267	34.8838	26.1431	29.9491	20.939	15.947	16.6022	Rpl7a	2	26910764	26913318	+	1781	protein_coding	ribosomal protein L7A [Source:MGI Symbol;Acc:MGI:1353472]	-
ENSMUSG00000025156	25.5421	21.716	25.9989	27.3705	28.6254	28.9117	31.2112	32.726	29.928	31.1515	Gps1	11	120784272	120789102	+	2879	protein_coding	G protein pathway suppressor 1 [Source:MGI Symbol;Acc:MGI:2384801]	-
ENSMUSG00000009079	42.5773	42.98	26.8728	28.4252	23.8218	26.9464	25.3954	23.8203	22.9912	20.686	Ewsr1	11	5069689	5099266	-	5907	protein_coding	Ewing sarcoma breakpoint region 1 [Source:MGI Symbol;Acc:MGI:99960]	-
ENSMUSG00000022016	24.4589	23.7869	20.7741	19.7621	25.5708	31.4607	28.8226	28.9952	31.7753	31.0567	Akap11	14	78492246	78536808	-	11015	protein_coding	A kinase (PRKA) anchor protein 11 [Source:MGI Symbol;Acc:MGI:2684060]	-
ENSMUSG00000028779	23.4807	19.4237	27.4499	29.9533	27.2375	29.0944	33.0239	29.5495	31.6338	29.7941	Pef1	4	130102558	130128135	+	1915	protein_coding	penta-EF hand domain containing 1 [Source:MGI Symbol;Acc:MGI:1915148]	-
ENSMUSG00000021266	26.3565	22.3284	26.1782	30.401	28.364	25.1578	28.57	31.6871	29.7047	31.8969	Wars	12	108860030	108894174	-	3447	protein_coding	tryptophanyl-tRNA synthetase [Source:MGI Symbol;Acc:MGI:104630]	-
ENSMUSG00000026830	30.6203	30.7629	26.168	22.3218	34.0876	27.7813	27.3706	26.2612	30.9124	31.2577	Ermn	2	58045113	58052864	-	3635	protein_coding	ermin, ERM-like protein [Source:MGI Symbol;Acc:MGI:1925017]	-
ENSMUSG00000057036	11.3339	21.6025	36.5768	42.1614	31.7188	27.4501	21.461	25.6677	17.8957	22.1986	Gm7536	3	24333068	24333511	+	444	processed_pseudogene	predicted gene 7536 [Source:MGI Symbol;Acc:MGI:3645137]	-
ENSMUSG00000030435	29.4955	34.2406	28.8714	32.5359	26.2229	27.0789	27.9948	27.1871	24.4426	24.3207	U2af2	7	5062143	5079938	+	4113	protein_coding	U2 small nuclear ribonucleoprotein auxiliary factor (U2AF) 2 [Source:MGI Symbol;Acc:MGI:98886]	-
ENSMUSG00000036667	28.6608	28.9573	23.077	23.8257	24.9668	27.325	28.4944	28.9466	29.1701	33.2707	Tcaf1	6	42668002	42710088	-	9638	protein_coding	TRPM8 channel-associated factor 1 [Source:MGI Symbol;Acc:MGI:1914665]	-
ENSMUSG00000032356	38.0527	24.963	22.4665	23.3006	20.9232	22.2772	27.1241	24.5449	34.5612	34.0263	Rasgrf1	9	89909908	90026977	+	11063	protein_coding	RAS protein-specific guanine nucleotide-releasing factor 1 [Source:MGI Symbol;Acc:MGI:99694]	-
ENSMUSG00000063146	26.8412	25.313	25.4123	27.1769	25.6536	25.5542	30.6138	32.0648	28.7031	30.5562	Clip2	5	134489383	134552434	-	5187	protein_coding	CAP-GLY domain containing linker protein 2 [Source:MGI Symbol;Acc:MGI:1313136]	-
ENSMUSG00000024360	19.8117	21.6027	30.2713	28.8673	31.5012	27.8479	28.3459	28.1253	27.6824	29.7923	Etf1	18	34902785	34932007	-	3709	protein_coding	eukaryotic translation termination factor 1 [Source:MGI Symbol;Acc:MGI:2385071]	-
ENSMUSG00000059173	14.2026	8.2591	23.6108	20.1655	30.3272	21.6271	29.3525	44.7722	31.6724	33.379	Pde1a	2	79834453	80129458	-	6012	protein_coding	phosphodiesterase 1A, calmodulin-dependent [Source:MGI Symbol;Acc:MGI:1201792]	-
ENSMUSG00000036181	19.7017	25.6059	50.447	48.891	47.553	15.6974	14.0589	15.4788	14.1603	14.1666	Hist1h1c	13	23738808	23740367	+	1560	protein_coding	histone cluster 1, H1c [Source:MGI Symbol;Acc:MGI:1931526]	-
ENSMUSG00000032320	21.2449	21.0398	32.5659	26.6563	28.6173	25.9224	29.2136	26.7525	26.9945	27.1065	Rcn2	9	56041845	56061882	+	4745	protein_coding	reticulocalbin 2 [Source:MGI Symbol;Acc:MGI:1349765]	-
ENSMUSG00000024500	18.3174	17.2593	24.7276	24.7731	26.9779	28.4843	33.4893	36.5124	29.6822	34.1349	Ppp2r2b	18	42637432	43059471	-	3985	protein_coding	protein phosphatase 2, regulatory subunit B, beta [Source:MGI Symbol;Acc:MGI:1920180]	-
ENSMUSG00000023092	29.2113	33.4627	26.236	27.0235	28.7592	24.4834	26.5878	24.4721	24.1553	24.2468	Fhl1	X	56731787	56793346	+	3714	protein_coding	four and a half LIM domains 1 [Source:MGI Symbol;Acc:MGI:1298387]	-
ENSMUSG00000018379	35.129	37.2521	27.1584	29.716	28.1961	27.2268	24.4256	26.8554	23.4193	25.0235	Srsf1	11	88047373	88053755	+	5710	protein_coding	serine/arginine-rich splicing factor 1 [Source:MGI Symbol;Acc:MGI:98283]	-
ENSMUSG00000044477	22.5676	22.0541	29.912	31.0024	28.6408	26.9918	27.4088	27.8491	25.4041	28.8822	Zfand3	17	30005051	30210828	+	3527	protein_coding	zinc finger, AN1-type domain 3 [Source:MGI Symbol;Acc:MGI:1096572]	-
ENSMUSG00000028657	25.7149	23.5754	32.6203	30.2612	31.2649	27.9603	28.4276	26.0592	24.9858	25.3939	Ppt1	4	122836242	122859175	+	3674	protein_coding	palmitoyl-protein thioesterase 1 [Source:MGI Symbol;Acc:MGI:1298204]	-
ENSMUSG00000031617	25.1176	22.2728	29.6633	27.9631	31.5849	24.669	26.4307	28.1779	31.2287	34.2851	Tmem184c	8	77595982	77610698	-	2723	protein_coding	transmembrane protein 184C [Source:MGI Symbol;Acc:MGI:2384562]	-
ENSMUSG00000028410	21.333	19.3639	24.9759	26.8609	28.0004	27.7148	32.7393	33.7501	31.0202	29.6764	Dnaja1	4	40722150	40737149	+	8629	protein_coding	DnaJ heat shock protein family (Hsp40) member A1 [Source:MGI Symbol;Acc:MGI:1270129]	-
ENSMUSG00000001334	30.0612	20.7015	24.5714	25.3152	27.8554	23.641	33.1766	27.9742	34.978	34.387	Fndc5	4	129136999	129144593	+	2763	protein_coding	fibronectin type III domain containing 5 [Source:MGI Symbol;Acc:MGI:1917614]	-
ENSMUSG00000002341	20.8845	24.727	28.3075	25.5869	30.3188	31.6227	25.318	37.2618	25.0159	30.7156	Ncan	8	70093085	70120873	-	7195	protein_coding	neurocan [Source:MGI Symbol;Acc:MGI:104694]	-
ENSMUSG00000017843	21.5174	20.5819	26.8571	23.92	28.8308	28.0826	29.2376	30.7351	30.7605	33.2099	Ppp2r5c	12	110447120	110583062	+	8286	protein_coding	protein phosphatase 2, regulatory subunit B', gamma [Source:MGI Symbol;Acc:MGI:1349475]	-
ENSMUSG00000003657	39.4262	32.8495	18.2143	30.6958	25.769	8.18471	25.1963	18.6118	28.4187	28.66	Calb2	8	110137502	110168210	-	1743	protein_coding	calbindin 2 [Source:MGI Symbol;Acc:MGI:101914]	-
ENSMUSG00000100215	12.5711	9.89517	59.0487	60.6869	43.3201	16.0269	15.5935	19.8033	30.453	43.2859	Gm8292	1	55335401	55335796	+	396	processed_pseudogene	predicted gene 8292 [Source:MGI Symbol;Acc:MGI:3648460]	-
ENSMUSG00000021248	22.5063	23.0779	31.9816	32.5733	30.8975	26.6086	27.2714	27.476	24.0402	25.3998	Tmed10	12	85340614	85374847	-	5811	protein_coding	transmembrane p24 trafficking protein 10 [Source:MGI Symbol;Acc:MGI:1915831]	-
ENSMUSG00000059991	9.53756	10.1011	35.8469	10	17.254	24.1625	17.9262	69.0987	21.5765	30.1989	Nptx2	5	144545902	144557478	+	2536	protein_coding	neuronal pentraxin 2 [Source:MGI Symbol;Acc:MGI:1858209]	-
ENSMUSG00000002981	22.4457	23.5258	29.8285	29.1871	27.4191	30.1628	30.0539	30.5802	27.5682	27.5237	Clptm1	7	19631571	19665033	-	6210	protein_coding	cleft lip and palate associated transmembrane protein 1 [Source:MGI Symbol;Acc:MGI:1927155]	-
ENSMUSG00000022428	16.4798	17.3835	32.6146	30.8486	27.7034	31.2384	32.4253	27.8415	32.8569	31.058	Cby1	15	79659199	79667660	+	1228	protein_coding	chibby family member 1, beta catenin antagonist [Source:MGI Symbol;Acc:MGI:1920989]	-
ENSMUSG00000025208	20.7876	17.0199	30.8033	33.4719	29.0015	29.4022	30.3686	28.5113	28.8963	29.3223	Mrpl43	19	45005014	45006442	-	1213	protein_coding	mitochondrial ribosomal protein L43 [Source:MGI Symbol;Acc:MGI:2137229]	-
ENSMUSG00000022212	61.4698	20.4292	19.7056	27.0974	30.6726	15.9906	22.046	24.9687	27.3753	34.111	Cpne6	14	55510445	55517431	+	4257	protein_coding	copine VI [Source:MGI Symbol;Acc:MGI:1334445]	-
ENSMUSG00000038738	37.9965	26.3277	17.3798	19.9218	21.1283	23.1466	21.1686	26.6743	25.5981	31.5642	Shank1	7	44310253	44360572	+	10514	protein_coding	SH3 and multiple ankyrin repeat domains 1 [Source:MGI Symbol;Acc:MGI:3613677]	-
ENSMUSG00000019998	20.7223	17.939	30.2057	29.8749	32.2362	25.2762	29.9547	28.7325	27.6407	30.274	Stx7	10	24149302	24190222	+	4473	protein_coding	syntaxin 7 [Source:MGI Symbol;Acc:MGI:1858210]	-
ENSMUSG00000014867	22.8579	23.1729	34.2016	38.5505	32.5369	27.1668	24.7263	27.2203	23.994	25.8234	Surf4	2	26920040	26933928	-	3281	protein_coding	surfeit gene 4 [Source:MGI Symbol;Acc:MGI:98445]	-
ENSMUSG00000045349	19.6475	36.6078	25.8577	23.0817	19.3081	40.7873	25.0081	27.9978	27.4077	21.5738	Sh2d5	4	138250403	138261332	+	3740	protein_coding	SH2 domain containing 5 [Source:MGI Symbol;Acc:MGI:2446215]	-
ENSMUSG00000025162	26.678	26.2379	24.764	25.526	24.0153	28.5859	29.8812	28.2764	28.2547	25.2944	Csnk1d	11	120961749	120991330	-	5022	protein_coding	casein kinase 1, delta [Source:MGI Symbol;Acc:MGI:1355272]	-
ENSMUSG00000052833	20.544	20.2907	30.5853	30.026	28.0738	29.7587	30.2958	33.9334	26.4077	27.038	Sae1	7	16320234	16387806	-	2597	protein_coding	SUMO1 activating enzyme subunit 1 [Source:MGI Symbol;Acc:MGI:1929264]	-
ENSMUSG00000040010	26.0774	30.9301	32.1895	30.0008	29.7435	25.9469	24.8506	23.4162	25.7142	24.8473	Slc7a5	8	121881150	121907694	-	3708	protein_coding	solute carrier family 7 (cationic amino acid transporter, y+ system), member 5 [Source:MGI Symbol;Acc:MGI:1298205]	-
ENSMUSG00000035790	20.9519	18.8715	22.1409	23.5126	25.5851	30.8892	33.8064	33.1871	34.5645	30.6967	Cep19	16	32099800	32108069	+	1751	protein_coding	centrosomal protein 19 [Source:MGI Symbol;Acc:MGI:1914244]	-
ENSMUSG00000018395	25.6065	24.1377	20.7539	20.1049	25.8746	23.9164	26.9579	29.798	28.8676	30.063	Kif3a	11	53567379	53601967	+	3586	protein_coding	kinesin family member 3A [Source:MGI Symbol;Acc:MGI:107689]	-
ENSMUSG00000008859	19.7104	19.9926	30.7476	29.145	33.2658	27.4336	29.2147	29.7951	27.3695	28.8249	Rala	13	17880571	17944239	-	2899	protein_coding	v-ral simian leukemia viral oncogene A (ras related) [Source:MGI Symbol;Acc:MGI:1927243]	-
ENSMUSG00000031432	19.8739	18.0766	26.0999	26.6867	25.5026	28.8576	32.4793	29.4687	29.802	30.041	Prps1	X	140456613	140476140	+	1993	protein_coding	phosphoribosyl pyrophosphate synthetase 1 [Source:MGI Symbol;Acc:MGI:97775]	-
ENSMUSG00000006442	22.8082	24.323	31.4619	31.4826	28.0172	32.7367	27.4321	32.2137	29.533	28.4461	Srm	4	148591503	148594993	+	1599	protein_coding	spermidine synthase [Source:MGI Symbol;Acc:MGI:102690]	-
ENSMUSG00000032437	23.6131	24.1782	28.2628	29.4411	28.3254	28.2622	27.3542	31.2899	24.6183	27.7159	Stt3b	9	115242581	115310421	-	4221	protein_coding	STT3, subunit of the oligosaccharyltransferase complex, homolog B (S. cerevisiae) [Source:MGI Symbol;Acc:MGI:1915542]	-
ENSMUSG00000029767	20.4465	23.5043	34.2253	33.3774	35.4095	27.6068	25.2751	27.9489	20.2303	22.9881	Calu	6	29348069	29377110	+	4663	protein_coding	calumenin [Source:MGI Symbol;Acc:MGI:1097158]	-
ENSMUSG00000020219	15.3529	12.115	27.6097	31.3212	24.8561	33.3058	31.6835	25.2667	24.6619	19.9597	Timm13	10	80899450	80900969	-	1371	protein_coding	translocase of inner mitochondrial membrane 13 [Source:MGI Symbol;Acc:MGI:1353432]	-
ENSMUSG00000050608	19.5822	13.9975	30.7031	30.5464	28.6633	26.1536	25.3655	27.6991	28.8281	30.9413	Minos1	4	139101814	139131113	-	2766	protein_coding	mitochondrial inner membrane organizing system 1 [Source:MGI Symbol;Acc:MGI:1913628]	-
ENSMUSG00000024644	23.3141	20.9762	37.5134	40.2613	33.1486	25.3128	24.3932	20.3414	22.0463	19.3276	Cndp2	18	84667470	84685633	-	2119	protein_coding	CNDP dipeptidase 2 (metallopeptidase M20 family) [Source:MGI Symbol;Acc:MGI:1913304]	-
ENSMUSG00000071650	31.0762	31.4534	27.3331	28.608	29.4278	26.8319	26.4648	28.4281	23.7987	22.8103	Ganab	19	8898090	8916663	+	3862	protein_coding	alpha glucosidase 2 alpha neutral subunit [Source:MGI Symbol;Acc:MGI:1097667]	-
ENSMUSG00000001911	30.3344	20.813	24.3846	26.9968	25.8674	23.2576	25.5121	36.448	29.7745	29.5308	Nfix	8	84699876	84800344	-	7351	protein_coding	nuclear factor I/X [Source:MGI Symbol;Acc:MGI:97311]	CTF/NFI
ENSMUSG00000063694	16.9611	13.745	28.8226	28.0354	31.0548	27.4061	31.3705	30.3968	28.7225	33.1631	Cycs	6	50562563	50566538	-	3404	protein_coding	cytochrome c, somatic [Source:MGI Symbol;Acc:MGI:88578]	-
ENSMUSG00000024150	20.7574	22.3909	31.0641	31.2095	28.9333	27.6095	29.1844	29.0298	26.2776	25.3124	Mcfd2	17	87254658	87265935	-	2612	protein_coding	multiple coagulation factor deficiency 2 [Source:MGI Symbol;Acc:MGI:2183439]	-
ENSMUSG00000018287	20.4376	17.1108	32.3003	27.8607	30.8964	27.3615	29.2062	29.0477	30.0038	30.7747	Spag7	11	70663771	70669416	-	1480	protein_coding	sperm associated antigen 7 [Source:MGI Symbol;Acc:MGI:107380]	-
[truncated: 52,737 more rows]
