# Supplementary material for: ANXA2 promotes NLRP3 inflammasome activation and neuronal pyroptosis after intracerebral hemorrhage
Source: Front Immunol. 2026 May 26;17:1759365. doi: 10.3389/fimmu.2026.1759365 (PMC13246372; doi:10.3389/fimmu.2026.1759365)
Supplement: Supplementary file 2 [file Table2.xlsx]

## Sheet: Sheet1
Protein	Description	Gene	CI1	CI2	CI3	CS1	CS2	CS3	CI.vs.CS FC	CI.vs.CS Pvalue	CI.vs.CS log2FC	CI.vs.CS Sig	CI.vs.CS UP.DOWN	GO_NUM	GO_Description	KEGG_Description	KEGG_EC	KEGG_ko	COG_Function_Description	COG_Function_Class	COG_Class_Description
ENSMUSP00000000001.4	guanine nucleotide binding protein (G protein), alpha inhibiting 3 [Source:MGI SymbolAcc:MGI:95773]	Gnai3	0.981414	1.03172	1.01919	1.05678	1.06365	1.03524	0.960915	0.0771207	-0.0575189	Nonsignificant	None	7	Molecular Function:GTPase activity (GO:0003924),Molecular Function:signal transducer activity (GO:0004871),Molecular Function:GTP binding (GO:0005525),Biological Process:G-protein coupled receptor signaling pathway (GO:0007186),Biological Process:adenylate cyclase-modulating G-protein coupled receptor signaling pathway (GO:0007188),Molecular Function:guanyl nucleotide binding (GO:0019001),Molecul…	guanine nucleotide-binding protein G(i) subunit alpha	--	ko04015 Rap1 signaling pathway ko04022 cGMP-PKG signaling pathway ko04024 cAMP signaling pathway ko04062 Chemokine signaling pathway ko04071 Sphingolipid signaling pathway ko04261 Adrenergic signaling in cardiomyocytes ko04360 Axon guidance ko04371 Apelin signaling pathway ko04540 Gap junction ko04611 Platelet activation ko04670 Leukocyte transendothelial migration ko04713 Circadian entrainment k…	--	--	--
ENSMUSP00000000049.5	apolipoprotein H [Source:MGI SymbolAcc:MGI:88058]	Apoh	1.34237	0.997914	1.48581	0.737024	0.951125	0.596811	1.67447	0.0445132	0.743702	Significant	up	--	--	beta-2-glycoprotein 1	--	ko04979 Cholesterol metabolism	--	--	--
ENSMUSP00000000090.6	cytochrome c oxidase subunit 5A [Source:MGI SymbolAcc:MGI:88474]	Cox5a	0.897157	0.826221	0.872076	0.978183	1.00557	1.00341	0.868868	0.00442344	-0.202791	Nonsignificant	None	2	Molecular Function:cytochrome-c oxidase activity (GO:0004129),Cellular Component:mitochondrial inner membrane (GO:0005743)	cytochrome c oxidase subunit 5a	--	ko00190 Oxidative phosphorylation ko01100 Metabolic pathways ko04260 Cardiac muscle contraction ko04932 Non-alcoholic fatty liver disease (NAFLD) ko05010 Alzheimer's disease ko05012 Parkinson's disease ko05016 Huntington's disease	--	--	--
ENSMUSP00000000129.6	fer (fms/fps related) protein kinase [Source:MGI SymbolAcc:MGI:105917]	Fer	0.911934	0.939107	0.920145	1.01791	1.02287	1.04965	0.8967	0.00111766	-0.157302	Nonsignificant	None	10	Molecular Function:protein kinase activity (GO:0004672),Molecular Function:protein tyrosine kinase activity (GO:0004713),Molecular Function:epidermal growth factor receptor binding (GO:0005154),Molecular Function:ATP binding (GO:0005524),Biological Process:protein phosphorylation (GO:0006468),Biological Process:cell proliferation (GO:0008283),Biological Process:positive regulation of cell migrati…	tyrosine-protein kinase Fer	2.7.10.2	--	Serine/threonine protein kinase	T	Signal transduction mechanisms ;
ENSMUSP00000000137.7	ARP2 actin-related protein 2 [Source:MGI SymbolAcc:MGI:1913963]	Actr2	1.03956	1.00354	1.05116	0.955705	0.994846	0.94477	1.06871	0.033732	0.095872	Nonsignificant	None	5	Molecular Function:ATP binding (GO:0005524),Cellular Component:cytoskeleton (GO:0005856),Cellular Component:Arp2/3 protein complex (GO:0005885),Biological Process:actin filament organization (GO:0007015),Biological Process:Arp2/3 complex-mediated actin nucleation (GO:0034314)	actin-related protein 2	--	ko04530 Tight junction	Actin-related protein	Z	Cytoskeleton ;
ENSMUSP00000000153.4	guanine nucleotide binding protein, alpha 12 [Source:MGI SymbolAcc:MGI:95767]	Gna12	1.04297	1.07416	1.01398	1.14029	1.00155	0.986078	1.00102	0.984664	0.00147116	Nonsignificant	None	8	Molecular Function:G-protein coupled receptor binding (GO:0001664),Molecular Function:GTPase activity (GO:0003924),Molecular Function:signal transducer activity (GO:0004871),Molecular Function:GTP binding (GO:0005525),Biological Process:G-protein coupled receptor signaling pathway (GO:0007186),Biological Process:small GTPase mediated signal transduction (GO:0007264),Molecular Function:guanyl nucl…	guanine nucleotide-binding protein subunit alpha-12	--	ko04010 MAPK signaling pathway ko04022 cGMP-PKG signaling pathway ko04071 Sphingolipid signaling pathway ko04072 Phospholipase D signaling pathway ko04270 Vascular smooth muscle contraction ko04730 Long-term depression ko04810 Regulation of actin cytoskeleton ko05200 Pathways in cancer	--	--	--
ENSMUSP00000000199.7	neuronal calcium sensor 1 [Source:MGI SymbolAcc:MGI:109166]	Ncs1	0.983212	1.0971	1.0673	1.10781	1.02382	1.0943	0.975719	0.575684	-0.0354621	Nonsignificant	None	1	Molecular Function:calcium ion binding (GO:0005509)	neuronal calcium sensor 1	--	--	Ca2+-binding protein, EF-hand superfamily	T	Signal transduction mechanisms ;
ENSMUSP00000000206.3	BTB (POZ) domain containing 17 [Source:MGI SymbolAcc:MGI:1919264]	Btbd17	0.860591	1.00404	0.904402	1.10885	0.936051	0.964363	0.920171	0.306075	-0.120026	Nonsignificant	None	1	Molecular Function:protein binding (GO:0005515)	--	--	--	--	--	--
ENSMUSP00000000219.3	tyrosine hydroxylase [Source:MGI SymbolAcc:MGI:98735]	Th	0.805718	1.01922	1.04677	1.40522	1.14649	1.3825	0.729935	0.0345303	-0.454161	Significant	down	5	Molecular Function:monooxygenase activity (GO:0004497),Molecular Function:tyrosine 3-monooxygenase activity (GO:0004511),Molecular Function:iron ion binding (GO:0005506),Biological Process:aromatic amino acid family metabolic process (GO:0009072),Biological Process:oxidation-reduction process (GO:0055114)	tyrosine 3-monooxygenase	1.14.16.2	ko00350 Tyrosine metabolism ko00790 Folate biosynthesis ko01100 Metabolic pathways ko04728 Dopaminergic synapse ko04917 Prolactin signaling pathway ko05012 Parkinson's disease ko05030 Cocaine addiction ko05031 Amphetamine addiction ko05034 Alcoholism	Phenylalanine-4-hydroxylase	E	Amino acid transport and metabolism ;
ENSMUSP00000000260.5	guanosine monophosphate reductase [Source:MGI SymbolAcc:MGI:1913605]	Gmpr	0.983711	0.976258	0.925985	1.08709	0.988974	1.07542	0.915743	0.069096	-0.126986	Nonsignificant	None	2	Molecular Function:catalytic activity (GO:0003824),Biological Process:oxidation-reduction process (GO:0055114)	GMP reductase	1.7.1.7	ko00230 Purine metabolism	IMP dehydrogenase/GMP reductase	F	Nucleotide transport and metabolism ;
ENSMUSP00000000287.8	serine carboxypeptidase 1 [Source:MGI SymbolAcc:MGI:1921867]	Scpep1	1.3164	1.18542	1.07512	0.949233	1.04245	0.968482	1.20836	0.0524316	0.273049	Nonsignificant	None	2	Molecular Function:serine-type carboxypeptidase activity (GO:0004185),Biological Process:proteolysis (GO:0006508)	serine carboxypeptidase 1	3.4.16.-	--	Carboxypeptidase C (cathepsin A)	E	Amino acid transport and metabolism ;
ENSMUSP00000000299.7	integrin beta 2 [Source:MGI SymbolAcc:MGI:96611]	Itgb2	1.27795	1.12763	1.21094	0.807266	0.890084	0.838348	1.42624	0.00192805	0.51222	Significant	up	5	Molecular Function:receptor activity (GO:0004872),Biological Process:cell adhesion (GO:0007155),Biological Process:cell-matrix adhesion (GO:0007160),Biological Process:integrin-mediated signaling pathway (GO:0007229),Cellular Component:integrin complex (GO:0008305)	integrin beta 2	--	ko04015 Rap1 signaling pathway ko04145 Phagosome ko04390 Hippo signaling pathway ko04514 Cell adhesion molecules (CAMs) ko04610 Complement and coagulation cascades ko04650 Natural killer cell mediated cytotoxicity ko04670 Leukocyte transendothelial migration ko04810 Regulation of actin cytoskeleton ko05133 Pertussis ko05134 Legionellosis ko05140 Leishmaniasis ko05144 Malaria ko05146 Amoebiasis ko…	Secreted protein containing bacterial Ig-like domain and vWFA domain	R	General function prediction only ;
ENSMUSP00000000304.6	HD domain containing 2 [Source:MGI SymbolAcc:MGI:1916942]	Hddc2	0.935196	0.97503	0.982283	1.0071	1.0696	1.02498	0.932564	0.042077	-0.100726	Nonsignificant	None	--	--	putative hydrolases of HD superfamily	--	--	5'-deoxynucleotidase YfbR and related HD superfamily hydrolases	FR	Nucleotide transport and metabolism ; General function prediction only ;
ENSMUSP00000000317.5	creatine kinase, mitochondrial 1, ubiquitous [Source:MGI SymbolAcc:MGI:99441]	Ckmt1	1.00755	1.0045	1.01395	1.01939	1.02837	1.02152	0.985895	0.0205535	-0.0204938	Nonsignificant	None	1	Molecular Function:kinase activity (GO:0016301)	creatine kinase	2.7.3.2	ko00330 Arginine and proline metabolism ko01100 Metabolic pathways	Protein-arginine kinase	O	Posttranslational modification, protein turnover, chaperones ;
ENSMUSP00000000335.4	catechol-O-methyltransferase [Source:MGI SymbolAcc:MGI:88470]	Comt	1.03969	1.06648	1.05889	1.02958	1.01219	0.93243	1.06417	0.109034	0.089729	Nonsignificant	None	1	Molecular Function:O-methyltransferase activity (GO:0008171)	catechol O-methyltransferase	2.1.1.6	ko00140 Steroid hormone biosynthesis ko00350 Tyrosine metabolism ko01100 Metabolic pathways ko04728 Dopaminergic synapse	Predicted O-methyltransferase YrrM	R	General function prediction only ;
ENSMUSP00000000348.8	RNA 3-terminal phosphate cyclase [Source:MGI SymbolAcc:MGI:1913618]	Rtca	0.892046	1.01655	0.960925	0.980572	1.02673	0.999882	0.954222	0.298259	-0.0676035	Nonsignificant	None	2	Molecular Function:RNA-3'-phosphate cyclase activity (GO:0003963),Biological Process:RNA processing (GO:0006396)	RNA 3'-terminal phosphate cyclase (ATP)	6.5.1.4	--	RNA 3'-terminal phosphate cyclase	A	RNA processing and modification ;
ENSMUSP00000000349.6	dihydrolipoamide branched chain transacylase E2 [Source:MGI SymbolAcc:MGI:105386]	Dbt	0.994751	1.00947	0.997078	0.981319	0.993927	1.04841	0.992608	0.7417	-0.0107033	Nonsignificant	None	1	Biological Process:metabolic process (GO:0008152)	2-oxoisovalerate dehydrogenase E2 component (dihydrolipoyl transacylase)	2.3.1.168	ko00280 Valine, leucine and isoleucine degradation ko00640 Propanoate metabolism ko01100 Metabolic pathways	Pyruvate/2-oxoglutarate dehydrogenase complex, dihydrolipoamide acyltransferase (E2) component	C	Energy production and conversion ;
ENSMUSP00000000365.2	malignant T cell amplified sequence 1 [Source:MGI SymbolAcc:MGI:1916245]	Mcts1	1.03298	1.00363	1.05494	1.03538	1.01496	0.943878	1.03251	0.360686	0.046154	Nonsignificant	None	1	Molecular Function:RNA binding (GO:0003723)	PUA domain protein	--	--	Predicted ribosome-associated RNA-binding protein Tma20, contains PUA domain	J	Translation, ribosomal structure and biogenesis ;
ENSMUSP00000000384.6	trafficking protein particle complex 10 [Source:MGI SymbolAcc:MGI:1336209]	Trappc10	1.01364	1.02381	1.03559	1.03816	1.04584	1.05541	0.97886	0.0518033	-0.0308261	Nonsignificant	None	--	--	trafficking protein particle complex subunit 10	--	--	--	--	--
ENSMUSP00000000388.8	cerebral cavernous malformation 2 [Source:MGI SymbolAcc:MGI:2384924]	Ccm2	1.01958	1.01084	0.965789	1.05657	0.981928	1.02715	0.977348	0.445298	-0.0330558	Nonsignificant	None	1	Molecular Function:protein binding (GO:0005515)	--	--	--	--	--	--
ENSMUSP00000000449.7	makorin, ring finger protein, 2 [Source:MGI SymbolAcc:MGI:1914277]	Mkrn2	0.946402	0.987249	0.97737	0.994732	0.948988	0.972138	0.998341	0.933111	-0.00239534	Nonsignificant	None	3	Molecular Function:protein binding (GO:0005515),Molecular Function:zinc ion binding (GO:0008270),Molecular Function:metal ion binding (GO:0046872)	E3 ubiquitin-protein ligase makorin	2.3.2.27	--	--	--	--
ENSMUSP00000000543.4	GRP1 (general receptor for phosphoinositides 1)-associated scaffold protein [Source:MGI SymbolAcc:MGI:1860303]	Grasp	0.990045	1.03297	1.05869	0.971631	1.13712	1.42396	0.872337	0.373098	-0.197043	Nonsignificant	None	1	Molecular Function:protein binding (GO:0005515)	--	--	--	--	--	--
ENSMUSP00000000608.7	GM2 ganglioside activator protein [Source:MGI SymbolAcc:MGI:95762]	Gm2a	0.987396	1.07862	1.04301	0.98802	0.957047	0.981592	1.06231	0.0971282	0.0872093	Nonsignificant	None	2	Biological Process:ganglioside catabolic process (GO:0006689),Molecular Function:enzyme activator activity (GO:0008047)	ganglioside GM2 activator	--	ko04142 Lysosome	--	--	--
ENSMUSP00000000619.6	chloride channel, voltage-sensitive 4 [Source:MGI SymbolAcc:MGI:104571]	Clcn4	0.998194	1.04461	0.991038	0.933839	0.98605	0.958395	1.05405	0.0831746	0.075937	Nonsignificant	None	4	Molecular Function:voltage-gated chloride channel activity (GO:0005247),Biological Process:chloride transport (GO:0006821),Cellular Component:membrane (GO:0016020),Biological Process:transmembrane transport (GO:0055085)	chloride channel 3/4/5	--	--	Nucleotide-binding universal stress protein, UspA family	T	Signal transduction mechanisms ;
ENSMUSP00000000641.9	sema domain, immunoglobulin domain (Ig), TM domain, and short cytoplasmic domain [Source:MGI SymbolAcc:MGI:1340055]	Sema4f	1.18822	1.1171	1.19186	1.02381	1.18913	1.16231	1.03613	0.513184	0.0512004	Nonsignificant	None	4	Molecular Function:protein binding (GO:0005515),Biological Process:axon guidance (GO:0007411),Cellular Component:membrane (GO:0016020),Cellular Component:integral component of membrane (GO:0016021)	semaphorin 4	--	ko04360 Axon guidance	--	--	--
ENSMUSP00000000642.4	hexokinase 2 [Source:MGI SymbolAcc:MGI:1315197]	Hk2	1.36268	1.11294	1.1716	0.867721	0.974108	0.951138	1.30586	0.0255566	0.385	Significant	up	6	Biological Process:cellular glucose homeostasis (GO:0001678),Molecular Function:hexokinase activity (GO:0004396),Molecular Function:ATP binding (GO:0005524),Molecular Function:glucose binding (GO:0005536),Biological Process:carbohydrate metabolic process (GO:0005975),Biological Process:carbohydrate phosphorylation (GO:0046835)	hexokinase	2.7.1.1	ko00010 Glycolysis / Gluconeogenesis ko00051 Fructose and mannose metabolism ko00052 Galactose metabolism ko00500 Starch and sucrose metabolism ko00520 Amino sugar and nucleotide sugar metabolism ko00524 Neomycin, kanamycin and gentamicin biosynthesis ko01100 Metabolic pathways ko01200 Carbon metabolism ko04066 HIF-1 signaling pathway ko04910 Insulin signaling pathway ko04930 Type II diabetes mel…	Hexokinase	G	Carbohydrate transport and metabolism ;
ENSMUSP00000000727.2	RAB5B, member RAS oncogene family [Source:MGI SymbolAcc:MGI:105938]	Rab5b	0.912114	0.976657	0.955217	1.05148	1.02039	1.07205	0.904598	0.0144819	-0.144651	Nonsignificant	None	2	Molecular Function:GTP binding (GO:0005525),Biological Process:small GTPase mediated signal transduction (GO:0007264)	Ras-related protein Rab-5B	--	ko04014 Ras signaling pathway ko04144 Endocytosis ko04145 Phagosome ko04962 Vasopressin-regulated water reabsorption ko05146 Amoebiasis ko05152 Tuberculosis	GTPase SAR1 family domain	R	General function prediction only ;
ENSMUSP00000000756.5	ribosomal protein L13 [Source:MGI SymbolAcc:MGI:105922]	Rpl13	0.947973	0.99334	0.907341	1.04097	0.975921	1.13311	0.904332	0.125174	-0.145075	Nonsignificant	None	4	Molecular Function:structural constituent of ribosome (GO:0003735),Cellular Component:intracellular (GO:0005622),Cellular Component:ribosome (GO:0005840),Biological Process:translation (GO:0006412)	large subunit ribosomal protein L13e	--	ko03010 Ribosome	Ribosomal protein L13E	J	Translation, ribosomal structure and biogenesis ;
ENSMUSP00000000759.8	charged multivesicular body protein 1A [Source:MGI SymbolAcc:MGI:1920159]	Chmp1a	0.968352	0.974451	0.894333	0.989218	1.02989	0.848757	0.989285	0.874004	-0.0155416	Nonsignificant	None	5	Cellular Component:ESCRT III complex (GO:0000815),Biological Process:vacuolar transport (GO:0007034),Biological Process:mitotic chromosome condensation (GO:0007076),Biological Process:vesicle-mediated transport (GO:0016192),Cellular Component:nuclear matrix (GO:0016363)	charged multivesicular body protein 1	--	ko04144 Endocytosis ko04217 Necroptosis	--	--	--
ENSMUSP00000000767.5	replication protein A1 [Source:MGI SymbolAcc:MGI:1915525]	Rpa1	1.06125	1.064	1.08881	0.984169	0.937228	0.966518	1.11294	0.00259855	0.15437	Nonsignificant	None	4	Molecular Function:nucleic acid binding (GO:0003676),Molecular Function:DNA binding (GO:0003677),Cellular Component:nucleus (GO:0005634),Biological Process:DNA replication (GO:0006260)	replication factor A1	--	ko03030 DNA replication ko03420 Nucleotide excision repair ko03430 Mismatch repair ko03440 Homologous recombination ko03460 Fanconi anemia pathway	ssDNA-binding replication factor A, large subunit	L	Replication, recombination and repair ;
ENSMUSP00000000776.8	tubulin, gamma complex associated protein 3 [Source:MGI SymbolAcc:MGI:2183752]	Tubgcp3	1.16152	1.06195	1.09909	1.06706	1.05483	1.0445	1.04932	0.155317	0.0694555	Nonsignificant	None	5	Biological Process:microtubule cytoskeleton organization (GO:0000226),Cellular Component:spindle pole (GO:0000922),Cellular Component:microtubule organizing center (GO:0005815),Biological Process:microtubule nucleation (GO:0007020),Molecular Function:gamma-tubulin binding (GO:0043015)	gamma-tubulin complex component 3	--	--	--	--	--
ENSMUSP00000000804.6	DEAD/H (Asp-Glu-Ala-Asp/His) box polypeptide 3, X-linked [Source:MGI SymbolAcc:MGI:103064]	Ddx3x	1.04081	1.01822	1.03034	0.945055	0.990504	0.979407	1.05983	0.0185366	0.0838298	Nonsignificant	None	2	Molecular Function:nucleic acid binding (GO:0003676),Molecular Function:ATP binding (GO:0005524)	ATP-dependent RNA helicase DDX3X	3.6.4.13	ko04622 RIG-I-like receptor signaling pathway ko05161 Hepatitis B ko05203 Viral carcinogenesis	Superfamily II DNA and RNA helicase	L	Replication, recombination and repair ;
ENSMUSP00000000925.3	SWI/SNF related, matrix associated, actin dependent regulator of chromatin, subfamily b, member 1 [Source:MGI SymbolAcc:MGI:1328366]	Smarcb1	1.08541	1.04398	1.07982	0.991033	1.07333	0.984413	1.05263	0.163789	0.0739924	Nonsignificant	None	2	Cellular Component:nuclear chromosome (GO:0000228),Biological Process:chromatin remodeling (GO:0006338)	SWI/SNF-related matrix-associated actin-dependent regulator of chromatin subfamily B member 1	--	ko05225 Hepatocellular carcinoma	--	--	--
ENSMUSP00000000939.8	huntingtin interacting protein 1 related [Source:MGI SymbolAcc:MGI:1352504]	Hip1r	0.999397	1.01125	0.955372	0.977146	0.991967	1.01037	0.99548	0.829433	-0.00653644	Nonsignificant	None	9	Molecular Function:actin binding (GO:0003779),Molecular Function:phospholipid binding (GO:0005543),Cellular Component:clathrin-coated pit (GO:0005905),Biological Process:endocytosis (GO:0006897),Biological Process:apoptotic process (GO:0006915),Cellular Component:clathrin-coated vesicle (GO:0030136),Molecular Function:clathrin binding (GO:0030276),Molecular Function:phosphatidylinositol binding (…	huntingtin-interacting protein 1-related protein	--	--	--	--	--
ENSMUSP00000000985.5	oxidase assembly 1-like [Source:MGI SymbolAcc:MGI:1916339]	Oxa1l	1.1229	1.14602	1.10358	1.05864	1.05242	1.12461	1.04229	0.15611	0.059755	Nonsignificant	None	2	Cellular Component:integral component of membrane (GO:0016021),Biological Process:protein insertion into membrane (GO:0051205)	YidC/Oxa1 family membrane protein insertase	--	ko03060 Protein export	Membrane protein insertase Oxa1/YidC/SpoIIIJ, required for the localization of integral membrane proteins	M	Cell wall/membrane/envelope biogenesis ;
ENSMUSP00000001002.7	HEAT repeat containing 6 [Source:MGI SymbolAcc:MGI:1919790]	Heatr6	0.871747	0.923792	0.860595	1.08813	1.06992	1.12573	0.808864	0.00119932	-0.306031	Significant	down	--	--	--	--	--	--	--	--
ENSMUSP00000001042.8	interleukin enhancer binding factor 2 [Source:MGI SymbolAcc:MGI:1915031]	Ilf2	0.95742	0.994023	0.965505	0.963206	1.00008	1.00333	0.98326	0.385157	-0.0243554	Nonsignificant	None	4	Molecular Function:RNA binding (GO:0003723),Molecular Function:ATP binding (GO:0005524),Biological Process:immune response (GO:0006955),Molecular Function:transferase activity (GO:0016740)	interleukin enhancer-binding factor 2	--	--	--	--	--
ENSMUSP00000001046.5	S100 calcium binding protein A4 [Source:MGI SymbolAcc:MGI:1330282]	S100a4	1.42156	1.2668	1.27709	0.857443	1.01961	1.07215	1.34458	0.0142916	0.427156	Significant	up	1	Molecular Function:calcium ion binding (GO:0005509)	--	--	--	--	--	--
ENSMUSP00000001051.4	S100 calcium binding protein A6 (calcyclin) [Source:MGI SymbolAcc:MGI:1339467]	S100a6	1.15197	1.075	1.18112	0.669684	0.696303	0.644035	1.69555	0.000185336	0.761752	Significant	up	1	Molecular Function:calcium ion binding (GO:0005509)	--	--	--	--	--	--
ENSMUSP00000001079.8	Sec24 related gene family, member B (S. cerevisiae) [Source:MGI SymbolAcc:MGI:2139764]	Sec24b	0.991966	0.99976	1.00647	1.01128	1.10373	1.09449	0.934167	0.136176	-0.0982471	Nonsignificant	None	4	Biological Process:intracellular protein transport (GO:0006886),Biological Process:ER to Golgi vesicle-mediated transport (GO:0006888),Molecular Function:zinc ion binding (GO:0008270),Cellular Component:COPII vesicle coat (GO:0030127)	protein transport protein SEC24	--	ko04141 Protein processing in endoplasmic reticulum	--	--	--
ENSMUSP00000001080.9	NEDD4 binding protein 3 [Source:MGI SymbolAcc:MGI:2442218]	N4bp3	0.920143	0.948683	0.889133	1.12067	1.03858	1.2819	0.801465	0.036291	-0.319289	Significant	down	--	--	--	--	--	--	--	--
ENSMUSP00000001108.4	adducin 1 (alpha) [Source:MGI SymbolAcc:MGI:87918]	Add1	1.01712	1.18655	0.930786	1.14174	0.871311	1.01947	1.03361	0.769655	0.0476971	Nonsignificant	None	1	Cellular Component:cytoskeleton (GO:0005856)	adducin	--	--	Ribulose-5-phosphate 4-epimerase/Fuculose-1-phosphate aldolase	G	Carbohydrate transport and metabolism ;
ENSMUSP00000001115.8	G protein-coupled receptor kinase 6 [Source:MGI SymbolAcc:MGI:1347078]	Grk6	1.01356	1.02173	1.03507	0.988415	1.10408	1.04052	0.980004	0.572572	-0.0291412	Nonsignificant	None	6	Molecular Function:protein kinase activity (GO:0004672),Molecular Function:protein serine/threonine kinase activity (GO:0004674),Molecular Function:G-protein coupled receptor kinase activity (GO:0004703),Molecular Function:ATP binding (GO:0005524),Biological Process:protein phosphorylation (GO:0006468),Biological Process:signal transduction (GO:0007165)	G protein-coupled receptor kinase	2.7.11.16	ko04062 Chemokine signaling pathway ko04144 Endocytosis ko05032 Morphine addiction	Serine/threonine protein kinase	T	Signal transduction mechanisms ;
ENSMUSP00000001116.4	leucine zipper protein 1 [Source:MGI SymbolAcc:MGI:107629]	Luzp1	1.02169	0.991218	0.947736	0.993452	0.988427	1.01138	0.989103	0.655072	-0.0158069	Nonsignificant	None	--	--	--	--	--	--	--	--
ENSMUSP00000001125.5	potassium channel tetramerisation domain containing 10 [Source:MGI SymbolAcc:MGI:2141207]	Kctd10	1.06888	0.992695	0.972085	0.991712	1.23373	1.19395	0.887191	0.18546	-0.172684	Nonsignificant	None	2	Molecular Function:protein binding (GO:0005515),Biological Process:protein homooligomerization (GO:0051260)	BTB/POZ domain-containing adapter for CUL3-mediated RhoA degradation protein	--	--	--	--	--
ENSMUSP00000001127.4	polymerase (DNA-directed), delta interacting protein 2 [Source:MGI SymbolAcc:MGI:1915061]	Poldip2	0.956757	0.988112	0.969495	0.920958	0.974766	0.936222	1.0291	0.210064	0.0413875	Nonsignificant	None	1	Molecular Function:DNA binding (GO:0003677)	polymerase delta-interacting protein 2	--	--	Uncharacterized protein affecting Mg2+/Co2+ transport	P	Inorganic ion transport and metabolism ;
ENSMUSP00000001148.4	poly(rC) binding protein 3 [Source:MGI SymbolAcc:MGI:1890470]	Pcbp3	0.965016	1.01253	0.986815	0.990959	1.00922	1.00717	0.985707	0.390615	-0.0207694	Nonsignificant	None	2	Molecular Function:nucleic acid binding (GO:0003676),Molecular Function:RNA binding (GO:0003723)	poly(rC)-binding protein 3/4	--	--	--	--	--
ENSMUSP00000001156.7	complement factor properdin [Source:MGI SymbolAcc:MGI:97545]	Cfp	1.63162	1.02767	1.75455	0.511239	0.523262	0.652378	2.61657	0.0165771	1.38768	Significant	up	--	--	complement factor properdin	--	ko05168 Herpes simplex infection	--	--	--
ENSMUSP00000001166.7	cyclin M3 [Source:MGI SymbolAcc:MGI:2151055]	Cnnm3	0.95347	1.11129	0.947634	1.07249	1.03298	1.02019	0.963764	0.536246	-0.0532484	Nonsignificant	None	--	--	metal transporter CNNM	--	--	Hemolysin or related protein, contains CBS domains	R	General function prediction only ;
ENSMUSP00000001181.6	collagen, type VI, alpha 2 [Source:MGI SymbolAcc:MGI:88460]	Col6a2	1.10368	1.10201	1.06524	0.966127	1.11892	1.02761	1.05084	0.316558	0.0715489	Nonsignificant	None	--	--	collagen, type VI, alpha	--	ko04151 PI3K-Akt signaling pathway ko04510 Focal adhesion ko04512 ECM-receptor interaction ko04974 Protein digestion and absorption ko05165 Human papillomavirus infection	Autotransporter adhesin	UW	Intracellular trafficking, secretion, and vesicular transport ; Extracellular structures ;
ENSMUSP00000001187.8	annexin A4 [Source:MGI SymbolAcc:MGI:88030]	Anxa4	1.17298	1.10349	1.10163	0.975039	1.01879	0.976752	1.13718	0.00781423	0.185465	Nonsignificant	None	2	Molecular Function:calcium ion binding (GO:0005509),Molecular Function:calcium-dependent phospholipid binding (GO:0005544)	annexin A4	--	--	Tfp pilus assembly protein FimV	NW	Cell motility ; Extracellular structures ;
ENSMUSP00000001202.8	OCRL, inositol polyphosphate-5-phosphatase [Source:MGI SymbolAcc:MGI:109589]	Ocrl	0.961952	1.06751	1.00817	1.04903	1.04293	1.05184	0.966228	0.366228	-0.0495642	Nonsignificant	None	2	Biological Process:signal transduction (GO:0007165),Biological Process:phosphatidylinositol dephosphorylation (GO:0046856)	inositol polyphosphate 5-phosphatase INPP5B/F	3.1.3.36	ko00562 Inositol phosphate metabolism ko01100 Metabolic pathways ko04070 Phosphatidylinositol signaling system	--	--	--
ENSMUSP00000001240.5	1-acylglycerol-3-phosphate O-acyltransferase 3 [Source:MGI SymbolAcc:MGI:1336186]	Agpat3	1.08283	1.07846	1.07836	1.03254	0.992845	0.989096	1.0747	0.0314172	0.10393	Nonsignificant	None	1	Biological Process:metabolic process (GO:0008152)	--	--	ko00561 Glycerolipid metabolism ko00564 Glycerophospholipid metabolism ko01100 Metabolic pathways ko04072 Phospholipase D signaling pathway	1-acyl-sn-glycerol-3-phosphate acyltransferase	I	Lipid transport and metabolism ;
ENSMUSP00000001242.7	glutamine amidotransferase like class 1 domain containing 3A [Source:MGI SymbolAcc:MGI:1351861]	Gatd3a	1.01035	0.994303	1.00103	1.03759	0.975982	1.02693	0.988551	0.585131	-0.0166131	Nonsignificant	None	--	--	--	--	--	Enhancing lycopene biosynthesis protein 2	Q	Secondary metabolites biosynthesis, transport and catabolism ;
ENSMUSP00000001256.4	sema domain, transmembrane domain (TM), and cytoplasmic domain, (semaphorin) 6B [Source:MGI SymbolAcc:MGI:1202889]	Sema6b	0.779713	0.86834	0.854508	1.03617	0.988579	1.1783	0.781307	0.0210316	-0.356039	Significant	down	1	Molecular Function:protein binding (GO:0005515)	semaphorin 6	--	ko04360 Axon guidance	--	--	--
ENSMUSP00000001304.7	creatine kinase, brain [Source:MGI SymbolAcc:MGI:88407]	Ckb	1.02848	1.00791	1.00587	1.02824	1.00991	1.00986	0.998114	0.849458	-0.00272379	Nonsignificant	None	1	Molecular Function:kinase activity (GO:0016301)	creatine kinase	2.7.3.2	ko00330 Arginine and proline metabolism ko01100 Metabolic pathways	Protein-arginine kinase	O	Posttranslational modification, protein turnover, chaperones ;
ENSMUSP00000001319.7	ephrin B2 [Source:MGI SymbolAcc:MGI:105097]	Efnb2	1.06616	1.00936	1.00373	0.947233	1.14439	1.18139	0.9408	0.439726	-0.0880398	Nonsignificant	None	1	Cellular Component:membrane (GO:0016020)	ephrin-B	--	ko04360 Axon guidance	--	--	--
ENSMUSP00000001412.8	VPS50 EARP/GARPII complex subunit [Source:MGI SymbolAcc:MGI:1920538]	Vps50	0.969619	0.961729	0.969301	1.01769	1.03205	1.03661	0.939829	0.000585829	-0.0895304	Nonsignificant	None	--	--	--	--	--	--	--	--
ENSMUSP00000001416.6	histidyl-tRNA synthetase [Source:MGI SymbolAcc:MGI:108087]	Hars	0.95872	0.993348	0.961019	0.995719	0.984619	0.986281	0.981955	0.201963	-0.0262706	Nonsignificant	None	4	Molecular Function:aminoacyl-tRNA ligase activity (GO:0004812),Molecular Function:ATP binding (GO:0005524),Cellular Component:cytoplasm (GO:0005737),Biological Process:tRNA aminoacylation for protein translation (GO:0006418)	histidyl-tRNA synthetase	6.1.1.21	ko00970 Aminoacyl-tRNA biosynthesis	Histidyl-tRNA synthetase	J	Translation, ribosomal structure and biogenesis ;
ENSMUSP00000001419.8	zinc finger, matrin type 2 [Source:MGI SymbolAcc:MGI:1913742]	Zmat2	1.06798	0.92637	0.993493	0.974091	1.00794	1.10719	0.967184	0.586209	-0.0481379	Nonsignificant	None	2	Molecular Function:nucleic acid binding (GO:0003676),Molecular Function:zinc ion binding (GO:0008270)	U4/U6.U5 tri-snRNP component SNU23	--	ko03040 Spliceosome	--	--	--
ENSMUSP00000001452.7	chaperonin containing Tcp1, subunit 3 (gamma) [Source:MGI SymbolAcc:MGI:104708]	Cct3	1.04522	1.04439	1.0309	1.01563	1.01562	0.977334	1.0372	0.0515281	0.0526976	Nonsignificant	None	3	Molecular Function:ATP binding (GO:0005524),Biological Process:protein folding (GO:0006457),Molecular Function:unfolded protein binding (GO:0051082)	T-complex protein 1 subunit gamma	--	--	Chaperonin GroEL (HSP60 family)	O	Posttranslational modification, protein turnover, chaperones ;
ENSMUSP00000001460.6	staphylococcal nuclease and tudor domain containing 1 [Source:MGI SymbolAcc:MGI:1929266]	Snd1	1.00451	0.995691	0.984557	0.947309	0.984402	1.01155	1.0141	0.517103	0.0202003	Nonsignificant	None	--	--	staphylococcal nuclease domain-containing protein 1	--	ko05169 Epstein-Barr virus infection ko05203 Viral carcinogenesis	Endonuclease YncB, thermonuclease family	L	Replication, recombination and repair ;
ENSMUSP00000001479.3	karyopherin (importin) beta 1 [Source:MGI SymbolAcc:MGI:107532]	Kpnb1	1.03788	1.00863	0.996794	1.02816	1.01607	1.0257	0.991331	0.525052	-0.012561	Nonsignificant	None	3	Molecular Function:protein binding (GO:0005515),Biological Process:intracellular protein transport (GO:0006886),Molecular Function:Ran GTPase binding (GO:0008536)	importin subunit beta-1	--	ko03013 RNA transport	--	--	--
ENSMUSP00000001480.7	aminopeptidase puromycin sensitive [Source:MGI SymbolAcc:MGI:1101358]	Npepps	0.9429	0.978689	0.980686	1.03288	1.0156	0.97951	0.95848	0.103556	-0.06118	Nonsignificant	None	3	Biological Process:proteolysis (GO:0006508),Molecular Function:metallopeptidase activity (GO:0008237),Molecular Function:zinc ion binding (GO:0008270)	puromycin-sensitive aminopeptidase	3.4.11.-	--	Aminopeptidase N	E	Amino acid transport and metabolism ;
ENSMUSP00000001485.3	mitochondrial ribosomal protein L10 [Source:MGI SymbolAcc:MGI:1333801]	Mrpl10	0.951278	0.98806	0.977162	0.982351	0.990779	0.989313	0.984492	0.243776	-0.0225493	Nonsignificant	None	--	--	large subunit ribosomal protein L10	--	ko03010 Ribosome	Ribosomal protein L10	J	Translation, ribosomal structure and biogenesis ;
ENSMUSP00000001507.4	cytochrome P450, family 51 [Source:MGI SymbolAcc:MGI:106040]	Cyp51	0.979013	0.979999	0.917731	0.859025	0.930228	0.893401	1.07235	0.0902773	0.100775	Nonsignificant	None	4	Molecular Function:monooxygenase activity (GO:0004497),Molecular Function:iron ion binding (GO:0005506),Molecular Function:heme binding (GO:0020037),Biological Process:oxidation-reduction process (GO:0055114)	sterol 14-demethylase	1.14.13.70	ko00100 Steroid biosynthesis ko01100 Metabolic pathways	Cytochrome P450	QV	Secondary metabolites biosynthesis, transport and catabolism ; Defense mechanisms ;
ENSMUSP00000001513.6	tubulin, beta 6 class V [Source:MGI SymbolAcc:MGI:1915201]	Tubb6	1.04259	1.04366	1.10069	1.03929	1.062	1.08343	1.0007	0.975874	0.00100689	Nonsignificant	None	5	Molecular Function:GTPase activity (GO:0003924),Molecular Function:structural constituent of cytoskeleton (GO:0005200),Molecular Function:GTP binding (GO:0005525),Cellular Component:microtubule (GO:0005874),Biological Process:microtubule-based process (GO:0007017)	tubulin beta	--	ko04145 Phagosome ko04540 Gap junction	--	--	--
ENSMUSP00000001547.7	collagen, type I, alpha 1 [Source:MGI SymbolAcc:MGI:88467]	Col1a1	0.976617	1.23378	1.05475	1.06928	0.994573	1.09064	1.03508	0.6743	0.0497417	Nonsignificant	None	2	Molecular Function:extracellular matrix structural constituent (GO:0005201),Molecular Function:protein binding (GO:0005515)	collagen, type I, alpha	--	ko04151 PI3K-Akt signaling pathway ko04510 Focal adhesion ko04512 ECM-receptor interaction ko04611 Platelet activation ko04926 Relaxin signaling pathway ko04933 AGE-RAGE signaling pathway in diabetic complications ko04974 Protein digestion and absorption ko05146 Amoebiasis ko05165 Human papillomavirus infection	Autotransporter adhesin	UW	Intracellular trafficking, secretion, and vesicular transport ; Extracellular structures ;
ENSMUSP00000001566.8	tubulin, beta 5 class I [Source:MGI SymbolAcc:MGI:107812]	Tubb5	1.00401	0.959435	0.981434	0.984031	0.993625	0.966689	1.00018	0.99124	0.000259052	Nonsignificant	None	5	Molecular Function:GTPase activity (GO:0003924),Molecular Function:structural constituent of cytoskeleton (GO:0005200),Molecular Function:GTP binding (GO:0005525),Cellular Component:microtubule (GO:0005874),Biological Process:microtubule-based process (GO:0007017)	tubulin beta	--	ko04145 Phagosome ko04540 Gap junction	--	--	--
ENSMUSP00000001569.8	flotillin 1 [Source:MGI SymbolAcc:MGI:1100500]	Flot1	0.953244	0.966689	0.966149	1.06172	1.00604	0.9586	0.953649	0.255706	-0.0684702	Nonsignificant	None	--	--	flotillin	--	ko04910 Insulin signaling pathway	Uncharacterized membrane protein YqiK, contains Band7/PHB/SPFH domain	S	Function unknown ;
ENSMUSP00000001592.8	junction plakoglobin [Source:MGI SymbolAcc:MGI:96650]	Jup	0.983185	1.00626	1.01062	1.09594	0.968208	0.988058	0.98292	0.690589	-0.0248538	Nonsignificant	None	10	Biological Process:desmosome assembly (GO:0002159),Molecular Function:signal transducer activity (GO:0004871),Molecular Function:structural molecule activity (GO:0005198),Molecular Function:protein binding (GO:0005515),Cellular Component:cell-cell adherens junction (GO:0005913),Biological Process:cell adhesion (GO:0007155),Cellular Component:catenin complex (GO:0016342),Biological Process:adheren…	junction plakoglobin	--	ko05200 Pathways in cancer ko05202 Transcriptional misregulation in cancer ko05221 Acute myeloid leukemia ko05226 Gastric cancer ko05412 Arrhythmogenic right ventricular cardiomyopathy (ARVC)	--	--	--
ENSMUSP00000001620.8	fragile X mental retardation gene 1, autosomal homolog [Source:MGI SymbolAcc:MGI:104860]	Fxr1	1.04325	1.03983	1.01037	0.96509	1.01239	0.975286	1.04764	0.0575999	0.0671455	Nonsignificant	None	2	Molecular Function:nucleic acid binding (GO:0003676),Molecular Function:RNA binding (GO:0003723)	fragile X mental retardation protein	--	ko03013 RNA transport	--	--	--
ENSMUSP00000001713.3	glutathione S-transferase, theta 1 [Source:MGI SymbolAcc:MGI:107379]	Gstt1	0.960082	1.03151	1.02539	0.986153	0.949679	1.00692	1.02522	0.431729	0.0359371	Nonsignificant	None	1	Molecular Function:protein binding (GO:0005515)	glutathione S-transferase	2.5.1.18	ko00480 Glutathione metabolism ko00980 Metabolism of xenobiotics by cytochrome P450 ko00982 Drug metabolism - cytochrome P450 ko01524 Platinum drug resistance ko05200 Pathways in cancer ko05204 Chemical carcinogenesis ko05225 Hepatocellular carcinoma ko05418 Fluid shear stress and atherosclerosis	Glutathione S-transferase	O	Posttranslational modification, protein turnover, chaperones ;
ENSMUSP00000001716.7	D-dopachrome tautomerase [Source:MGI SymbolAcc:MGI:1298381]	Ddt	0.845167	1.0477	0.969284	1.12329	1.02011	0.978637	0.91676	0.3009	-0.125385	Nonsignificant	None	--	--	D-dopachrome decarboxylase	4.1.1.84	--	Phenylpyruvate tautomerase PptA, 4-oxalocrotonate tautomerase family	Q	Secondary metabolites biosynthesis, transport and catabolism ;
ENSMUSP00000001757.7	eukaryotic translation elongation factor 1 epsilon 1 [Source:MGI SymbolAcc:MGI:1913393]	Eef1e1	1.16118	1.10529	1.03692	0.996793	1.00958	1.03551	1.08597	0.0817927	0.118988	Nonsignificant	None	--	--	eukaryotic translation elongation factor 1 epsilon-1	--	--	--	--	--
ENSMUSP00000001780.3	thymoma viral proto-oncogene 1 [Source:MGI SymbolAcc:MGI:87986]	Akt1	1.00975	1.02702	1.00464	0.986883	0.999591	0.955574	1.03378	0.0877473	0.0479222	Nonsignificant	None	4	Molecular Function:protein kinase activity (GO:0004672),Molecular Function:protein serine/threonine kinase activity (GO:0004674),Molecular Function:ATP binding (GO:0005524),Biological Process:protein phosphorylation (GO:0006468)	RAC serine/threonine-protein kinase	2.7.11.1	ko01521 EGFR tyrosine kinase inhibitor resistance ko01522 Endocrine resistance ko01524 Platinum drug resistance ko04010 MAPK signaling pathway ko04012 ErbB signaling pathway ko04014 Ras signaling pathway ko04015 Rap1 signaling pathway ko04022 cGMP-PKG signaling pathway ko04024 cAMP signaling pathway ko04062 Chemokine signaling pathway ko04066 HIF-1 signaling pathway ko04068 FoxO signaling pathway…	Serine/threonine protein kinase	T	Signal transduction mechanisms ;
ENSMUSP00000001801.4	T cell, immune regulator 1, ATPase, H+ transporting, lysosomal V0 protein A3 [Source:MGI SymbolAcc:MGI:1350931]	Tcirg1	0.90843	1.01744	0.958576	0.987439	0.997209	1.01431	0.961818	0.304936	-0.0561639	Nonsignificant	None	2	Molecular Function:hydrogen ion transmembrane transporter activity (GO:0015078),Biological Process:ATP hydrolysis coupled proton transport (GO:0015991)	V-type H+-transporting ATPase subunit a	--	ko00190 Oxidative phosphorylation ko01100 Metabolic pathways ko04142 Lysosome ko04145 Phagosome ko04721 Synaptic vesicle cycle ko04966 Collecting duct acid secretion ko05152 Tuberculosis ko05165 Human papillomavirus infection ko05323 Rheumatoid arthritis	Archaeal/vacuolar-type H+-ATPase subunit I/STV1	C	Energy production and conversion ;
ENSMUSP00000001806.3	Coenzyme A synthase [Source:MGI SymbolAcc:MGI:1918993]	Coasy	0.993709	1.00538	0.982123	0.962675	0.953401	0.9333	1.04627	0.016028	0.0652529	Nonsignificant	None	5	Molecular Function:catalytic activity (GO:0003824),Molecular Function:dephospho-CoA kinase activity (GO:0004140),Molecular Function:ATP binding (GO:0005524),Biological Process:biosynthetic process (GO:0009058),Biological Process:coenzyme A biosynthetic process (GO:0015937)	--	--	ko00770 Pantothenate and CoA biosynthesis ko01100 Metabolic pathways	Dephospho-CoA kinase	H	Coenzyme transport and metabolism ;
ENSMUSP00000001809.8	poly(A) binding protein, cytoplasmic 1 [Source:MGI SymbolAcc:MGI:1349722]	Pabpc1	1.00333	0.981411	0.975267	0.978404	0.972185	0.986451	1.00782	0.463967	0.0112383	Nonsignificant	None	2	Molecular Function:nucleic acid binding (GO:0003676),Molecular Function:RNA binding (GO:0003723)	polyadenylate-binding protein	--	ko03013 RNA transport ko03015 mRNA surveillance pathway ko03018 RNA degradation	RNA recognition motif (RRM) domain	J	Translation, ribosomal structure and biogenesis ;
ENSMUSP00000001818.4	crooked neck pre-mRNA splicing factor 1 [Source:MGI SymbolAcc:MGI:1914127]	Crnkl1	0.870107	1.0527	1.05321	1.07644	0.982917	0.985881	0.97727	0.752287	-0.0331709	Nonsignificant	None	2	Molecular Function:protein binding (GO:0005515),Biological Process:RNA processing (GO:0006396)	crooked neck	--	ko03040 Spliceosome	Uncharacterized protein, contains caspase domain	R	General function prediction only ;
ENSMUSP00000001824.5	folate hydrolase 1 [Source:MGI SymbolAcc:MGI:1858193]	Folh1	0.890979	1.02929	0.975431	1.10614	0.949572	0.879347	0.986589	0.874877	-0.0194788	Nonsignificant	None	--	--	glutamate carboxypeptidase II (folate hydrolase 1)	3.4.17.21	ko00250 Alanine, aspartate and glutamate metabolism ko01100 Metabolic pathways ko04977 Vitamin digestion and absorption	Zn-dependent amino- or carboxypeptidase, M28 family	O	Posttranslational modification, protein turnover, chaperones ;
ENSMUSP00000001825.7	cysteine and histidine-rich domain (CHORD)-containing, zinc-binding protein 1 [Source:MGI SymbolAcc:MGI:1914167]	Chordc1	0.940987	0.968182	0.926496	1.04571	1.01072	0.990165	0.930765	0.0257471	-0.103511	Nonsignificant	None	--	--	cysteine and histidine-rich domain-containing protein 1	--	--	--	--	--
ENSMUSP00000001834.3	RNA 2,3-cyclic phosphate and 5-OH ligase [Source:MGI SymbolAcc:MGI:106379]	Rtcb	1.0296	1.00898	1.03563	0.976209	1.02883	0.961448	1.03632	0.177675	0.0514654	Nonsignificant	None	2	Biological Process:RNA processing (GO:0006396),Molecular Function:RNA ligase activity (GO:0008452)	tRNA-splicing ligase RtcB	6.5.1.3	--	RNA-splicing ligase RtcB, repairs tRNA damage	J	Translation, ribosomal structure and biogenesis ;
ENSMUSP00000001920.7	allograft inflammatory factor 1-like [Source:MGI SymbolAcc:MGI:1919598]	Aif1l	0.874301	0.911851	0.814913	1.08118	1.02802	1.12284	0.804775	0.00591181	-0.313343	Significant	down	2	Molecular Function:calcium ion binding (GO:0005509),Molecular Function:actin filament binding (GO:0051015)	allograft inflammatory factor 1	--	--	--	--	--
ENSMUSP00000001950.5	toll interacting protein [Source:MGI SymbolAcc:MGI:1891808]	Tollip	0.976309	1.01527	1.0432	0.996307	0.98462	0.993964	1.02013	0.368726	0.0287536	Nonsignificant	None	1	Molecular Function:protein binding (GO:0005515)	toll-interacting protein	--	ko04620 Toll-like receptor signaling pathway	--	--	--
ENSMUSP00000001963.7	angiotensin I converting enzyme (peptidyl-dipeptidase A) 1 [Source:MGI SymbolAcc:MGI:87874]	Ace	0.952026	0.963729	0.999468	1.12185	1.09705	1.11784	0.873674	0.000974507	-0.194833	Nonsignificant	None	4	Biological Process:proteolysis (GO:0006508),Molecular Function:metallopeptidase activity (GO:0008237),Molecular Function:peptidyl-dipeptidase activity (GO:0008241),Cellular Component:membrane (GO:0016020)	peptidyl-dipeptidase A	3.4.15.1	ko04614 Renin-angiotensin system ko04924 Renin secretion ko05142 Chagas disease (American trypanosomiasis) ko05410 Hypertrophic cardiomyopathy (HCM)	Oligoendopeptidase F	E	Amino acid transport and metabolism ;
ENSMUSP00000001974.4	tRNA methyltransferase 1 [Source:MGI SymbolAcc:MGI:1289155]	Trmt1	0.925726	1.00338	0.917623	0.967339	1.02866	1.11047	0.916386	0.156198	-0.125972	Nonsignificant	None	4	Molecular Function:RNA binding (GO:0003723),Molecular Function:tRNA (guanine-N2-)-methyltransferase activity (GO:0004809),Biological Process:tRNA processing (GO:0008033),Molecular Function:metal ion binding (GO:0046872)	--	--	--	tRNA G26 N,N-dimethylase Trm1	J	Translation, ribosomal structure and biogenesis ;
ENSMUSP00000002011.7	endothelial cell-specific adhesion molecule [Source:MGI SymbolAcc:MGI:1916774]	Esam	1.04547	1.0788	1.07719	0.950245	1.11063	1.06125	1.02541	0.615607	0.0362022	Nonsignificant	None	1	Molecular Function:protein binding (GO:0005515)	endothelial cell adhesion molecule	--	ko04514 Cell adhesion molecules (CAMs) ko04670 Leukocyte transendothelial migration	--	--	--
ENSMUSP00000002029.6	emerin [Source:MGI SymbolAcc:MGI:108117]	Emd	1.02729	1.02998	1.03743	1.02353	1.05129	0.995716	1.00787	0.647717	0.0113063	Nonsignificant	None	--	--	emerin	--	ko05410 Hypertrophic cardiomyopathy (HCM) ko05412 Arrhythmogenic right ventricular cardiomyopathy (ARVC) ko05414 Dilated cardiomyopathy (DCM)	--	--	--
ENSMUSP00000002043.3	coiled-coil domain containing 47 [Source:MGI SymbolAcc:MGI:1914413]	Ccdc47	1.02253	1.09784	1.01418	1.01907	1.06126	0.916065	1.04611	0.414807	0.0650319	Nonsignificant	None	--	--	--	--	--	--	--	--
ENSMUSP00000002048.7	translational activator of mitochondrially encoded cytochrome c oxidase I [Source:MGI SymbolAcc:MGI:1917457]	Taco1	1.05603	1.05436	1.02175	1.03215	1.00866	1.02024	1.02323	0.143793	0.0331245	Nonsignificant	None	--	--	translational activator of cytochrome c oxidase 1	--	--	Transcriptional and/or translational regulatory protein YebC/TACO1	KJ	Transcription ; Translation, ribosomal structure and biogenesis ;
ENSMUSP00000002064.8	biliverdin reductase A [Source:MGI SymbolAcc:MGI:88170]	Blvra	0.984892	0.987518	1.01031	0.984054	0.971441	0.986054	1.01399	0.213117	0.0200504	Nonsignificant	None	5	Molecular Function:biliverdin reductase activity (GO:0004074),Molecular Function:zinc ion binding (GO:0008270),Molecular Function:oxidoreductase activity (GO:0016491),Biological Process:heme catabolic process (GO:0042167),Biological Process:oxidation-reduction process (GO:0055114)	biliverdin reductase	1.3.1.24	ko00860 Porphyrin and chlorophyll metabolism ko01100 Metabolic pathways	Predicted dehydrogenase	R	General function prediction only ;
ENSMUSP00000002079.6	plexin B3 [Source:MGI SymbolAcc:MGI:2154240]	Plxnb3	0.844444	0.977778	0.903268	1.11128	0.985063	0.955937	0.892936	0.150349	-0.163371	Nonsignificant	None	4	Molecular Function:protein binding (GO:0005515),Cellular Component:membrane (GO:0016020),Molecular Function:semaphorin receptor activity (GO:0017154),Biological Process:semaphorin-plexin signaling pathway (GO:0071526)	plexin B	--	ko04360 Axon guidance	DNA-binding beta-propeller fold protein YncE	R	General function prediction only ;
ENSMUSP00000002087.7	pregnancy upregulated non-ubiquitously expressed CaM kinase [Source:MGI SymbolAcc:MGI:1347357]	Pnck	0.945736	0.980852	1.18446	0.987441	1.01247	0.96888	1.04792	0.563928	0.0675254	Nonsignificant	None	3	Molecular Function:protein kinase activity (GO:0004672),Molecular Function:ATP binding (GO:0005524),Biological Process:protein phosphorylation (GO:0006468)	pregnancy upregulated non-ubiquitously expressed CaM kinase	2.7.11.17	--	WD40 repeat	R	General function prediction only ;
ENSMUSP00000002091.5	B cell receptor associated protein 31 [Source:MGI SymbolAcc:MGI:1350933]	Bcap31	1.02507	1.05204	0.992868	0.938474	0.934463	0.898783	1.10761	0.00946253	0.147446	Nonsignificant	None	3	Cellular Component:endoplasmic reticulum (GO:0005783),Biological Process:intracellular protein transport (GO:0006886),Cellular Component:integral component of membrane (GO:0016021)	B-cell receptor-associated protein 31	--	ko04141 Protein processing in endoplasmic reticulum ko05165 Human papillomavirus infection	--	--	--
ENSMUSP00000002100.7	transmembrane protein 25 [Source:MGI SymbolAcc:MGI:1918937]	Tmem25	0.755859	1.01172	1.07812	1.15603	0.879433	1.25177	0.865683	0.378336	-0.208089	Nonsignificant	None	1	Molecular Function:protein binding (GO:0005515)	--	--	--	--	--	--
ENSMUSP00000002121.4	SPT6, histone chaperone and transcription elongation factor [Source:MGI SymbolAcc:MGI:107726]	Supt6	1.01878	1.03156	1.01321	1.02098	1.02317	1.08446	0.979208	0.370277	-0.0303129	Nonsignificant	None	3	Molecular Function:nucleic acid binding (GO:0003676),Molecular Function:DNA binding (GO:0003677),Biological Process:nucleobase-containing compound metabolic process (GO:0006139)	transcription elongation factor SPT6	--	--	Transcriptional accessory protein Tex/SPT6	K	Transcription ;
ENSMUSP00000002133.8	stromal cell derived factor 2 [Source:MGI SymbolAcc:MGI:108019]	Sdf2	1.00419	0.979544	1.01596	1.0392	1.01756	1.17354	0.928612	0.198691	-0.106852	Nonsignificant	None	1	Cellular Component:membrane (GO:0016020)	--	--	--	Dolichyl-phosphate-mannose--protein O-mannosyl transferase	O	Posttranslational modification, protein turnover, chaperones ;
ENSMUSP00000002198.3	splicing factor 3a, subunit 1 [Source:MGI SymbolAcc:MGI:1914715]	Sf3a1	0.996798	0.989775	0.989522	0.964785	0.986646	1.02439	1.00009	0.996313	0.000132707	Nonsignificant	None	3	Molecular Function:RNA binding (GO:0003723),Molecular Function:protein binding (GO:0005515),Biological Process:RNA processing (GO:0006396)	splicing factor 3A subunit 1	--	ko03040 Spliceosome	--	--	--
ENSMUSP00000002280.4	smg-9 homolog, nonsense mediated mRNA decay factor (C. elegans) [Source:MGI SymbolAcc:MGI:1919247]	Smg9	0.9277	0.916432	0.976056	1.03088	0.984912	1.07018	0.913876	0.044687	-0.12993	Nonsignificant	None	--	--	protein SMG9	--	--	--	--	--
ENSMUSP00000002292.8	required for meiotic nuclear division 5 homolog A [Source:MGI SymbolAcc:MGI:1915727]	Rmnd5a	1.26781	1.21535	1.15895	0.98757	1.07171	1.02242	1.18185	0.0093481	0.241049	Nonsignificant	None	1	Molecular Function:protein binding (GO:0005515)	--	--	--	--	--	--
ENSMUSP00000002389.7	transglutaminase 1, K polypeptide [Source:MGI SymbolAcc:MGI:98730]	Tgm1	1.42584	1.11889	1.2552	0.653968	0.776694	0.704012	1.7801	0.00438934	0.831956	Significant	up	2	Molecular Function:protein-glutamine gamma-glutamyltransferase activity (GO:0003810),Biological Process:peptide cross-linking (GO:0018149)	transglutaminase 1	2.3.2.13	--	--	--	--
ENSMUSP00000002397.5	guanosine monophosphate reductase 2 [Source:MGI SymbolAcc:MGI:1917903]	Gmpr2	0.979146	1.02459	1.01656	0.990371	0.971772	0.991881	1.02243	0.225345	0.0320073	Nonsignificant	None	2	Molecular Function:catalytic activity (GO:0003824),Biological Process:oxidation-reduction process (GO:0055114)	GMP reductase	1.7.1.7	ko00230 Purine metabolism	IMP dehydrogenase/GMP reductase	F	Nucleotide transport and metabolism ;
ENSMUSP00000002400.6	magnesium-dependent phosphatase 1 [Source:MGI SymbolAcc:MGI:1915131]	Mdp1	1.0606	1.0565	1.11203	1.0776	1.04963	1.06811	1.01057	0.597502	0.0151745	Nonsignificant	None	1	Molecular Function:phosphatase activity (GO:0016791)	--	--	--	Predicted phosphatase	R	General function prediction only ;
ENSMUSP00000002403.8	dehydrogenase/reductase (SDR family) member 1 [Source:MGI SymbolAcc:MGI:1196314]	Dhrs1	1.10198	1.09871	1.0423	0.905623	0.894848	0.856364	1.22062	0.00133349	0.287617	Significant	up	--	--	dehydrogenase/reductase SDR family member 1	1.1.-.-	--	NAD(P)-dependent dehydrogenase, short-chain alcohol dehydrogenase family	IQR	Lipid transport and metabolism ; Secondary metabolites biosynthesis, transport and catabolism ; General function prediction only ;
ENSMUSP00000002412.8	neurocan [Source:MGI SymbolAcc:MGI:104694]	Ncan	0.976992	0.927397	1.00136	1.06164	1.0452	1.07996	0.911807	0.017409	-0.133199	Nonsignificant	None	4	Molecular Function:calcium ion binding (GO:0005509),Molecular Function:protein binding (GO:0005515),Molecular Function:hyaluronic acid binding (GO:0005540),Biological Process:cell adhesion (GO:0007155)	neurocan core protein	--	--	Spore coat protein CotH	M	Cell wall/membrane/envelope biogenesis ;
ENSMUSP00000002452.6	NADH:ubiquinone oxidoreductase subunit A11 [Source:MGI SymbolAcc:MGI:1917125]	Ndufa11	0.991581	0.961166	0.930264	1.06081	1.07941	1.04498	0.905127	0.00770277	-0.143808	Nonsignificant	None	--	--	NADH dehydrogenase (ubiquinone) 1 alpha subcomplex subunit 11	--	ko00190 Oxidative phosphorylation ko01100 Metabolic pathways ko04723 Retrograde endocannabinoid signaling ko04932 Non-alcoholic fatty liver disease (NAFLD) ko05010 Alzheimer's disease ko05012 Parkinson's disease ko05016 Huntington's disease	--	--	--
ENSMUSP00000002466.8	nuclear receptor subfamily 2, group F, member 6 [Source:MGI SymbolAcc:MGI:1352453]	Nr2f6	0.983373	0.950119	0.899941	0.912211	0.982442	1.23304	0.905917	0.383676	-0.142548	Nonsignificant	None	6	Molecular Function:DNA binding (GO:0003677),Molecular Function:steroid hormone receptor activity (GO:0003707),Cellular Component:nucleus (GO:0005634),Molecular Function:zinc ion binding (GO:0008270),Biological Process:steroid hormone mediated signaling pathway (GO:0043401),Molecular Function:sequence-specific DNA binding (GO:0043565)	nuclear receptor subfamily 2 group F member 6	--	--	--	--	--
ENSMUSP00000002473.8	BRISC and BRCA1 A complex member 1 [Source:MGI SymbolAcc:MGI:1915501]	Babam1	0.914561	0.9311	0.928441	0.970608	0.927787	0.966194	0.968412	0.106567	-0.0463067	Nonsignificant	None	3	Biological Process:positive regulation of DNA repair (GO:0045739),Cellular Component:BRCA1-A complex (GO:0070531),Cellular Component:BRISC complex (GO:0070552)	BRISC and BRCA1-A complex member 1	--	ko03440 Homologous recombination	--	--	--
ENSMUSP00000002487.8	Braf transforming gene [Source:MGI SymbolAcc:MGI:88190]	Braf	1.01898	0.985399	0.980186	1.03639	1.01865	1.04095	0.964008	0.0560035	-0.0528836	Nonsignificant	None	5	Molecular Function:protein kinase activity (GO:0004672),Molecular Function:ATP binding (GO:0005524),Biological Process:protein phosphorylation (GO:0006468),Biological Process:signal transduction (GO:0007165),Biological Process:intracellular signal transduction (GO:0035556)	B-Raf proto-oncogene serine/threonine-protein kinase	2.7.11.1	ko01521 EGFR tyrosine kinase inhibitor resistance ko01522 Endocrine resistance ko04010 MAPK signaling pathway ko04012 ErbB signaling pathway ko04015 Rap1 signaling pathway ko04024 cAMP signaling pathway ko04062 Chemokine signaling pathway ko04068 FoxO signaling pathway ko04150 mTOR signaling pathway ko04270 Vascular smooth muscle contraction ko04510 Focal adhesion ko04650 Natural killer cell medi…	Serine/threonine protein kinase	T	Signal transduction mechanisms ;
ENSMUSP00000002518.8	TLE family member 5, transcriptional modulator [Source:MGI SymbolAcc:MGI:95806]	Tle5	0.960764	0.959367	1.01222	1.07019	0.99178	0.974977	0.96556	0.364489	-0.0505617	Nonsignificant	None	1	Molecular Function:protein binding (GO:0005515)	--	--	--	--	--	--
ENSMUSP00000002529.6	pre-mRNA splicing factor 6 [Source:MGI SymbolAcc:MGI:1922946]	Prpf6	0.993692	1.0035	0.947434	0.967515	0.989524	1.00757	0.993263	0.765013	-0.00975302	Nonsignificant	None	3	Molecular Function:protein binding (GO:0005515),Cellular Component:nucleus (GO:0005634),Biological Process:RNA processing (GO:0006396)	pre-mRNA-processing factor 6	--	ko03040 Spliceosome	Periplasmic TolA-binding protein (function unknown)	R	General function prediction only ;
ENSMUSP00000002551.3	small nuclear ribonucleoprotein D1 [Source:MGI SymbolAcc:MGI:98344]	Snrpd1	0.999261	0.97156	0.989658	0.985995	1.09118	1.0885	0.935182	0.126791	-0.0966813	Nonsignificant	None	1	Biological Process:RNA processing (GO:0006396)	small nuclear ribonucleoprotein D1	--	ko03040 Spliceosome ko05322 Systemic lupus erythematosus	--	--	--
ENSMUSP00000002572.4	solute carrier family 9 (sodium/hydrogen exchanger), member 3 regulator 2 [Source:MGI SymbolAcc:MGI:1890662]	Slc9a3r2	0.992356	1.02397	1.01062	1.01689	1.03462	1.14184	0.947891	0.238724	-0.0772075	Nonsignificant	None	2	Molecular Function:protein binding (GO:0005515),Molecular Function:protein complex scaffold (GO:0032947)	Na(+)/H(+) exchange regulatory cofactor NHE-RF2	--	ko04960 Aldosterone-regulated sodium reabsorption	Periplasmic serine protease, S1-C subfamily, contain C-terminal PDZ domain	O	Posttranslational modification, protein turnover, chaperones ;
ENSMUSP00000002588.3	T cell lymphoma invasion and metastasis 1 [Source:MGI SymbolAcc:MGI:103306]	Tiam1	1.03628	1.11529	1.07412	1.01736	1.05176	1.07872	1.02473	0.420237	0.0352387	Nonsignificant	None	6	Molecular Function:guanyl-nucleotide exchange factor activity (GO:0005085),Molecular Function:Rho guanyl-nucleotide exchange factor activity (GO:0005089),Molecular Function:protein binding (GO:0005515),Biological Process:signal transduction (GO:0007165),Biological Process:regulation of Rho protein signal transduction (GO:0035023),Biological Process:activation of GTPase activity (GO:0090630)	T-lymphoma invasion and metastasis-inducing protein 1	--	ko04014 Ras signaling pathway ko04015 Rap1 signaling pathway ko04024 cAMP signaling pathway ko04062 Chemokine signaling pathway ko04530 Tight junction ko04810 Regulation of actin cytoskeleton ko05205 Proteoglycans in cancer	--	--	--
ENSMUSP00000002603.5	scribbled planar cell polarity [Source:MGI SymbolAcc:MGI:2145950]	Scrib	0.997916	0.986294	0.96341	1.0061	1.02001	1.02196	0.967046	0.0414232	-0.048344	Nonsignificant	None	1	Molecular Function:protein binding (GO:0005515)	protein scribble	--	ko04390 Hippo signaling pathway ko04530 Tight junction ko05165 Human papillomavirus infection ko05203 Viral carcinogenesis	Leucine-rich repeat (LRR) protein	K	Transcription ;
ENSMUSP00000002625.8	uridine-cytidine kinase 1 [Source:MGI SymbolAcc:MGI:98904]	Uck1	0.993284	1.00522	1.04967	0.997176	1.0436	0.96815	1.01305	0.663194	0.0187023	Nonsignificant	None	4	Molecular Function:ATP binding (GO:0005524),Biological Process:metabolic process (GO:0008152),Molecular Function:kinase activity (GO:0016301),Molecular Function:nucleoside kinase activity (GO:0019206)	uridine kinase	2.7.1.48	ko00240 Pyrimidine metabolism ko00983 Drug metabolism - other enzymes ko01100 Metabolic pathways	Uridine kinase	F	Nucleotide transport and metabolism ;
ENSMUSP00000002655.7	migration and invasion enhancer 1 [Source:MGI SymbolAcc:MGI:1913678]	Mien1	1.00012	1.05448	1.03089	0.983592	1.00349	1.08932	1.00296	0.937056	0.00425688	Nonsignificant	None	--	--	selenoprotein W-related protein	--	--	Predicted selenoprotein, Rdx family	S	Function unknown ;
ENSMUSP00000002699.5	A kinase (PRKA) anchor protein 8 [Source:MGI SymbolAcc:MGI:1928488]	Akap8	0.941752	0.922236	0.952733	0.967642	1.014	1.18497	0.889505	0.217979	-0.168925	Nonsignificant	None	2	Molecular Function:DNA binding (GO:0003677),Cellular Component:nucleus (GO:0005634)	A-kinase anchor protein 8	--	--	--	--	--
ENSMUSP00000002733.6	general transcription factor IIF, polypeptide 1 [Source:MGI SymbolAcc:MGI:1923848]	Gtf2f1	0.949608	1.03583	0.87682	1.00813	0.986789	1.15955	0.907367	0.24312	-0.140243	Nonsignificant	None	4	Molecular Function:DNA binding (GO:0003677),Cellular Component:nucleus (GO:0005634),Biological Process:transcription initiation from RNA polymerase II promoter (GO:0006367),Biological Process:positive regulation of transcription elongation from RNA polymerase II promoter (GO:0032968)	transcription initiation factor TFIIF subunit alpha	--	ko03022 Basal transcription factors	--	--	--
ENSMUSP00000002735.7	caseinolytic mitochondrial matrix peptidase proteolytic subunit [Source:MGI SymbolAcc:MGI:1858213]	Clpp	0.970077	1.02035	0.999652	1.02071	1.00465	0.93855	1.00883	0.779097	0.0126788	Nonsignificant	None	2	Molecular Function:serine-type endopeptidase activity (GO:0004252),Biological Process:proteolysis (GO:0006508)	ATP-dependent Clp protease, protease subunit	3.4.21.92		ATP-dependent protease ClpP, protease subunit	O	Posttranslational modification, protein turnover, chaperones ;
ENSMUSP00000002790.7	chromosome segregation 1-like (S. cerevisiae) [Source:MGI SymbolAcc:MGI:1339951]	Cse1l	0.988843	1.00818	0.99969	0.990861	1.00886	1.00449	0.997506	0.764602	-0.00360242	Nonsignificant	None	3	Molecular Function:protein binding (GO:0005515),Biological Process:intracellular protein transport (GO:0006886),Molecular Function:Ran GTPase binding (GO:0008536)	exportin-2 (importin alpha re-exporter)	--	--	--	--	--
ENSMUSP00000002808.6	protein kinase, interferon inducible double stranded RNA dependent activator [Source:MGI SymbolAcc:MGI:1344375]	Prkra	0.985696	1.08651	1.01756	0.982315	1.02115	0.97494	1.03739	0.323875	0.0529612	Nonsignificant	None	3	Molecular Function:double-stranded RNA binding (GO:0003725),Molecular Function:enzyme activator activity (GO:0008047),Biological Process:production of siRNA involved in RNA interference (GO:0030422)	--	--	--	dsRNA-specific ribonuclease	K	Transcription ;
ENSMUSP00000002818.8	YKT6 v-SNARE homolog (S. cerevisiae) [Source:MGI SymbolAcc:MGI:1927550]	Ykt6	1.02181	1.00796	1.00088	0.991288	0.985232	0.991559	1.02108	0.0324001	0.0300966	Nonsignificant	None	2	Cellular Component:integral component of membrane (GO:0016021),Biological Process:vesicle-mediated transport (GO:0016192)	synaptobrevin homolog YKT6	--	ko04130 SNARE interactions in vesicular transport	--	--	--
ENSMUSP00000002825.5	bromodomain adjacent to zinc finger domain, 1B [Source:MGI SymbolAcc:MGI:1353499]	Baz1b	1.10285	1.0699	1.13372	0.922442	0.979373	1.2236	1.05793	0.556567	0.0812417	Nonsignificant	None	2	Molecular Function:protein binding (GO:0005515),Molecular Function:zinc ion binding (GO:0008270)	bromodomain adjacent to zinc finger domain protein 1B	--	--	--	--	--
ENSMUSP00000002840.8	peroxisomal biogenesis factor 6 [Source:MGI SymbolAcc:MGI:2385054]	Pex6	0.974359	1.15789	0.955466	0.994103	0.983319	1.03353	1.0255	0.719325	0.0363219	Nonsignificant	None	1	Molecular Function:ATP binding (GO:0005524)	peroxin-6	--	ko04146 Peroxisome	ATP-dependent 26S proteasome regulatory subunit	O	Posttranslational modification, protein turnover, chaperones ;
ENSMUSP00000002844.7	mitochondrial ribosomal protein L2 [Source:MGI SymbolAcc:MGI:1351622]	Mrpl2	0.965416	1.01582	0.934335	1.00631	1.00919	0.95982	0.979921	0.524995	-0.0292626	Nonsignificant	None	4	Molecular Function:structural constituent of ribosome (GO:0003735),Cellular Component:intracellular (GO:0005622),Cellular Component:ribosome (GO:0005840),Biological Process:translation (GO:0006412)	large subunit ribosomal protein L2	--	ko03010 Ribosome	Ribosomal protein L2	J	Translation, ribosomal structure and biogenesis ;
ENSMUSP00000002885.6	ependymin related protein 1 (zebrafish) [Source:MGI SymbolAcc:MGI:2145369]	Epdr1	1.03249	0.992882	1.00095	0.953437	1.00479	0.943983	1.04276	0.138831	0.0604104	Nonsignificant	None	3	Molecular Function:calcium ion binding (GO:0005509),Cellular Component:extracellular region (GO:0005576),Biological Process:cell-matrix adhesion (GO:0007160)	--	--	--	--	--	--
ENSMUSP00000002889.4	flightless I actin binding protein [Source:MGI SymbolAcc:MGI:1342286]	Flii	1.0503	0.98712	0.998464	0.966686	0.993054	1.02961	1.01556	0.592005	0.0222822	Nonsignificant	None	4	Molecular Function:actin binding (GO:0003779),Molecular Function:protein binding (GO:0005515),Biological Process:actin cytoskeleton organization (GO:0030036),Biological Process:actin filament severing (GO:0051014)	--	--	--	Leucine-rich repeat (LRR) protein	K	Transcription ;
ENSMUSP00000002902.6	queuine tRNA-ribosyltransferase catalytic subunit 1 [Source:MGI SymbolAcc:MGI:1931441]	Qtrt1	1.29179	1.12351	1.24552	1.02128	1.07674	1.0546	1.1612	0.032485	0.215615	Nonsignificant	None	1	Biological Process:tRNA modification (GO:0006400)	queuine tRNA-ribosyltransferase	2.4.2.29	--	Queuine/archaeosine tRNA-ribosyltransferase	J	Translation, ribosomal structure and biogenesis ;
ENSMUSP00000002923.8	ADP-ribosylarginine hydrolase [Source:MGI SymbolAcc:MGI:1098234]	Adprh	0.957739	1.0108	0.995048	0.96498	0.953023	0.953214	1.03217	0.130544	0.0456815	Nonsignificant	None	--	--	ADP-ribosylarginine hydrolase	3.2.2.19	--	ADP-ribosylglycohydrolase	O	Posttranslational modification, protein turnover, chaperones ;
ENSMUSP00000002925.5	translocase of inner mitochondrial membrane domain containing 1 [Source:MGI SymbolAcc:MGI:1922139]	Timmdc1	1.01953	1.02108	0.962625	1.06512	1.06547	1.05369	0.943145	0.0370642	-0.0844489	Nonsignificant	None	--	--	--	--	--	--	--	--
ENSMUSP00000002979.8	laminin B1 [Source:MGI SymbolAcc:MGI:96743]	Lamb1	1.00463	0.982917	0.973832	0.987941	0.976661	1.02855	0.989383	0.592063	-0.0153983	Nonsignificant	None	1	Molecular Function:protein binding (GO:0005515)	laminin, beta 1	--	ko04151 PI3K-Akt signaling pathway ko04510 Focal adhesion ko04512 ECM-receptor interaction ko05145 Toxoplasmosis ko05146 Amoebiasis ko05165 Human papillomavirus infection ko05200 Pathways in cancer ko05222 Small cell lung cancer	Chromosome segregation ATPase	D	Cell cycle control, cell division, chromosome partitioning ;
ENSMUSP00000003029.7	translocase of inner mitochondrial membrane 44 [Source:MGI SymbolAcc:MGI:1343262]	Timm44	0.991559	0.975102	0.97329	1.02007	1.00009	1.03358	0.962738	0.0286371	-0.0547852	Nonsignificant	None	--	--	mitochondrial import inner membrane translocase subunit TIM44	--	--	Predicted lipid-binding transport protein, Tim44 family	I	Lipid transport and metabolism ;
ENSMUSP00000003038.8	adaptor-related protein complex 2, alpha 2 subunit [Source:MGI SymbolAcc:MGI:101920]	Ap2a2	0.976761	0.992858	1.02994	1.01528	1.00696	1.01055	0.989042	0.555854	-0.0158962	Nonsignificant	None	4	Biological Process:intracellular protein transport (GO:0006886),Biological Process:vesicle-mediated transport (GO:0016192),Cellular Component:membrane coat (GO:0030117),Cellular Component:clathrin adaptor complex (GO:0030131)	AP-2 complex subunit alpha	--	ko04144 Endocytosis ko04721 Synaptic vesicle cycle ko04961 Endocrine and other factor-regulated calcium reabsorption ko05016 Huntington's disease	--	--	--
ENSMUSP00000003061.7	basal cell adhesion molecule [Source:MGI SymbolAcc:MGI:1929940]	Bcam	0.92668	1.0902	1.00133	1.11799	1.09301	1.07874	0.91746	0.13624	-0.124282	Nonsignificant	None	1	Molecular Function:protein binding (GO:0005515)	Lutheran blood group glycoprotein	--	--	--	--	--
ENSMUSP00000003079.5	protein kinase, cAMP dependent regulatory, type II beta [Source:MGI SymbolAcc:MGI:97760]	Prkar2b	0.938003	0.956804	0.987712	1.0412	1.06126	1.09356	0.901908	0.0076657	-0.148948	Nonsignificant	None	--	--	cAMP-dependent protein kinase regulator	--	ko04910 Insulin signaling pathway	cAMP-binding domain of CRP or a regulatory subunit of cAMP-dependent protein kinases	T	Signal transduction mechanisms ;
ENSMUSP00000003115.6	cyclin-dependent kinase inhibitor 1B [Source:MGI SymbolAcc:MGI:104565]	Cdkn1b	0.942395	1.03769	1.02992	1.02435	1.03864	1.1436	0.938689	0.247547	-0.0912803	Nonsignificant	None	5	Molecular Function:cyclin-dependent protein serine/threonine kinase inhibitor activity (GO:0004861),Cellular Component:nucleus (GO:0005634),Cellular Component:cytoplasm (GO:0005737),Biological Process:cell cycle arrest (GO:0007050),Biological Process:regulation of cell proliferation (GO:0042127)	cyclin-dependent kinase inhibitor 1B	--	ko01522 Endocrine resistance ko04012 ErbB signaling pathway ko04066 HIF-1 signaling pathway ko04068 FoxO signaling pathway ko04110 Cell cycle ko04151 PI3K-Akt signaling pathway ko04933 AGE-RAGE signaling pathway in diabetic complications ko05161 Hepatitis B ko05162 Measles ko05165 Human papillomavirus infection ko05169 Epstein-Barr virus infection ko05200 Pathways in cancer ko05202 Transcriptiona…	--	--	--
ENSMUSP00000003117.8	adaptor-related protein complex AP-1, mu subunit 1 [Source:MGI SymbolAcc:MGI:102776]	Ap1m1	0.995056	1.01174	0.976385	1.0069	1.01235	1.02672	0.979385	0.150771	-0.0300515	Nonsignificant	None	3	Biological Process:intracellular protein transport (GO:0006886),Biological Process:vesicle-mediated transport (GO:0016192),Cellular Component:clathrin adaptor complex (GO:0030131)	AP-1 complex subunit mu	--	ko04142 Lysosome	--	--	--
ENSMUSP00000003121.8	RAB8A, member RAS oncogene family [Source:MGI SymbolAcc:MGI:96960]	Rab8a	0.951662	0.940861	0.91994	1.02208	1.04963	1.04904	0.901213	0.00138987	-0.150059	Nonsignificant	None	2	Molecular Function:GTP binding (GO:0005525),Biological Process:small GTPase mediated signal transduction (GO:0007264)	Ras-related protein Rab-8A	--	ko04144 Endocytosis ko04152 AMPK signaling pathway ko04530 Tight junction ko04972 Pancreatic secretion	GTPase SAR1 family domain	R	General function prediction only ;
ENSMUSP00000003152.7	serine/threonine kinase 11 [Source:MGI SymbolAcc:MGI:1341870]	Stk11	1.00013	1.07482	1.03678	1.092	1.1085	1.15033	0.928641	0.0450502	-0.106806	Nonsignificant	None	3	Molecular Function:protein kinase activity (GO:0004672),Molecular Function:ATP binding (GO:0005524),Biological Process:protein phosphorylation (GO:0006468)	serine/threonine-protein kinase 11	2.7.11.1	ko04068 FoxO signaling pathway ko04140 Autophagy - animal ko04150 mTOR signaling pathway ko04151 PI3K-Akt signaling pathway ko04152 AMPK signaling pathway ko04211 Longevity regulating pathway ko04530 Tight junction ko04920 Adipocytokine signaling pathway	Serine/threonine protein kinase	T	Signal transduction mechanisms ;
ENSMUSP00000003156.8	ATP synthase, H+ transporting, mitochondrial F1 complex, delta subunit [Source:MGI SymbolAcc:MGI:1913293]	Atp5d	0.880989	0.925296	0.9005	0.946982	0.938631	0.988639	0.941735	0.0498848	-0.0866065	Nonsignificant	None	1	Biological Process:ATP synthesis coupled proton transport (GO:0015986)	F-type H+-transporting ATPase subunit delta	--	ko00190 Oxidative phosphorylation ko01100 Metabolic pathways ko05010 Alzheimer's disease ko05012 Parkinson's disease ko05016 Huntington's disease	FoF1-type ATP synthase, epsilon subunit	C	Energy production and conversion ;
ENSMUSP00000003183.5	protein phosphatase 5, catalytic subunit [Source:MGI SymbolAcc:MGI:102666]	Ppp5c	0.977036	0.968263	0.959409	1.03163	1.00515	1.01652	0.951334	0.00576637	-0.0719758	Nonsignificant	None	4	Molecular Function:phosphoprotein phosphatase activity (GO:0004721),Molecular Function:protein binding (GO:0005515),Biological Process:protein dephosphorylation (GO:0006470),Molecular Function:hydrolase activity (GO:0016787)	serine/threonine-protein phosphatase 5	3.1.3.16	ko04010 MAPK signaling pathway	Diadenosine tetraphosphatase ApaH/serine/threonine protein phosphatase, PP2A family	T	Signal transduction mechanisms ;
ENSMUSP00000003219.8	CCR4-NOT transcription complex, subunit 11 [Source:MGI SymbolAcc:MGI:106580]	Cnot11	1.02458	1.01728	1.03716	0.956827	0.962851	0.987617	1.05907	0.00663891	0.0827937	Nonsignificant	None	1	Cellular Component:CCR4-NOT complex (GO:0030014)	--	--	--	--	--	--
ENSMUSP00000003268.9	SH3-domain GRB2-like 1 [Source:MGI SymbolAcc:MGI:700010]	Sh3gl1	0.983901	0.994615	1.03069	0.936677	1.01784	0.926951	1.04433	0.25534	0.0625786	Nonsignificant	None	2	Molecular Function:protein binding (GO:0005515),Cellular Component:cytoplasm (GO:0005737)	endophilin-A	--	ko04144 Endocytosis	--	--	--
ENSMUSP00000003310.5	RAN binding protein 2 [Source:MGI SymbolAcc:MGI:894323]	Ranbp2	0.952321	0.959066	0.965325	0.995657	1.00115	1.03459	0.948974	0.0154826	-0.0755595	Nonsignificant	None	6	Biological Process:protein peptidyl-prolyl isomerization (GO:0000413),Molecular Function:peptidyl-prolyl cis-trans isomerase activity (GO:0003755),Molecular Function:protein binding (GO:0005515),Biological Process:protein folding (GO:0006457),Molecular Function:zinc ion binding (GO:0008270),Biological Process:intracellular transport (GO:0046907)	E3 SUMO-protein ligase RanBP2	--	ko03013 RNA transport	Peptidyl-prolyl cis-trans isomerase (rotamase) - cyclophilin family	O	Posttranslational modification, protein turnover, chaperones ;
ENSMUSP00000003319.5	ATP-binding cassette, sub-family F (GCN20), member 3 [Source:MGI SymbolAcc:MGI:1351656]	Abcf3	1.08409	1.05753	1.0707	0.958386	0.985432	0.964435	1.10455	0.000832366	0.143461	Nonsignificant	None	2	Molecular Function:ATP binding (GO:0005524),Molecular Function:ATPase activity (GO:0016887)	ATP-binding cassette, subfamily F, member 3	--	--	ATPase components of ABC transporters with duplicated ATPase domains	R	General function prediction only ;
ENSMUSP00000003320.6	eukaryotic translation initiation factor 2B, subunit 5 epsilon [Source:MGI SymbolAcc:MGI:2446176]	Eif2b5	1.04534	1.05737	1.07104	1.02557	1.02139	1.06648	1.01937	0.28205	0.0276818	Nonsignificant	None	1	Molecular Function:protein binding (GO:0005515)	translation initiation factor eIF-2B subunit epsilon	--	ko03013 RNA transport	NDP-sugar pyrophosphorylase, includes eIF-2Bgamma, eIF-2Bepsilon, and LPS biosynthesis proteins	JM	Translation, ribosomal structure and biogenesis ; Cell wall/membrane/envelope biogenesis ;
ENSMUSP00000003370.7	hemopoietic cell kinase [Source:MGI SymbolAcc:MGI:96052]	Hck	1.18143	1.06403	1.15582	1.17699	1.04646	1.62832	0.883044	0.450694	-0.179443	Nonsignificant	None	5	Molecular Function:protein kinase activity (GO:0004672),Molecular Function:protein tyrosine kinase activity (GO:0004713),Molecular Function:protein binding (GO:0005515),Molecular Function:ATP binding (GO:0005524),Biological Process:protein phosphorylation (GO:0006468)	hemopoietic cell kinase	2.7.10.2	ko04062 Chemokine signaling pathway ko04666 Fc gamma R-mediated phagocytosis ko05167 Kaposi's sarcoma-associated herpesvirus infection	Forkhead associated (FHA) domain, binds pSer, pThr, pTyr	T	Signal transduction mechanisms ;
ENSMUSP00000003386.5	mitochondrial ribosomal protein L4 [Source:MGI SymbolAcc:MGI:2137210]	Mrpl4	0.858409	0.936275	0.822787	0.969594	0.959648	0.978971	0.900027	0.0462604	-0.151959	Nonsignificant	None	3	Molecular Function:structural constituent of ribosome (GO:0003735),Cellular Component:ribosome (GO:0005840),Biological Process:translation (GO:0006412)	large subunit ribosomal protein L4	--	ko03010 Ribosome	Ribosomal protein L4	J	Translation, ribosomal structure and biogenesis ;
ENSMUSP00000003450.8	DEAD (Asp-Glu-Ala-Asp) box polypeptide 23 [Source:MGI SymbolAcc:MGI:1921601]	Ddx23	1.02617	1.02169	1.03351	0.973361	1.04586	1.04357	1.00607	0.819793	0.00873208	Nonsignificant	None	2	Molecular Function:nucleic acid binding (GO:0003676),Molecular Function:ATP binding (GO:0005524)	ATP-dependent RNA helicase DDX23/PRP28	3.6.4.13	ko03040 Spliceosome	Superfamily II DNA and RNA helicase	L	Replication, recombination and repair ;
ENSMUSP00000003468.8	glutamate receptor, ionotropic, kainate 5 (gamma 2) [Source:MGI SymbolAcc:MGI:95818]	Grik5	0.94051	0.942398	0.914242	1.06788	1.10679	1.20425	0.827822	0.00954825	-0.272607	Significant	down	6	Molecular Function:receptor activity (GO:0004872),Molecular Function:ionotropic glutamate receptor activity (GO:0004970),Molecular Function:ion channel activity (GO:0005216),Molecular Function:extracellular-glutamate-gated ion channel activity (GO:0005234),Biological Process:ion transport (GO:0006811),Cellular Component:membrane (GO:0016020)	glutamate receptor, ionotropic kainate 5	--	ko04080 Neuroactive ligand-receptor interaction ko04724 Glutamatergic synapse	ABC-type amino acid transport/signal transduction system, periplasmic component/domain	ET	Amino acid transport and metabolism ; Signal transduction mechanisms ;
ENSMUSP00000003501.7	ELAV like RNA binding protein 3 [Source:MGI SymbolAcc:MGI:109157]	Elavl3	1.02574	1.03471	1.01662	1.04501	1.03392	1.04163	0.986066	0.0785217	-0.0202442	Nonsignificant	None	2	Molecular Function:nucleic acid binding (GO:0003676),Molecular Function:RNA binding (GO:0003723)	ELAV like protein 2/3/4	--	--	RNA recognition motif (RRM) domain	J	Translation, ribosomal structure and biogenesis ;
ENSMUSP00000003513.3	nitric oxide synthase interacting protein [Source:MGI SymbolAcc:MGI:1913644]	Nosip	1.0568	1.01329	1.05136	0.923785	1.06678	0.965078	1.0561	0.283349	0.0787461	Nonsignificant	None	--	--	nitric oxide synthase-interacting protein	--	--	--	--	--
ENSMUSP00000003521.8	ribosomal protein S11 [Source:MGI SymbolAcc:MGI:1351329]	Rps11	1.00706	1.0209	0.952406	0.978364	1.04824	1.04231	0.971149	0.389706	-0.0422361	Nonsignificant	None	4	Molecular Function:structural constituent of ribosome (GO:0003735),Cellular Component:intracellular (GO:0005622),Cellular Component:ribosome (GO:0005840),Biological Process:translation (GO:0006412)	small subunit ribosomal protein S11e	--	ko03010 Ribosome	Ribosomal protein S17	J	Translation, ribosomal structure and biogenesis ;
ENSMUSP00000003544.7	BICD cargo adaptor 1 [Source:MGI SymbolAcc:MGI:1101760]	Bicd1	0.825074	0.839475	0.852605	0.952981	1.01063	0.978743	0.85549	0.00155101	-0.225177	Nonsignificant	None	2	Cellular Component:Golgi apparatus (GO:0005794),Biological Process:transport (GO:0006810)	protein bicaudal D	--	--	--	--	--
ENSMUSP00000003550.4	nicastrin [Source:MGI SymbolAcc:MGI:1891700]	Ncstn	1.03178	1.00389	0.962312	0.968631	1.02773	1.04051	0.987198	0.687627	-0.0185886	Nonsignificant	None	2	Cellular Component:integral component of membrane (GO:0016021),Biological Process:protein processing (GO:0016485)	nicastrin	--	ko04330 Notch signaling pathway ko05010 Alzheimer's disease	--	--	--
ENSMUSP00000003561.3	phytanoyl-CoA hydroxylase interacting protein [Source:MGI SymbolAcc:MGI:1860417]	Phyhip	0.971866	0.968682	1.03326	0.980894	1.0374	1.06934	0.963135	0.318416	-0.0541902	Nonsignificant	None	1	Molecular Function:protein binding (GO:0005515)	--	--	--	--	--	--
ENSMUSP00000003572.8	glycyl-tRNA synthetase [Source:MGI SymbolAcc:MGI:2449057]	Gars	1.0159	1.02553	1.00636	0.984566	0.975901	0.970621	1.03981	0.004791	0.0563266	Nonsignificant	None	7	Molecular Function:nucleotide binding (GO:0000166),Molecular Function:aminoacyl-tRNA ligase activity (GO:0004812),Molecular Function:glycine-tRNA ligase activity (GO:0004820),Molecular Function:ATP binding (GO:0005524),Cellular Component:cytoplasm (GO:0005737),Biological Process:tRNA aminoacylation for protein translation (GO:0006418),Biological Process:glycyl-tRNA aminoacylation (GO:0006426)	glycyl-tRNA synthetase	6.1.1.14	ko00970 Aminoacyl-tRNA biosynthesis	Glycyl-tRNA synthetase (class II)	J	Translation, ribosomal structure and biogenesis ;
ENSMUSP00000003575.9	tropomyosin 4 [Source:MGI SymbolAcc:MGI:2449202]	Tpm4	1.05976	0.999504	1.00984	0.914265	0.956999	0.919698	1.09966	0.0155945	0.137053	Nonsignificant	None	--	--	tropomyosin 4	--	ko04260 Cardiac muscle contraction ko04261 Adrenergic signaling in cardiomyocytes ko05410 Hypertrophic cardiomyopathy (HCM) ko05414 Dilated cardiomyopathy (DCM)	--	--	--
ENSMUSP00000003620.5	proline dehydrogenase [Source:MGI SymbolAcc:MGI:97770]	Prodh	1.00727	1.04247	1.03993	0.984308	1.0383	0.98284	1.02802	0.261313	0.0398734	Nonsignificant	None	2	Molecular Function:proline dehydrogenase activity (GO:0004657),Biological Process:proline catabolic process (GO:0006562)	proline dehydrogenase	1.5.-.-	ko00330 Arginine and proline metabolism ko01100 Metabolic pathways	Proline dehydrogenase	E	Amino acid transport and metabolism ;
ENSMUSP00000003621.8	ess-2 splicing factor [Source:MGI SymbolAcc:MGI:107854]	Ess2	0.804935	0.882961	0.824442	0.924342	0.99068	0.957785	0.874524	0.0165481	-0.19343	Nonsignificant	None	--	--	protein DGCR14	--	--	--	--	--
ENSMUSP00000003622.8	solute carrier family 25 (mitochondrial carrier, citrate transporter), member 1 [Source:MGI SymbolAcc:MGI:1345283]	Slc25a1	0.981256	1.07671	0.992568	0.994423	1.02344	0.992616	1.0133	0.695495	0.0190675	Nonsignificant	None	1	Biological Process:transmembrane transport (GO:0055085)	solute carrier family 25 (mitochondrial citrate transporter), member 1	--	--	--	--	--
ENSMUSP00000003642.6	kinesin light chain 4 [Source:MGI SymbolAcc:MGI:1922014]	Klc4	1.02602	1.06212	1.02433	1.04138	1.05015	1.0907	0.978077	0.300272	-0.0319796	Nonsignificant	None	3	Molecular Function:microtubule motor activity (GO:0003777),Molecular Function:protein binding (GO:0005515),Cellular Component:kinesin complex (GO:0005871)	kinesin light chain	--	ko05132 Salmonella infection	Tfp pilus assembly protein PilF	NW	Cell motility ; Extracellular structures ;
ENSMUSP00000003655.7	arsenic (+3 oxidation state) methyltransferase [Source:MGI SymbolAcc:MGI:1929882]	As3mt	0.882264	0.915758	0.85613	1.02736	1.05248	1.04135	0.850362	0.00114305	-0.23385	Nonsignificant	None	--	--	arsenite methyltransferase	2.1.1.137	--	Ubiquinone/menaquinone biosynthesis C-methylase UbiE	H	Coenzyme transport and metabolism ;
ENSMUSP00000003669.7	homer scaffolding protein 3 [Source:MGI SymbolAcc:MGI:1347359]	Homer3	1.13031	1.11043	1.07753	0.978003	0.858337	0.917877	1.2048	0.00764172	0.26879	Significant	up	--	--	homer	--	ko04068 FoxO signaling pathway ko04724 Glutamatergic synapse	--	--	--
ENSMUSP00000003681.7	SEC14-like lipid binding 2 [Source:MGI SymbolAcc:MGI:1915065]	Sec14l2	1.03051	1.06979	1.05882	1.01329	0.976958	0.940105	1.07807	0.0342733	0.108449	Nonsignificant	None	4	Molecular Function:transporter activity (GO:0005215),Cellular Component:intracellular (GO:0005622),Biological Process:transport (GO:0006810),Cellular Component:integral component of membrane (GO:0016021)	--	--	--	--	--	--
ENSMUSP00000003705.5	apoptosis, caspase activation inhibitor [Source:MGI SymbolAcc:MGI:1921518]	Aven	0.950707	1.03385	0.907	1.10303	1.05867	1.16287	0.869752	0.0394497	-0.201323	Nonsignificant	None	--	--	--	--	--	--	--	--
ENSMUSP00000003720.4	carnitine O-octanoyltransferase [Source:MGI SymbolAcc:MGI:1921364]	Crot	1.26273	1.0885	1.11441	0.880164	0.898724	0.931394	1.2787	0.0110586	0.354681	Significant	up	--	--	carnitine O-octanoyltransferase	2.3.1.137	ko04146 Peroxisome	--	--	--
ENSMUSP00000003726.8	bromodomain containing 4 [Source:MGI SymbolAcc:MGI:1888520]	Brd4	1.12576	1.09141	1.11028	1.09083	1.04985	1.03331	1.04835	0.0608677	0.0681159	Nonsignificant	None	1	Molecular Function:protein binding (GO:0005515)	bromodomain-containing protein 4	--	--	--	--	--
ENSMUSP00000003754.6	calbindin 2 [Source:MGI SymbolAcc:MGI:101914]	Calb2	0.921179	1.08329	1.24243	0.960678	0.969443	0.857488	1.16476	0.198581	0.220032	Nonsignificant	None	1	Molecular Function:calcium ion binding (GO:0005509)	--	--	--	Ca2+-binding protein, EF-hand superfamily	T	Signal transduction mechanisms ;
ENSMUSP00000003759.4	cytosolic iron-sulfur protein assembly 1 [Source:MGI SymbolAcc:MGI:1346998]	Ciao1	1.26092	1.13673	1.1603	1.03497	1.03425	1.0667	1.13458	0.0236623	0.182154	Nonsignificant	None	1	Molecular Function:protein binding (GO:0005515)	--	--	--	WD40 repeat	R	General function prediction only ;
ENSMUSP00000003906.6	phenylalanyl-tRNA synthetase, alpha subunit [Source:MGI SymbolAcc:MGI:1913840]	Farsa	0.9858	0.981956	1.00339	0.983392	1.01768	1.00549	0.98822	0.381242	-0.0170961	Nonsignificant	None	5	Molecular Function:tRNA binding (GO:0000049),Molecular Function:aminoacyl-tRNA ligase activity (GO:0004812),Molecular Function:ATP binding (GO:0005524),Cellular Component:cytoplasm (GO:0005737),Biological Process:tRNA aminoacylation (GO:0043039)	phenylalanyl-tRNA synthetase alpha chain	6.1.1.20	ko00970 Aminoacyl-tRNA biosynthesis	Phenylalanyl-tRNA synthetase alpha subunit	J	Translation, ribosomal structure and biogenesis ;
ENSMUSP00000003907.8	glutaryl-Coenzyme A dehydrogenase [Source:MGI SymbolAcc:MGI:104541]	Gcdh	0.935622	0.976905	0.998306	1.11469	1.01536	1.01129	0.926623	0.116618	-0.109946	Nonsignificant	None	4	Molecular Function:acyl-CoA dehydrogenase activity (GO:0003995),Biological Process:metabolic process (GO:0008152),Molecular Function:flavin adenine dinucleotide binding (GO:0050660),Biological Process:oxidation-reduction process (GO:0055114)	glutaryl-CoA dehydrogenase	1.3.8.6	ko00071 Fatty acid degradation ko00310 Lysine degradation ko00380 Tryptophan metabolism ko01100 Metabolic pathways	Acyl-CoA dehydrogenase related to the alkylation response protein AidB	I	Lipid transport and metabolism ;
ENSMUSP00000003912.6	calreticulin [Source:MGI SymbolAcc:MGI:88252]	Calr	1.05789	0.953459	0.95085	0.946843	0.998762	1.01778	0.9996	0.992792	-0.000577517	Nonsignificant	None	4	Molecular Function:calcium ion binding (GO:0005509),Cellular Component:endoplasmic reticulum (GO:0005783),Biological Process:protein folding (GO:0006457),Molecular Function:unfolded protein binding (GO:0051082)	calreticulin	--	ko04141 Protein processing in endoplasmic reticulum ko04145 Phagosome ko04612 Antigen processing and presentation ko05142 Chagas disease (American trypanosomiasis) ko05166 HTLV-I infection	--	--	--
ENSMUSP00000003947.8	NAD(P)H dehydrogenase, quinone 1 [Source:MGI SymbolAcc:MGI:103187]	Nqo1	0.935878	0.966208	1.04333	1.08408	0.994755	0.975875	0.96422	0.474651	-0.0525661	Nonsignificant	None	--	--	NAD(P)H dehydrogenase (quinone)	1.6.5.2	ko00130 Ubiquinone and other terpenoid-quinone biosynthesis ko05200 Pathways in cancer ko05225 Hepatocellular carcinoma ko05418 Fluid shear stress and atherosclerosis	Putative NADPH-quinone reductase (modulator of drug activity B)	R	General function prediction only ;
ENSMUSP00000003961.8	protein tyrosine phosphatase, receptor type, f polypeptide (PTPRF), interacting protein (liprin), alpha 3 [Source:MGI SymbolAcc:MGI:1924037]	Ppfia3	0.97603	0.964929	0.973072	1.01189	1.03297	1.02756	0.948449	0.00178377	-0.0763583	Nonsignificant	None	3	Molecular Function:protein binding (GO:0005515),Biological Process:neurotransmitter secretion (GO:0007269),Cellular Component:presynaptic active zone (GO:0048786)	--	--	--	--	--	--
ENSMUSP00000003964.8	glycogen synthase 1, muscle [Source:MGI SymbolAcc:MGI:101805]	Gys1	0.951142	1.05056	1.04227	1.01096	0.952685	0.952351	1.04389	0.316917	0.0619704	Nonsignificant	None	2	Molecular Function:glycogen (starch) synthase activity (GO:0004373),Biological Process:glycogen biosynthetic process (GO:0005978)	glycogen synthase	2.4.1.11	ko00500 Starch and sucrose metabolism ko01100 Metabolic pathways ko04151 PI3K-Akt signaling pathway ko04152 AMPK signaling pathway ko04910 Insulin signaling pathway ko04922 Glucagon signaling pathway ko04931 Insulin resistance	Glycosyltransferase involved in cell wall bisynthesis	M	Cell wall/membrane/envelope biogenesis ;
ENSMUSP00000003971.7	lin-7 homolog B (C. elegans) [Source:MGI SymbolAcc:MGI:1330858]	Lin7b	1.0856	0.970211	0.945324	1.01443	0.983522	0.895959	1.03705	0.557452	0.0524844	Nonsignificant	None	1	Molecular Function:protein binding (GO:0005515)	protein lin-7	--	--	--	--	--
ENSMUSP00000004036.5	ephrin B3 [Source:MGI SymbolAcc:MGI:109196]	Efnb3	1.0269	1.09179	1.01401	1.09719	1.05552	1.05762	0.975821	0.401903	-0.0353119	Nonsignificant	None	1	Cellular Component:membrane (GO:0016020)	ephrin-B	--	ko04360 Axon guidance	--	--	--
ENSMUSP00000004054.6	karyopherin (importin) alpha 1 [Source:MGI SymbolAcc:MGI:103560]	Kpna1	0.987932	0.984445	0.927778	0.985666	1.02964	1.04594	0.947377	0.113034	-0.0779888	Nonsignificant	None	5	Molecular Function:protein binding (GO:0005515),Cellular Component:nucleus (GO:0005634),Cellular Component:cytoplasm (GO:0005737),Biological Process:protein import into nucleus (GO:0006606),Molecular Function:protein transporter activity (GO:0008565)	importin subunit alpha-1	--	ko05164 Influenza A	--	--	--
ENSMUSP00000004057.7	family with sequence similarity 162, member A [Source:MGI SymbolAcc:MGI:1917436]	Fam162a	0.854172	0.99111	0.919623	1.02753	0.971988	0.947031	0.938354	0.259742	-0.0917953	Nonsignificant	None	--	--	--	--	--	--	--	--
ENSMUSP00000004076.3	glutamate receptor, metabotropic 3 [Source:MGI SymbolAcc:MGI:1351340]	Grm3	0.977842	0.962314	0.945708	1.00508	1.00244	1.05624	0.941938	0.0402434	-0.0862958	Nonsignificant	None	3	Molecular Function:G-protein coupled receptor activity (GO:0004930),Biological Process:G-protein coupled receptor signaling pathway (GO:0007186),Cellular Component:integral component of membrane (GO:0016021)	metabotropic glutamate receptor 2/3	--	ko04072 Phospholipase D signaling pathway ko04080 Neuroactive ligand-receptor interaction ko04724 Glutamatergic synapse ko05030 Cocaine addiction	ABC-type branched-chain amino acid transport system, periplasmic component	E	Amino acid transport and metabolism ;
ENSMUSP00000004094.8	single-stranded DNA binding protein 2 [Source:MGI SymbolAcc:MGI:1914220]	Ssbp2	0.943333	0.956667	0.836667	0.78157	0.948805	1.04778	0.985066	0.88068	-0.0217084	Nonsignificant	None	2	Molecular Function:single-stranded DNA binding (GO:0003697),Molecular Function:protein binding (GO:0005515)	--	--	--	--	--	--
ENSMUSP00000004133.8	bone morphogenic protein/retinoic acid inducible neural-specific 2 [Source:MGI SymbolAcc:MGI:2443333]	Brinp2	1.03994	1.00833	1.06323	0.95284	1.10218	1.05057	1.0019	0.968319	0.00274126	Nonsignificant	None	2	Biological Process:positive regulation of neuron differentiation (GO:0045666),Biological Process:negative regulation of mitotic cell cycle (GO:0045930)	--	--	--	--	--	--
ENSMUSP00000004134.4	glutathione S-transferase, mu 5 [Source:MGI SymbolAcc:MGI:1309466]	Gstm5	0.942741	1.04392	1.04043	0.99605	0.9921	0.99352	1.01523	0.69284	0.0218109	Nonsignificant	None	3	Molecular Function:glutathione transferase activity (GO:0004364),Molecular Function:protein binding (GO:0005515),Biological Process:metabolic process (GO:0008152)	glutathione S-transferase	2.5.1.18	ko00480 Glutathione metabolism ko00980 Metabolism of xenobiotics by cytochrome P450 ko00982 Drug metabolism - cytochrome P450 ko01524 Platinum drug resistance ko05200 Pathways in cancer ko05204 Chemical carcinogenesis ko05225 Hepatocellular carcinoma ko05418 Fluid shear stress and atherosclerosis	Glutathione S-transferase	O	Posttranslational modification, protein turnover, chaperones ;
ENSMUSP00000004137.3	glutathione S-transferase, mu 7 [Source:MGI SymbolAcc:MGI:1915562]	Gstm7	1.09351	1.17137	1.25489	1.02561	1.05738	1.03881	1.12748	0.0491714	0.173097	Nonsignificant	None	3	Molecular Function:glutathione transferase activity (GO:0004364),Molecular Function:protein binding (GO:0005515),Biological Process:metabolic process (GO:0008152)	glutathione S-transferase	2.5.1.18	ko00480 Glutathione metabolism ko00980 Metabolism of xenobiotics by cytochrome P450 ko00982 Drug metabolism - cytochrome P450 ko01524 Platinum drug resistance ko05200 Pathways in cancer ko05204 Chemical carcinogenesis ko05225 Hepatocellular carcinoma ko05418 Fluid shear stress and atherosclerosis	Glutathione S-transferase	O	Posttranslational modification, protein turnover, chaperones ;
ENSMUSP00000004140.4	glutathione S-transferase, mu 1 [Source:MGI SymbolAcc:MGI:95860]	Gstm1	0.924102	0.944832	0.981773	1.01042	1.02376	0.954493	0.953838	0.164994	-0.0681839	Nonsignificant	None	3	Molecular Function:glutathione transferase activity (GO:0004364),Molecular Function:protein binding (GO:0005515),Biological Process:metabolic process (GO:0008152)	glutathione S-transferase	2.5.1.18	ko00480 Glutathione metabolism ko00980 Metabolism of xenobiotics by cytochrome P450 ko00982 Drug metabolism - cytochrome P450 ko01524 Platinum drug resistance ko05200 Pathways in cancer ko05204 Chemical carcinogenesis ko05225 Hepatocellular carcinoma ko05418 Fluid shear stress and atherosclerosis	Glutathione S-transferase	O	Posttranslational modification, protein turnover, chaperones ;
ENSMUSP00000004172.8	heme oxygenase 2 [Source:MGI SymbolAcc:MGI:109373]	Hmox2	1.02835	1.01986	1.03966	1.01706	1.00389	0.949252	1.03962	0.142666	0.0560524	Nonsignificant	None	3	Molecular Function:heme oxygenase (decyclizing) activity (GO:0004392),Biological Process:heme oxidation (GO:0006788),Biological Process:oxidation-reduction process (GO:0055114)	heme oxygenase 2	1.14.14.18	ko00860 Porphyrin and chlorophyll metabolism ko01100 Metabolic pathways ko04978 Mineral absorption	Heme oxygenase	H	Coenzyme transport and metabolism ;
ENSMUSP00000004173.5	cell death inducing Trp53 target 1 [Source:MGI SymbolAcc:MGI:1913876]	Cdip1	1.05351	1.05858	1.00901	1.09467	1.03222	1.05126	0.98205	0.477242	-0.0261322	Nonsignificant	None	--	--	--	--	--	--	--	--
ENSMUSP00000004200.8	CWC15 spliceosome-associated protein [Source:MGI SymbolAcc:MGI:1913320]	Cwc15	0.942017	1.04142	0.985004	0.95743	1.0673	1.06163	0.961793	0.43979	-0.0562013	Nonsignificant	None	1	Cellular Component:spliceosomal complex (GO:0005681)	protein CWC15	--	ko03040 Spliceosome	--	--	--
ENSMUSP00000004202.9	DNA methyltransferase (cytosine-5) 1 [Source:MGI SymbolAcc:MGI:94912]	Dnmt1	1.04159	1.0591	0.963383	0.971885	0.978133	1.01286	1.03416	0.352186	0.048453	Nonsignificant	None	4	Molecular Function:DNA binding (GO:0003677),Molecular Function:chromatin binding (GO:0003682),Molecular Function:methyltransferase activity (GO:0008168),Molecular Function:zinc ion binding (GO:0008270)	DNA (cytosine-5)-methyltransferase 1	2.1.1.37	ko00270 Cysteine and methionine metabolism ko01100 Metabolic pathways ko05206 MicroRNAs in cancer	Site-specific DNA-cytosine methylase	L	Replication, recombination and repair ;
ENSMUSP00000004206.8	eukaryotic translation initiation factor 3, subunit G [Source:MGI SymbolAcc:MGI:1858258]	Eif3g	1.01569	0.999273	0.955754	0.942241	1.00054	0.952309	1.02612	0.376615	0.0371993	Nonsignificant	None	4	Molecular Function:nucleic acid binding (GO:0003676),Molecular Function:translation initiation factor activity (GO:0003743),Cellular Component:cytoplasm (GO:0005737),Cellular Component:eukaryotic translation initiation factor 3 complex (GO:0005852)	translation initiation factor 3 subunit G	--	ko03013 RNA transport	RNA recognition motif (RRM) domain	J	Translation, ribosomal structure and biogenesis ;
ENSMUSP00000004294.10	kinesin family member C2 [Source:MGI SymbolAcc:MGI:109187]	Kifc2	0.932185	0.917732	0.821568	0.964526	1.02844	1.23761	0.826936	0.105682	-0.274152	Nonsignificant	None	4	Molecular Function:microtubule motor activity (GO:0003777),Molecular Function:ATP binding (GO:0005524),Biological Process:microtubule-based movement (GO:0007018),Molecular Function:microtubule binding (GO:0008017)	kinesin family member C2/C3	--	--	--	--	--
ENSMUSP00000004327.4	glucose-6-phosphate dehydrogenase X-linked [Source:MGI SymbolAcc:MGI:105979]	G6pdx	1.008	1.00257	1.06743	1.01557	0.918035	0.940972	1.07077	0.133007	0.0986465	Nonsignificant	None	4	Molecular Function:glucose-6-phosphate dehydrogenase activity (GO:0004345),Biological Process:glucose metabolic process (GO:0006006),Molecular Function:NADP binding (GO:0050661),Biological Process:oxidation-reduction process (GO:0055114)	--	--	ko00030 Pentose phosphate pathway ko00480 Glutathione metabolism ko01100 Metabolic pathways ko01200 Carbon metabolism ko05230 Central carbon metabolism in cancer	Glucose-6-phosphate 1-dehydrogenase	G	Carbohydrate transport and metabolism ;
ENSMUSP00000004330.3	inhibitor of kappaB kinase gamma [Source:MGI SymbolAcc:MGI:1338074]	Ikbkg	0.896847	0.922635	0.869526	0.997959	1.1049	1.07102	0.847231	0.00997811	-0.239172	Nonsignificant	None	--	--	inhibitor of nuclear factor kappa-B kinase subunit gamma	--	ko01523 Antifolate resistance ko04010 MAPK signaling pathway ko04014 Ras signaling pathway ko04062 Chemokine signaling pathway ko04064 NF-kappa B signaling pathway ko04151 PI3K-Akt signaling pathway ko04210 Apoptosis ko04380 Osteoclast differentiation ko04620 Toll-like receptor signaling pathway ko04621 NOD-like receptor signaling pathway ko04622 RIG-I-like receptor signaling pathway ko04623 Cyto…	--	--	--
ENSMUSP00000004343.2	tryptophanyl tRNA synthetase 2 (mitochondrial) [Source:MGI SymbolAcc:MGI:1917810]	Wars2	0.974018	1.00315	1.0214	1.07152	1.03153	1.05824	0.948531	0.0402812	-0.0762334	Nonsignificant	None	7	Molecular Function:nucleotide binding (GO:0000166),Molecular Function:aminoacyl-tRNA ligase activity (GO:0004812),Molecular Function:tryptophan-tRNA ligase activity (GO:0004830),Molecular Function:ATP binding (GO:0005524),Cellular Component:cytoplasm (GO:0005737),Biological Process:tRNA aminoacylation for protein translation (GO:0006418),Biological Process:tryptophanyl-tRNA aminoacylation (GO:000…	tryptophanyl-tRNA synthetase	6.1.1.2	ko00970 Aminoacyl-tRNA biosynthesis	Tryptophanyl-tRNA synthetase	J	Translation, ribosomal structure and biogenesis ;
ENSMUSP00000004375.9	prohibitin 2 [Source:MGI SymbolAcc:MGI:102520]	Phb2	0.969753	1.00254	0.963802	0.992257	0.980954	1.01041	0.984071	0.34439	-0.023166	Nonsignificant	None	1	Cellular Component:membrane (GO:0016020)	prohibitin 2	--	--	Regulator of protease activity HflC, stomatin/prohibitin superfamily	O	Posttranslational modification, protein turnover, chaperones ;
ENSMUSP00000004377.8	protein tyrosine phosphatase, non-receptor type 6 [Source:MGI SymbolAcc:MGI:96055]	Ptpn6	1.07617	1.05715	1.04904	0.940817	0.99552	0.987422	1.08845	0.0102323	0.122272	Nonsignificant	None	4	Molecular Function:protein tyrosine phosphatase activity (GO:0004725),Biological Process:protein dephosphorylation (GO:0006470),Biological Process:dephosphorylation (GO:0016311),Molecular Function:phosphatase activity (GO:0016791)	tyrosine-protein phosphatase non-receptor type 6	3.1.3.48	ko04520 Adherens junction ko04630 Jak-STAT signaling pathway ko04650 Natural killer cell mediated cytotoxicity ko04660 T cell receptor signaling pathway ko04662 B cell receptor signaling pathway ko05140 Leishmaniasis ko05205 Proteoglycans in cancer	Protein tyrosine phosphatase	T	Signal transduction mechanisms ;
ENSMUSP00000004378.8	enolase 2, gamma neuronal [Source:MGI SymbolAcc:MGI:95394]	Eno2	0.973856	0.996847	0.996552	1.0486	1.0264	1.04986	0.949562	0.00817442	-0.0746652	Nonsignificant	None	4	Cellular Component:phosphopyruvate hydratase complex (GO:0000015),Molecular Function:magnesium ion binding (GO:0000287),Molecular Function:phosphopyruvate hydratase activity (GO:0004634),Biological Process:glycolytic process (GO:0006096)	enolase	4.2.1.11	ko00010 Glycolysis / Gluconeogenesis ko01100 Metabolic pathways ko01200 Carbon metabolism ko01230 Biosynthesis of amino acids ko03018 RNA degradation ko04066 HIF-1 signaling pathway	Enolase	G	Carbohydrate transport and metabolism ;
ENSMUSP00000004381.7	lysophosphatidylcholine acyltransferase 3 [Source:MGI SymbolAcc:MGI:1315211]	Lpcat3	1.02597	0.99172	1.07	0.920798	0.86349	1.0293	1.09742	0.163703	0.134119	Nonsignificant	None	--	--	--	--	ko00564 Glycerophospholipid metabolism ko04216 Ferroptosis	--	--	--
ENSMUSP00000004389.5	gene rich cluster, C10 gene [Source:MGI SymbolAcc:MGI:1315201]	Grcc10	1.03761	1.00843	1.04179	1.05914	1.04106	0.985996	1.00053	0.983248	0.000763256	Nonsignificant	None	--	--	--	--	--	--	--	--
ENSMUSP00000004396.6	ATPase, H+ transporting, lysosomal V1 subunit F [Source:MGI SymbolAcc:MGI:1913394]	Atp6v1f	0.979534	0.943587	0.985897	0.985692	0.949556	0.982226	0.997102	0.879798	-0.00418761	Nonsignificant	None	2	Biological Process:ATP hydrolysis coupled proton transport (GO:0015991),Biological Process:ion transmembrane transport (GO:0034220)	V-type H+-transporting ATPase subunit F	--	ko00190 Oxidative phosphorylation ko01100 Metabolic pathways ko04145 Phagosome ko04150 mTOR signaling pathway ko04721 Synaptic vesicle cycle ko04966 Collecting duct acid secretion ko05323 Rheumatoid arthritis	Archaeal/vacuolar-type H+-ATPase subunit F/Vma7	C	Energy production and conversion ;
ENSMUSP00000004480.3	somatostatin [Source:MGI SymbolAcc:MGI:98326]	Sst	0.7791	0.916911	0.83254	0.889878	0.878565	1.0343	0.90217	0.227688	-0.148529	Nonsignificant	None	2	Molecular Function:hormone activity (GO:0005179),Cellular Component:extracellular region (GO:0005576)	somatostatin	--	ko04971 Gastric acid secretion	--	--	--
ENSMUSP00000004494.8	transcriptional regulator, SIN3B (yeast) [Source:MGI SymbolAcc:MGI:107158]	Sin3b	0.976934	1.01018	0.860583	1.17571	1.08269	1.43152	0.771749	0.06905	-0.373797	Nonsignificant	None	--	--	--	--	--	--	--	--
ENSMUSP00000004508.6	transmembrane p24 trafficking protein 4 [Source:MGI SymbolAcc:MGI:1915070]	Tmed4	0.955964	0.972518	0.965217	0.940039	0.991745	0.879596	1.02928	0.487193	0.0416365	Nonsignificant	None	2	Biological Process:transport (GO:0006810),Cellular Component:integral component of membrane (GO:0016021)	p24 family protein alpha	--	--	--	--	--
ENSMUSP00000004560.5	BH3 interacting domain death agonist [Source:MGI SymbolAcc:MGI:108093]	Bid	0.949634	0.936785	0.930361	0.975221	0.952435	0.973797	0.970817	0.0385409	-0.0427284	Nonsignificant	None	2	Cellular Component:cytoplasm (GO:0005737),Biological Process:positive regulation of apoptotic process (GO:0043065)	BH3 interacting domain death agonist	--	ko01524 Platinum drug resistance ko04071 Sphingolipid signaling pathway ko04115 p53 signaling pathway ko04210 Apoptosis ko04215 Apoptosis - multiple species ko04217 Necroptosis ko04650 Natural killer cell mediated cytotoxicity ko04932 Non-alcoholic fatty liver disease (NAFLD) ko05010 Alzheimer's disease ko05014 Amyotrophic lateral sclerosis (ALS) ko05152 Tuberculosis ko05167 Kaposi's sarcoma-asso…	--	--	--
ENSMUSP00000004565.8	v-ral simian leukemia viral oncogene B [Source:MGI SymbolAcc:MGI:1927244]	Ralb	0.934982	1.00659	0.971795	1.00832	1.10151	1.08254	0.912603	0.0572557	-0.131941	Nonsignificant	None	7	Molecular Function:GTPase activity (GO:0003924),Molecular Function:GTP binding (GO:0005525),Cellular Component:plasma membrane (GO:0005886),Biological Process:signal transduction (GO:0007165),Biological Process:small GTPase mediated signal transduction (GO:0007264),Biological Process:Ras protein signal transduction (GO:0007265),Cellular Component:membrane (GO:0016020)	Ras-related protein Ral-B	--	ko04014 Ras signaling pathway ko04015 Rap1 signaling pathway ko04072 Phospholipase D signaling pathway ko05200 Pathways in cancer ko05210 Colorectal cancer ko05212 Pancreatic cancer	GTPase SAR1 family domain	R	General function prediction only ;
ENSMUSP00000004646.6	coronin, actin binding protein 1C [Source:MGI SymbolAcc:MGI:1345964]	Coro1c	0.96277	0.964866	0.950493	0.977501	1.01552	1.05584	0.944004	0.0690783	-0.0831356	Nonsignificant	None	4	Molecular Function:protein binding (GO:0005515),Cellular Component:actin cytoskeleton (GO:0015629),Biological Process:actin cytoskeleton organization (GO:0030036),Molecular Function:actin filament binding (GO:0051015)	coronin-1B/1C/6	--	--	Membrane protein involved in colicin uptake	M	Cell wall/membrane/envelope biogenesis ;
ENSMUSP00000004673.7	N-myc downstream regulated gene 2 [Source:MGI SymbolAcc:MGI:1352498]	Ndrg2	1.03633	1.06443	1.06445	0.995878	0.966888	0.879156	1.11376	0.0412601	0.155432	Nonsignificant	None	--	--	--	--	--	Pimeloyl-ACP methyl ester carboxylesterase	HR	Coenzyme transport and metabolism ; General function prediction only ;
ENSMUSP00000004715.1	motile sperm domain containing 2 [Source:MGI SymbolAcc:MGI:1924013]	Mospd2	1.06035	1.0155	0.956614	0.997293	1.00999	1.04081	0.99487	0.881071	-0.00742018	Nonsignificant	None	--	--	--	--	--	--	--	--
ENSMUSP00000004729.3	electron transferring flavoprotein, beta polypeptide [Source:MGI SymbolAcc:MGI:106098]	Etfb	0.943327	0.976142	0.955415	0.957854	0.93058	0.954874	1.01111	0.460356	0.0159334	Nonsignificant	None	1	Molecular Function:electron carrier activity (GO:0009055)	electron transfer flavoprotein beta subunit	--	--	Electron transfer flavoprotein, alpha and beta subunits	C	Energy production and conversion ;
ENSMUSP00000004756.7	WW domain-containing oxidoreductase [Source:MGI SymbolAcc:MGI:1931237]	Wwox	0.95308	1.02074	0.977162	1.04935	0.954847	1.03544	0.970835	0.451917	-0.0427019	Nonsignificant	None	1	Molecular Function:protein binding (GO:0005515)	WW domain-containing oxidoreductase	--	--	NAD(P)-dependent dehydrogenase, short-chain alcohol dehydrogenase family	IQR	Lipid transport and metabolism ; Secondary metabolites biosynthesis, transport and catabolism ; General function prediction only ;
ENSMUSP00000004774.3	aquaporin 1 [Source:MGI SymbolAcc:MGI:103201]	Aqp1	1.36018	1.05952	1.43683	0.781986	0.928701	0.793512	1.54003	0.022287	0.622957	Significant	up	3	Molecular Function:transporter activity (GO:0005215),Biological Process:transport (GO:0006810),Cellular Component:membrane (GO:0016020)	aquaporin-1	--	ko04924 Renin secretion ko04964 Proximal tubule bicarbonate reclamation ko04976 Bile secretion	Glycerol uptake facilitator and related aquaporins (Major Intrinsic Protein Family)	G	Carbohydrate transport and metabolism ;
ENSMUSP00000004784.4	calponin 2 [Source:MGI SymbolAcc:MGI:105093]	Cnn2	1.01616	1.03114	0.945211	0.585823	0.662265	1.7804	0.988119	0.978067	-0.0172431	Nonsignificant	None	5	Molecular Function:actin binding (GO:0003779),Molecular Function:protein binding (GO:0005515),Cellular Component:cytoskeleton (GO:0005856),Biological Process:cytoskeleton organization (GO:0007010),Biological Process:actomyosin structure organization (GO:0031032)	--	--	--	--	--	--
ENSMUSP00000004786.9	polymerase (RNA) II (DNA directed) polypeptide E [Source:MGI SymbolAcc:MGI:1913670]	Polr2e	1.02618	1.07412	1.0172	0.966026	0.985472	0.983236	1.06228	0.0311782	0.0871616	Nonsignificant	None	3	Molecular Function:DNA binding (GO:0003677),Molecular Function:DNA-directed 5'-3' RNA polymerase activity (GO:0003899),Cellular Component:nucleus (GO:0005634)	DNA-directed RNA polymerases I, II, and III subunit RPABC1	--	ko00230 Purine metabolism ko00240 Pyrimidine metabolism ko01100 Metabolic pathways ko03020 RNA polymerase ko04623 Cytosolic DNA-sensing pathway ko05016 Huntington's disease ko05169 Epstein-Barr virus infection	DNA-directed RNA polymerase, subunit H, RpoH/RPB5	K	Transcription ;
ENSMUSP00000004868.5	mitochondrial fission process 1 [Source:MGI SymbolAcc:MGI:1916686]	Mtfp1	0.912037	0.952246	0.944143	1.0089	1.04325	0.964238	0.931057	0.0557868	-0.103058	Nonsignificant	None	--	--	mitochondrial fission process protein 1	--	--	--	--	--
ENSMUSP00000004910.5	eukaryotic translation initiation factor 2B, subunit 2 beta [Source:MGI SymbolAcc:MGI:2145118]	Eif2b2	1.04536	0.946723	0.969165	0.94061	0.986997	0.999789	1.01156	0.762313	0.0165855	Nonsignificant	None	1	Biological Process:cellular metabolic process (GO:0044237)	translation initiation factor eIF-2B subunit beta	--	ko03013 RNA transport	Translation initiation factor 2B subunit, eIF-2B alpha/beta/delta family	J	Translation, ribosomal structure and biogenesis ;
ENSMUSP00000004955.7	phosphoribosyl pyrophosphate synthetase-associated protein 2 [Source:MGI SymbolAcc:MGI:2384838]	Prpsap2	1.00481	1.02279	1.00417	1.00798	1.00347	0.971165	1.01648	0.279231	0.023584	Nonsignificant	None	3	Molecular Function:magnesium ion binding (GO:0000287),Molecular Function:ribose phosphate diphosphokinase activity (GO:0004749),Biological Process:nucleotide biosynthetic process (GO:0009165)	--	--	--	Phosphoribosylpyrophosphate synthetase	FE	Nucleotide transport and metabolism ; Amino acid transport and metabolism ;
ENSMUSP00000004965.6	charged multivesicular body protein 2B [Source:MGI SymbolAcc:MGI:1916192]	Chmp2b	0.976567	0.953777	0.907738	1.02616	0.992715	0.937348	0.960037	0.297027	-0.0588378	Nonsignificant	None	1	Biological Process:vacuolar transport (GO:0007034)	charged multivesicular body protein 2B	--	ko04144 Endocytosis ko04217 Necroptosis	--	--	--
ENSMUSP00000005003.6	lamin B receptor [Source:MGI SymbolAcc:MGI:2138281]	Lbr	1.08336	1.05923	0.989953	0.930296	0.921657	0.970296	1.10995	0.031153	0.15049	Nonsignificant	None	1	Cellular Component:membrane (GO:0016020)	lamin-B receptor	--	--	Protein-S-isoprenylcysteine O-methyltransferase Ste14	O	Posttranslational modification, protein turnover, chaperones ;
ENSMUSP00000005014.2	hyaluronan and proteoglycan link protein 2 [Source:MGI SymbolAcc:MGI:2137300]	Hapln2	0.857729	0.870692	0.900297	1.65541	0.917471	1.02461	0.730709	0.295623	-0.452631	Nonsignificant	None	3	Molecular Function:protein binding (GO:0005515),Molecular Function:hyaluronic acid binding (GO:0005540),Biological Process:cell adhesion (GO:0007155)	hyaluronan and proteoglycan link protein 2	--	--	--	--	--
ENSMUSP00000005017.8	heparin binding growth factor [Source:MGI SymbolAcc:MGI:1194494]	Hdgf	1.0471	0.968389	0.993774	0.933004	1.0196	1.00138	1.01871	0.627456	0.0267482	Nonsignificant	None	--	--	hepatoma-derived growth factor	--	--	--	--	--
ENSMUSP00000005057.6	thimet oligopeptidase 1 [Source:MGI SymbolAcc:MGI:1354165]	Thop1	0.945872	1.00584	0.977417	1.02177	0.991459	1.01573	0.967039	0.165434	-0.0483534	Nonsignificant	None	2	Molecular Function:metalloendopeptidase activity (GO:0004222),Biological Process:proteolysis (GO:0006508)	thimet oligopeptidase	3.4.24.15	ko04614 Renin-angiotensin system ko05143 African trypanosomiasis	Zn-dependent oligopeptidase	E	Amino acid transport and metabolism ;
ENSMUSP00000005066.8	mitogen-activated protein kinase kinase 1 [Source:MGI SymbolAcc:MGI:1346866]	Map2k1	0.979353	1.00702	0.993305	1.03573	1.01884	1.01899	0.969454	0.0326579	-0.0447561	Nonsignificant	None	3	Molecular Function:protein kinase activity (GO:0004672),Molecular Function:ATP binding (GO:0005524),Biological Process:protein phosphorylation (GO:0006468)	mitogen-activated protein kinase kinase 1	2.7.12.2	ko01521 EGFR tyrosine kinase inhibitor resistance ko01522 Endocrine resistance ko04010 MAPK signaling pathway ko04012 ErbB signaling pathway ko04014 Ras signaling pathway ko04015 Rap1 signaling pathway ko04022 cGMP-PKG signaling pathway ko04024 cAMP signaling pathway ko04062 Chemokine signaling pathway ko04066 HIF-1 signaling pathway ko04068 FoxO signaling pathway ko04071 Sphingolipid signaling p…	Serine/threonine protein kinase	T	Signal transduction mechanisms ;
ENSMUSP00000005067.5	small glutamine-rich tetratricopeptide repeat (TPR)-containing, alpha [Source:MGI SymbolAcc:MGI:1098703]	Sgta	1.03295	1.00737	1.00004	0.951049	0.977855	0.962121	1.05165	0.0170231	0.0726598	Nonsignificant	None	1	Molecular Function:protein binding (GO:0005515)	small glutamine-rich tetratricopeptide repeat-containing protein alpha	--	--	Tetratricopeptide (TPR) repeat	R	General function prediction only ;
ENSMUSP00000005077.6	heat shock protein 1 [Source:MGI SymbolAcc:MGI:96240]	Hspb1	0.905402	0.989217	1.19984	0.801724	0.837679	0.859642	1.23826	0.0901	0.308311	Nonsignificant	None	--	--	heat shock protein beta-1	--	ko04010 MAPK signaling pathway ko04370 VEGF signaling pathway ko05146 Amoebiasis ko05169 Epstein-Barr virus infection	--	--	--
ENSMUSP00000005175.4	chromodomain helicase DNA binding protein 5 [Source:MGI SymbolAcc:MGI:3036258]	Chd5	0.99505	0.991852	0.96349	0.957949	1.03846	1.19897	0.923329	0.368066	-0.115083	Nonsignificant	None	5	Molecular Function:DNA binding (GO:0003677),Molecular Function:protein binding (GO:0005515),Molecular Function:ATP binding (GO:0005524),Cellular Component:nucleus (GO:0005634),Molecular Function:zinc ion binding (GO:0008270)	chromodomain-helicase-DNA-binding protein 5	3.6.4.12	--	Uncharacterized conserved protein, contains Zn finger domain	S	Function unknown ;
ENSMUSP00000005185.6	cystatin B [Source:MGI SymbolAcc:MGI:109514]	Cstb	0.956901	0.952129	0.978876	0.947719	0.993751	0.986649	0.986267	0.462398	-0.01995	Nonsignificant	None	3	Molecular Function:endopeptidase inhibitor activity (GO:0004866),Molecular Function:cysteine-type endopeptidase inhibitor activity (GO:0004869),Cellular Component:intracellular (GO:0005622)	cystatin-A/B	--	--	--	--	--
ENSMUSP00000005218.8	CD44 antigen [Source:MGI SymbolAcc:MGI:88338]	Cd44	1.1295	1.0176	1.13475	0.80877	0.866158	0.760534	1.34753	0.00448148	0.430313	Significant	up	3	Molecular Function:hyaluronic acid binding (GO:0005540),Biological Process:cell adhesion (GO:0007155),Cellular Component:integral component of membrane (GO:0016021)	CD44 antigen	--	ko04512 ECM-receptor interaction ko04640 Hematopoietic cell lineage ko05169 Epstein-Barr virus infection ko05205 Proteoglycans in cancer ko05206 MicroRNAs in cancer	--	--	--
ENSMUSP00000005234.9	WD repeat domain 1 [Source:MGI SymbolAcc:MGI:1337100]	Wdr1	0.9653	0.980298	1.02717	0.98569	0.9956	1.00156	0.996619	0.869537	-0.00488531	Nonsignificant	None	1	Molecular Function:protein binding (GO:0005515)	--	--	--	Predicted NTPase, NACHT family domain	T	Signal transduction mechanisms ;
ENSMUSP00000005256.6	N-myc downstream regulated gene 1 [Source:MGI SymbolAcc:MGI:1341799]	Ndrg1	0.914797	1.02633	0.985283	1.18036	0.949178	0.960126	0.947164	0.543441	-0.0783134	Nonsignificant	None	3	Biological Process:peripheral nervous system myelin maintenance (GO:0032287),Biological Process:regulation of cell proliferation (GO:0042127),Biological Process:mast cell activation (GO:0045576)	protein NDRG1	--	--	Pimeloyl-ACP methyl ester carboxylesterase	HR	Coenzyme transport and metabolism ; General function prediction only ;
ENSMUSP00000005431.5	leucine zipper-EF-hand containing transmembrane protein 1 [Source:MGI SymbolAcc:MGI:1932557]	Letm1	0.979268	1.01561	0.954602	1.03111	1.00189	0.998337	0.972995	0.25468	-0.039496	Nonsignificant	None	1	Molecular Function:ribosome binding (GO:0043022)	LETM1 and EF-hand domain-containing protein 1, mitochondrial	--		--	--	--
ENSMUSP00000005470.4	cell adhesion molecule 3 [Source:MGI SymbolAcc:MGI:2137858]	Cadm3	0.977655	0.998904	0.942738	1.04951	1.01816	1.0565	0.934424	0.0276613	-0.0978515	Nonsignificant	None	1	Molecular Function:protein binding (GO:0005515)	cell adhesion molecule 3	--	ko04514 Cell adhesion molecules (CAMs)	PKD repeat	S	Function unknown ;
ENSMUSP00000005487.5	thioredoxin 2 [Source:MGI SymbolAcc:MGI:1929468]	Txn2	0.962859	1.01637	0.940896	1.0147	0.984813	0.982673	0.979188	0.449087	-0.0303422	Nonsignificant	None	1	Biological Process:cell redox homeostasis (GO:0045454)	thioredoxin 1	--	ko04621 NOD-like receptor signaling pathway ko05418 Fluid shear stress and atherosclerosis	Negative regulator of GroEL, contains thioredoxin-like and TPR-like domains	O	Posttranslational modification, protein turnover, chaperones ;
ENSMUSP00000005493.7	solute carrier family 1 (glial high affinity glutamate transporter), member 3 [Source:MGI SymbolAcc:MGI:99917]	Slc1a3	1.06509	1.1432	1.06691	0.942418	0.989927	0.882424	1.16358	0.0190791	0.218567	Nonsignificant	None	2	Molecular Function:symporter activity (GO:0015293),Cellular Component:integral component of membrane (GO:0016021)	solute carrier family 1 (glial high affinity glutamate transporter), member 3	--	ko04724 Glutamatergic synapse	Na+/H+-dicarboxylate symporter	C	Energy production and conversion ;
ENSMUSP00000005503.3	mutS homolog 6 [Source:MGI SymbolAcc:MGI:1343961]	Msh6	1.13079	1.02703	0.978254	1.02793	1.04469	1.43575	0.893879	0.427331	-0.161849	Nonsignificant	None	3	Molecular Function:ATP binding (GO:0005524),Biological Process:mismatch repair (GO:0006298),Molecular Function:mismatched DNA binding (GO:0030983)	DNA mismatch repair protein MSH6	--	ko01524 Platinum drug resistance ko03430 Mismatch repair ko05200 Pathways in cancer ko05210 Colorectal cancer	DNA mismatch repair ATPase MutS	L	Replication, recombination and repair ;
ENSMUSP00000005509.4	syntaxin 1A (brain) [Source:MGI SymbolAcc:MGI:109355]	Stx1a	1.02035	0.928194	0.987609	0.989748	1.05653	0.985721	0.968388	0.418073	-0.0463429	Nonsignificant	None	6	Molecular Function:SNARE binding (GO:0000149),Molecular Function:protein binding (GO:0005515),Cellular Component:membrane (GO:0016020),Cellular Component:integral component of membrane (GO:0016021),Biological Process:vesicle-mediated transport (GO:0016192),Biological Process:regulation of exocytosis (GO:0017157)	syntaxin 1A	--	ko04130 SNARE interactions in vesicular transport ko04721 Synaptic vesicle cycle ko04911 Insulin secretion ko05031 Amphetamine addiction	--	--	--
ENSMUSP00000005532.7	nidogen 1 [Source:MGI SymbolAcc:MGI:97342]	Nid1	0.974411	1.05384	1.01827	1.07119	1.0121	1.02891	0.978898	0.491286	-0.0307697	Nonsignificant	None	3	Molecular Function:calcium ion binding (GO:0005509),Molecular Function:protein binding (GO:0005515),Biological Process:cell-matrix adhesion (GO:0007160)	nidogen (entactin)	--	--	Glucose/arabinose dehydrogenase, beta-propeller fold	G	Carbohydrate transport and metabolism ;
ENSMUSP00000005548.6	heme oxygenase 1 [Source:MGI SymbolAcc:MGI:96163]	Hmox1	1.35471	1.14174	1.41835	0.4339	0.626002	0.512194	2.49018	0.00148051	1.31625	Significant	up	3	Molecular Function:heme oxygenase (decyclizing) activity (GO:0004392),Biological Process:heme oxidation (GO:0006788),Biological Process:oxidation-reduction process (GO:0055114)	heme oxygenase 1	1.14.14.18	ko00860 Porphyrin and chlorophyll metabolism ko01100 Metabolic pathways ko04066 HIF-1 signaling pathway ko04216 Ferroptosis ko04978 Mineral absorption ko05200 Pathways in cancer ko05206 MicroRNAs in cancer ko05225 Hepatocellular carcinoma ko05418 Fluid shear stress and atherosclerosis	Heme oxygenase	H	Coenzyme transport and metabolism ;
ENSMUSP00000005583.5	platelet-activating factor acetylhydrolase, isoform 1b, subunit 3 [Source:MGI SymbolAcc:MGI:108414]	Pafah1b3	0.950588	0.98922	0.91907	1.09717	1.04757	1.01736	0.904107	0.0306571	-0.145435	Nonsignificant	None	--	--	platelet-activating factor acetylhydrolase IB subunit beta/gamma	3.1.1.47	ko00565 Ether lipid metabolism ko01100 Metabolic pathways	Lysophospholipase L1 or related esterase	E	Amino acid transport and metabolism ;
ENSMUSP00000005606.6	protein kinase, cAMP dependent, catalytic, alpha [Source:MGI SymbolAcc:MGI:97592]	Prkaca	0.897025	0.976739	0.952053	0.997064	1.04565	1.02589	0.920881	0.0420947	-0.118913	Nonsignificant	None	4	Molecular Function:protein kinase activity (GO:0004672),Molecular Function:protein serine/threonine kinase activity (GO:0004674),Molecular Function:ATP binding (GO:0005524),Biological Process:protein phosphorylation (GO:0006468)	protein kinase A	2.7.11.11	ko01522 Endocrine resistance ko04010 MAPK signaling pathway ko04014 Ras signaling pathway ko04020 Calcium signaling pathway ko04024 cAMP signaling pathway ko04062 Chemokine signaling pathway ko04114 Oocyte meiosis ko04140 Autophagy - animal ko04211 Longevity regulating pathway ko04213 Longevity regulating pathway - multiple species ko04261 Adrenergic signaling in cardiomyocytes ko04270 Vascular s…	PASTA domain, binds beta-lactams	M	Cell wall/membrane/envelope biogenesis ;
ENSMUSP00000005620.8	DnaJ heat shock protein family (Hsp40) member B1 [Source:MGI SymbolAcc:MGI:1931874]	Dnajb1	1.00595	0.956536	0.992381	0.992507	1.03439	1.06782	0.95481	0.151067	-0.0667141	Nonsignificant	None	--	--	DnaJ homolog subfamily B member 1	--	ko04141 Protein processing in endoplasmic reticulum ko05164 Influenza A	DnaJ-class molecular chaperone with C-terminal Zn finger domain	O	Posttranslational modification, protein turnover, chaperones ;
ENSMUSP00000005647.3	NADH:ubiquinone oxidoreductase core subunit S3 [Source:MGI SymbolAcc:MGI:1915599]	Ndufs3	0.982533	0.942335	0.892784	0.992171	0.964625	1.05798	0.934614	0.158459	-0.0975581	Nonsignificant	None	2	Molecular Function:NADH dehydrogenase (ubiquinone) activity (GO:0008137),Biological Process:oxidation-reduction process (GO:0055114)	--	--	ko00190 Oxidative phosphorylation ko01100 Metabolic pathways ko04723 Retrograde endocannabinoid signaling ko04932 Non-alcoholic fatty liver disease (NAFLD) ko05010 Alzheimer's disease ko05012 Parkinson's disease ko05016 Huntington's disease	NADH:ubiquinone oxidoreductase 27 kD subunit (chain C)	C	Energy production and conversion ;
ENSMUSP00000005651.6	P450 (cytochrome) oxidoreductase [Source:MGI SymbolAcc:MGI:97744]	Por	0.963182	1.00422	0.991961	0.995966	1.00091	0.98883	0.991175	0.525934	-0.0127877	Nonsignificant	None	3	Molecular Function:FMN binding (GO:0010181),Molecular Function:oxidoreductase activity (GO:0016491),Biological Process:oxidation-reduction process (GO:0055114)	NADPH-ferrihemoprotein reductase	1.6.2.4	--	Cytochrome P450	QV	Secondary metabolites biosynthesis, transport and catabolism ; Defense mechanisms ;
ENSMUSP00000005671.8	insulin-like growth factor I receptor [Source:MGI SymbolAcc:MGI:96433]	Igf1r	0.91471	0.974399	1.02791	1.024	1.01385	1.07023	0.938524	0.160396	-0.0915348	Nonsignificant	None	8	Molecular Function:protein kinase activity (GO:0004672),Molecular Function:protein tyrosine kinase activity (GO:0004713),Molecular Function:transmembrane receptor protein tyrosine kinase activity (GO:0004714),Molecular Function:protein binding (GO:0005515),Molecular Function:ATP binding (GO:0005524),Biological Process:protein phosphorylation (GO:0006468),Biological Process:transmembrane receptor …	insulin-like growth factor 1 receptor	2.7.10.1	ko01521 EGFR tyrosine kinase inhibitor resistance ko01522 Endocrine resistance ko04010 MAPK signaling pathway ko04014 Ras signaling pathway ko04015 Rap1 signaling pathway ko04066 HIF-1 signaling pathway ko04068 FoxO signaling pathway ko04114 Oocyte meiosis ko04140 Autophagy - animal ko04144 Endocytosis ko04150 mTOR signaling pathway ko04151 PI3K-Akt signaling pathway ko04152 AMPK signaling pathwa…	Ankyrin repeat	T	Signal transduction mechanisms ;
ENSMUSP00000005705.7	tripartite motif-containing 28 [Source:MGI SymbolAcc:MGI:109274]	Trim28	1.03432	1.01043	0.981122	0.906895	0.976072	0.982787	1.05587	0.136679	0.0784358	Nonsignificant	None	3	Molecular Function:protein binding (GO:0005515),Cellular Component:intracellular (GO:0005622),Molecular Function:zinc ion binding (GO:0008270)	tripartite motif-containing protein 28	2.3.2.27	--	--	--	--
ENSMUSP00000005714.7	ubiquitin-conjugating enzyme E2M [Source:MGI SymbolAcc:MGI:108278]	Ube2m	1.01636	1.01951	1.00605	1.04381	1.05659	1.08888	0.953795	0.0247749	-0.0682491	Nonsignificant	None	--	--	ubiquitin-conjugating enzyme E2 M	--	ko04120 Ubiquitin mediated proteolysis	Ubiquitin-protein ligase	O	Posttranslational modification, protein turnover, chaperones ;
ENSMUSP00000005749.5	CTR9 homolog, Paf1/RNA polymerase II complex component [Source:MGI SymbolAcc:MGI:109345]	Ctr9	1.01677	1.01719	1.01114	0.977732	1.00974	1.05127	1.00209	0.929893	0.00301727	Nonsignificant	None	3	Molecular Function:protein binding (GO:0005515),Biological Process:histone modification (GO:0016570),Cellular Component:Cdc73/Paf1 complex (GO:0016593)	RNA polymerase-associated protein CTR9	--	--	Putative Zn-dependent protease, contains TPR repeats	R	General function prediction only ;
ENSMUSP00000005798.8	sorting nexin 6 [Source:MGI SymbolAcc:MGI:1919433]	Snx6	0.959697	0.961627	0.970745	0.978695	0.941074	0.9545	1.00619	0.633743	0.00890709	Nonsignificant	None	2	Biological Process:intracellular protein transport (GO:0006886),Molecular Function:phosphatidylinositol binding (GO:0035091)	sorting nexin-5/6/32	--	ko04144 Endocytosis	--	--	--
ENSMUSP00000005815.6	KIT proto-oncogene receptor tyrosine kinase [Source:MGI SymbolAcc:MGI:96677]	Kit	0.972564	0.991537	0.944804	0.968126	0.986873	1.06905	0.961923	0.319991	-0.0560066	Nonsignificant	None	5	Molecular Function:protein kinase activity (GO:0004672),Molecular Function:protein tyrosine kinase activity (GO:0004713),Molecular Function:protein binding (GO:0005515),Molecular Function:ATP binding (GO:0005524),Biological Process:protein phosphorylation (GO:0006468)	proto-oncogene tyrosine-protein kinase Kit	2.7.10.1	ko04010 MAPK signaling pathway ko04014 Ras signaling pathway ko04015 Rap1 signaling pathway ko04060 Cytokine-cytokine receptor interaction ko04072 Phospholipase D signaling pathway ko04151 PI3K-Akt signaling pathway ko04640 Hematopoietic cell lineage ko04916 Melanogenesis ko05200 Pathways in cancer ko05221 Acute myeloid leukemia ko05224 Breast cancer ko05230 Central carbon metabolism in cancer	TolB amino-terminal domain (function unknown)	R	General function prediction only ;
ENSMUSP00000005817.2	translocase of outer mitochondrial membrane 40-like [Source:MGI SymbolAcc:MGI:3589112]	Tomm40l	0.981121	0.974953	0.938473	1.06491	1.11459	1.10761	0.880577	0.00306349	-0.183478	Nonsignificant	None	2	Cellular Component:mitochondrial outer membrane (GO:0005741),Biological Process:transmembrane transport (GO:0055085)	mitochondrial import receptor subunit TOM40	--	ko05014 Amyotrophic lateral sclerosis (ALS)	--	--	--
ENSMUSP00000005826.7	citrate synthase [Source:MGI SymbolAcc:MGI:88529]	Cs	0.947993	0.947653	0.962188	0.976765	0.972804	0.981111	0.975143	0.0105523	-0.0363137	Nonsignificant	None	--	--	citrate synthase	2.3.3.1	ko00020 Citrate cycle (TCA cycle) ko00630 Glyoxylate and dicarboxylate metabolism ko01100 Metabolic pathways ko01200 Carbon metabolism ko01210 2-Oxocarboxylic acid metabolism ko01230 Biosynthesis of amino acids	Citrate synthase	C	Energy production and conversion ;
ENSMUSP00000005830.8	breast carcinoma amplified sequence 2 [Source:MGI SymbolAcc:MGI:1915433]	Bcas2	1.05454	1.05884	1.04873	1.01829	1.06103	1.12231	0.987657	0.705733	-0.0179186	Nonsignificant	None	1	Biological Process:mRNA processing (GO:0006397)	pre-mRNA-splicing factor SPF27	--	ko03040 Spliceosome	--	--	--
ENSMUSP00000005841.9	CCCTC-binding factor [Source:MGI SymbolAcc:MGI:109447]	Ctcf	1.0209	1.08918	1.05202	1.06147	1.02318	1.08666	0.997095	0.91498	-0.00419774	Nonsignificant	None	1	Molecular Function:metal ion binding (GO:0046872)	--	--	--	FOG: Zn-finger	R	General function prediction only ;
ENSMUSP00000005860.9	parvalbumin [Source:MGI SymbolAcc:MGI:97821]	Pvalb	1.03818	1.1143	0.914579	1.52602	0.887411	1.19552	0.849848	0.40309	-0.234723	Nonsignificant	None	1	Molecular Function:calcium ion binding (GO:0005509)	--	--	--	Ca2+-binding protein, EF-hand superfamily	T	Signal transduction mechanisms ;
ENSMUSP00000005923.6	proteasome (prosome, macropain) subunit, beta type 4 [Source:MGI SymbolAcc:MGI:1098257]	Psmb4	0.972224	1.01944	1.03697	0.96934	0.979458	0.965865	1.0391	0.126889	0.0553348	Nonsignificant	None	3	Molecular Function:threonine-type endopeptidase activity (GO:0004298),Cellular Component:proteasome core complex (GO:0005839),Biological Process:proteolysis involved in cellular protein catabolic process (GO:0051603)	20S proteasome subunit beta 7	3.4.25.1	ko03050 Proteasome	20S proteasome, alpha and beta subunits	O	Posttranslational modification, protein turnover, chaperones ;
ENSMUSP00000005964.2	alcohol dehydrogenase 5 (class III), chi polypeptide [Source:MGI SymbolAcc:MGI:87929]	Adh5	0.998053	1.01867	1.0121	1.0781	0.975894	0.995628	0.993182	0.838569	-0.00987005	Nonsignificant	None	1	Biological Process:oxidation-reduction process (GO:0055114)	--	--	ko00010 Glycolysis / Gluconeogenesis ko00071 Fatty acid degradation ko00350 Tyrosine metabolism ko00830 Retinol metabolism ko00980 Metabolism of xenobiotics by cytochrome P450 ko00982 Drug metabolism - cytochrome P450 ko01100 Metabolic pathways ko01200 Carbon metabolism ko05204 Chemical carcinogenesis	Zn-dependent alcohol dehydrogenase	R	General function prediction only ;
ENSMUSP00000006027.5	receptor accessory protein 5 [Source:MGI SymbolAcc:MGI:1270152]	Reep5	1.00451	1.03268	0.938599	0.970779	0.94698	0.94429	1.03974	0.262864	0.0562205	Nonsignificant	None	--	--	receptor expression-enhancing protein 5/6	--	--	--	--	--
ENSMUSP00000006053.6	sphingomyelin phosphodiesterase 4 [Source:MGI SymbolAcc:MGI:1924876]	Smpd4	0.831266	1.134	0.947891	0.966752	0.952046	0.982737	1.004	0.96904	0.00576457	Nonsignificant	None	1	Molecular Function:sphingomyelin phosphodiesterase D activity (GO:0050290)	sphingomyelin phosphodiesterase 4	3.1.4.12	ko00600 Sphingolipid metabolism ko01100 Metabolic pathways	--	--	--
ENSMUSP00000006105.6	sedoheptulokinase [Source:MGI SymbolAcc:MGI:1921887]	Shpk	0.960205	1.01926	0.929397	1.02512	0.986842	1.11005	0.931726	0.189107	-0.102022	Nonsignificant	None	1	Biological Process:carbohydrate metabolic process (GO:0005975)	sedoheptulokinase	2.7.1.14		Sugar (pentulose or hexulose) kinase	G	Carbohydrate transport and metabolism ;
ENSMUSP00000006112.6	Eph receptor B3 [Source:MGI SymbolAcc:MGI:104770]	Ephb3	1.56469	1.49728	1.13062	0.990011	1.07387	1.05954	1.34231	0.0603586	0.424715	Nonsignificant	None	5	Molecular Function:protein kinase activity (GO:0004672),Molecular Function:protein tyrosine kinase activity (GO:0004713),Molecular Function:protein binding (GO:0005515),Molecular Function:ATP binding (GO:0005524),Biological Process:protein phosphorylation (GO:0006468)	Eph receptor B3	2.7.10.1	ko04360 Axon guidance	Serine/threonine protein kinase	T	Signal transduction mechanisms ;
ENSMUSP00000006128.6	reticulocalbin 1 [Source:MGI SymbolAcc:MGI:104559]	Rcn1	1.02828	1.05878	1.0401	1.12391	1.10837	1.10055	0.938295	0.0036369	-0.0918864	Nonsignificant	None	1	Molecular Function:calcium ion binding (GO:0005509)	--	--	--	--	--	--
ENSMUSP00000006137.8	TNF receptor-associated protein 1 [Source:MGI SymbolAcc:MGI:1915265]	Trap1	1.04268	1.00485	0.972254	1.00302	1.01288	1.06068	0.981538	0.522383	-0.0268835	Nonsignificant	None	4	Molecular Function:ATP binding (GO:0005524),Biological Process:protein folding (GO:0006457),Biological Process:response to stress (GO:0006950),Molecular Function:unfolded protein binding (GO:0051082)	TNF receptor-associated protein 1	--	--	Molecular chaperone, HSP90 family	O	Posttranslational modification, protein turnover, chaperones ;
ENSMUSP00000006178.4	kaptin [Source:MGI SymbolAcc:MGI:1890380]	Kptn	1.06761	1.12238	1.10849	1.0489	1.02725	1.0869	1.04281	0.13268	0.0604811	Nonsignificant	None	--	--	--	--	--	--	--	--
ENSMUSP00000006181.6	N-ethylmaleimide sensitive fusion protein attachment protein alpha [Source:MGI SymbolAcc:MGI:104563]	Napa	0.963638	0.992395	1.02371	1.04155	1.03455	1.01788	0.963078	0.111614	-0.0542748	Nonsignificant	None	1	Biological Process:intracellular protein transport (GO:0006886)	alpha-soluble NSF attachment protein	--	ko04721 Synaptic vesicle cycle	--	--	--
ENSMUSP00000006217.3	SNF8, ESCRT-II complex subunit, homolog (S. cerevisiae) [Source:MGI SymbolAcc:MGI:1343161]	Snf8	1.04823	1.04807	1.01118	1.00151	1.04022	1	1.02162	0.290947	0.0308531	Nonsignificant	None	--	--	ESCRT-II complex subunit VPS22	--	ko04144 Endocytosis	--	--	--
ENSMUSP00000006235.7	cathepsin B [Source:MGI SymbolAcc:MGI:88561]	Ctsb	1.20063	1.02344	1.15566	0.847001	0.910045	0.863486	1.28971	0.0109491	0.367048	Significant	up	4	Molecular Function:cysteine-type endopeptidase activity (GO:0004197),Biological Process:proteolysis (GO:0006508),Molecular Function:cysteine-type peptidase activity (GO:0008234),Biological Process:regulation of catalytic activity (GO:0050790)	cathepsin B	3.4.22.1	ko04140 Autophagy - animal ko04142 Lysosome ko04210 Apoptosis ko04612 Antigen processing and presentation ko04621 NOD-like receptor signaling pathway ko04924 Renin secretion	Cysteine protease, C1A family	O	Posttranslational modification, protein turnover, chaperones ;
ENSMUSP00000006254.5	tubulin folding cofactor B [Source:MGI SymbolAcc:MGI:1913661]	Tbcb	1.01999	0.994563	0.968389	0.997859	1.02026	1.02954	0.978762	0.287864	-0.0309695	Nonsignificant	None	1	Molecular Function:protein binding (GO:0005515)	tubulin-folding cofactor B	--	--	--	--	--
ENSMUSP00000006286.2	inositol polyphosphate 5-phosphatase K [Source:MGI SymbolAcc:MGI:1194899]	Inpp5k	0.920455	0.801948	0.943182	1.04608	0.99932	1.18585	0.824938	0.0568904	-0.277642	Nonsignificant	None	1	Biological Process:phosphatidylinositol dephosphorylation (GO:0046856)	inositol-1,4,5-trisphosphate 5-phosphatase	3.1.3.56	ko00562 Inositol phosphate metabolism ko01100 Metabolic pathways ko04070 Phosphatidylinositol signaling system	--	--	--
ENSMUSP00000006293.3	v-crk avian sarcoma virus CT10 oncogene homolog-like [Source:MGI SymbolAcc:MGI:104686]	Crkl	1.00117	1.00852	1.04752	1.0164	0.995257	0.988547	1.019	0.317479	0.027157	Nonsignificant	None	1	Molecular Function:protein binding (GO:0005515)	proto-oncogene C-crk	--	ko04010 MAPK signaling pathway ko04012 ErbB signaling pathway ko04015 Rap1 signaling pathway ko04062 Chemokine signaling pathway ko04510 Focal adhesion ko04666 Fc gamma R-mediated phagocytosis ko04722 Neurotrophin signaling pathway ko04810 Regulation of actin cytoskeleton ko04910 Insulin signaling pathway ko05100 Bacterial invasion of epithelial cells ko05200 Pathways in cancer ko05206 MicroRNAs …	--	--	--
ENSMUSP00000006367.7	HtrA serine peptidase 1 [Source:MGI SymbolAcc:MGI:1929076]	Htra1	1.02632	1.04835	1.07612	1.13794	0.992107	0.973176	1.01533	0.783715	0.0219441	Nonsignificant	None	6	Biological Process:regulation of cell growth (GO:0001558),Molecular Function:serine-type endopeptidase activity (GO:0004252),Molecular Function:protein binding (GO:0005515),Molecular Function:insulin-like growth factor binding (GO:0005520),Cellular Component:extracellular region (GO:0005576),Biological Process:proteolysis (GO:0006508)	HtrA serine peptidase 1	3.4.21.-	--	Periplasmic serine protease, S1-C subfamily, contain C-terminal PDZ domain	O	Posttranslational modification, protein turnover, chaperones ;
ENSMUSP00000006435.7	ATPase, H+ transporting, lysosomal V1 subunit B2 [Source:MGI SymbolAcc:MGI:109618]	Atp6v1b2	0.974606	0.978813	0.998923	0.988116	0.979383	1.013	0.990553	0.496392	-0.013694	Nonsignificant	None	3	Molecular Function:ATP binding (GO:0005524),Biological Process:proton transport (GO:0015992),Biological Process:ATP metabolic process (GO:0046034)	V-type H+-transporting ATPase subunit B	--	ko00190 Oxidative phosphorylation ko01100 Metabolic pathways ko04145 Phagosome ko04150 mTOR signaling pathway ko04721 Synaptic vesicle cycle ko04966 Collecting duct acid secretion ko05323 Rheumatoid arthritis	Archaeal/vacuolar-type H+-ATPase subunit B/Vma2	C	Energy production and conversion ;
ENSMUSP00000006451.6	tetratricopeptide repeat domain 5 [Source:MGI SymbolAcc:MGI:2683584]	Ttc5	1.11202	1.03794	1.07962	0.934289	1.06878	0.966193	1.08767	0.131625	0.121238	Nonsignificant	None	1	Molecular Function:protein binding (GO:0005515)	--	--	--	--	--	--
ENSMUSP00000006508.3	gamma-glutamyltransferase 1 [Source:MGI SymbolAcc:MGI:95706]	Ggt1	1.03557	0.994972	1.00968	1.08915	0.931384	1.09688	0.975236	0.665425	-0.0361761	Nonsignificant	None	2	Molecular Function:gamma-glutamyltransferase activity (GO:0003840),Biological Process:glutathione metabolic process (GO:0006749)	--	--	ko00430 Taurine and hypotaurine metabolism ko00480 Glutathione metabolism ko00590 Arachidonic acid metabolism ko01100 Metabolic pathways	Gamma-glutamyltranspeptidase	E	Amino acid transport and metabolism ;
ENSMUSP00000006544.7	glycine C-acetyltransferase (2-amino-3-ketobutyrate-coenzyme A ligase) [Source:MGI SymbolAcc:MGI:1349389]	Gcat	1.01131	1.0463	1.08875	0.982775	1.04609	0.966597	1.05038	0.20222	0.0709077	Nonsignificant	None	4	Biological Process:threonine catabolic process (GO:0006567),Molecular Function:glycine C-acetyltransferase activity (GO:0008890),Biological Process:biosynthetic process (GO:0009058),Molecular Function:pyridoxal phosphate binding (GO:0030170)	glycine C-acetyltransferase	2.3.1.29	ko00260 Glycine, serine and threonine metabolism	7-keto-8-aminopelargonate synthetase or related enzyme	H	Coenzyme transport and metabolism ;
ENSMUSP00000006559.7	trophoblast glycoprotein [Source:MGI SymbolAcc:MGI:1341264]	Tpbg	0.931315	1.0307	1.10161	1.08227	1.0805	1.07955	0.944889	0.351125	-0.0817836	Nonsignificant	None	1	Molecular Function:protein binding (GO:0005515)	--	--	--	Leucine-rich repeat (LRR) protein	K	Transcription ;
ENSMUSP00000006611.8	spermidine synthase [Source:MGI SymbolAcc:MGI:102690]	Srm	1.0498	1.03954	1.01627	1.0091	1.00617	0.967293	1.04125	0.0703375	0.0583232	Nonsignificant	None	--	--	spermidine synthase	2.5.1.16	ko00270 Cysteine and methionine metabolism ko00330 Arginine and proline metabolism ko00410 beta-Alanine metabolism ko00480 Glutathione metabolism ko01100 Metabolic pathways	Spermidine synthase	E	Amino acid transport and metabolism ;
ENSMUSP00000006625.7	RNA binding motif protein 14 [Source:MGI SymbolAcc:MGI:1929092]	Rbm14	1.02578	1.00376	1.00947	0.981698	1.01323	1.06665	0.992632	0.784057	-0.0106685	Nonsignificant	None	1	Molecular Function:nucleic acid binding (GO:0003676)	RNA-binding protein 14	--	--	RNA recognition motif (RRM) domain	J	Translation, ribosomal structure and biogenesis ;
ENSMUSP00000006629.7	spectrin beta, non-erythrocytic 1 [Source:MGI SymbolAcc:MGI:98388]	Sptbn1	0.958318	0.964653	0.967026	1.0289	0.996513	0.979007	0.961913	0.0620228	-0.0560212	Nonsignificant	None	2	Molecular Function:protein binding (GO:0005515),Molecular Function:phospholipid binding (GO:0005543)	spectrin beta	--	--	--	--	--
ENSMUSP00000006669.5	pyruvate dehydrogenase kinase, isoenzyme 1 [Source:MGI SymbolAcc:MGI:1926119]	Pdk1	1.02164	0.958301	1.04134	0.971386	1.09297	0.993904	0.987906	0.797529	-0.0175544	Nonsignificant	None	--	--	pyruvate dehydrogenase kinase isoform 1	2.7.11.2	ko04066 HIF-1 signaling pathway ko04360 Axon guidance ko05230 Central carbon metabolism in cancer	Signal transduction histidine kinase regulating C4-dicarboxylate transport system	T	Signal transduction mechanisms ;
ENSMUSP00000006692.4	mevalonate (diphospho) decarboxylase [Source:MGI SymbolAcc:MGI:2179327]	Mvd	0.90378	0.924392	0.877375	0.902727	0.961723	1.03629	0.93271	0.18745	-0.100499	Nonsignificant	None	1	Molecular Function:ATP binding (GO:0005524)	diphosphomevalonate decarboxylase	4.1.1.33	ko00900 Terpenoid backbone biosynthesis ko01100 Metabolic pathways	Mevalonate pyrophosphate decarboxylase	I	Lipid transport and metabolism ;
ENSMUSP00000006697.8	inter-alpha trypsin inhibitor, heavy chain 3 [Source:MGI SymbolAcc:MGI:96620]	Itih3	1.24705	1.13285	1.45353	0.712158	0.852788	0.670454	1.71487	0.00808109	0.7781	Significant	up	2	Molecular Function:serine-type endopeptidase inhibitor activity (GO:0004867),Biological Process:hyaluronan metabolic process (GO:0030212)	--	--	--	Secreted protein containing bacterial Ig-like domain and vWFA domain	R	General function prediction only ;
ENSMUSP00000006704.7	inter-alpha trypsin inhibitor, heavy chain 1 [Source:MGI SymbolAcc:MGI:96618]	Itih1	1.4464	1.17248	1.42358	0.489807	0.677358	0.472089	2.46603	0.00186393	1.30219	Significant	up	2	Molecular Function:serine-type endopeptidase inhibitor activity (GO:0004867),Biological Process:hyaluronan metabolic process (GO:0030212)	inter-alpha-trypsin inhibitor heavy chain H1	--	--	Secreted protein containing bacterial Ig-like domain and vWFA domain	R	General function prediction only ;
ENSMUSP00000006749.9	solute carrier family 4 (anion exchanger), member 1 [Source:MGI SymbolAcc:MGI:109393]	Slc4a1	1.4215	1.11045	1.59748	0.276698	0.509908	0.303791	3.78709	0.00320758	1.92109	Significant	up	5	Molecular Function:inorganic anion exchanger activity (GO:0005452),Biological Process:anion transport (GO:0006820),Molecular Function:anion transmembrane transporter activity (GO:0008509),Cellular Component:membrane (GO:0016020),Cellular Component:integral component of membrane (GO:0016021)	solute carrier family 4 (anion exchanger), member 1	--	ko04966 Collecting duct acid secretion	--	--	--
ENSMUSP00000006750.7	RUN domain containing 3A [Source:MGI SymbolAcc:MGI:1858752]	Rundc3a	1.06683	1.06414	1.08201	0.988934	1.00482	1.00194	1.07253	0.000611918	0.101024	Nonsignificant	None	--	--	--	--	--	--	--	--
ENSMUSP00000006764.7	adenine phosphoribosyl transferase [Source:MGI SymbolAcc:MGI:88061]	Aprt	1.00065	0.96934	1.01958	0.974278	1.002	1.05217	0.987161	0.65736	-0.0186434	Nonsignificant	None	1	Biological Process:nucleoside metabolic process (GO:0009116)	adenine phosphoribosyltransferase	2.4.2.7	ko00230 Purine metabolism ko01100 Metabolic pathways	Adenine/guanine phosphoribosyltransferase or related PRPP-binding protein	F	Nucleotide transport and metabolism ;
ENSMUSP00000006828.7	amyloid beta (A4) precursor-like protein 1 [Source:MGI SymbolAcc:MGI:88046]	Aplp1	1.05373	1.07961	1.07147	1.01152	0.983118	0.982914	1.07633	0.00341251	0.106114	Nonsignificant	None	3	Molecular Function:heparin binding (GO:0008201),Cellular Component:integral component of membrane (GO:0016021),Molecular Function:transition metal ion binding (GO:0046914)	amyloid-like protein 1	--	--	--	--	--
ENSMUSP00000006838.8	glutaminyl-tRNA synthetase [Source:MGI SymbolAcc:MGI:1915851]	Qars	0.956011	0.989672	0.992078	0.965298	0.982823	0.972679	1.00581	0.679272	0.00835366	Nonsignificant	None	8	Molecular Function:nucleotide binding (GO:0000166),Molecular Function:aminoacyl-tRNA ligase activity (GO:0004812),Molecular Function:glutamine-tRNA ligase activity (GO:0004819),Molecular Function:ATP binding (GO:0005524),Cellular Component:cytoplasm (GO:0005737),Biological Process:tRNA aminoacylation for protein translation (GO:0006418),Biological Process:glutaminyl-tRNA aminoacylation (GO:000642…	glutaminyl-tRNA synthetase	6.1.1.18	ko00970 Aminoacyl-tRNA biosynthesis ko01100 Metabolic pathways	Glutamyl- or glutaminyl-tRNA synthetase	J	Translation, ribosomal structure and biogenesis ;
ENSMUSP00000006851.8	glutamine-rich 1 [Source:MGI SymbolAcc:MGI:1916482]	Qrich1	1.08286	1.122	1.10829	0.925786	1.03918	1.02691	1.10738	0.0468941	0.147148	Nonsignificant	None	--	--	--	--	--	--	--	--
ENSMUSP00000006853.5	prolyl 4-hydroxylase, transmembrane (endoplasmic reticulum) [Source:MGI SymbolAcc:MGI:1921693]	P4htm	1.09417	1.17321	1.19339	0.920198	0.987723	0.964752	1.20472	0.00562725	0.268696	Significant	up	5	Molecular Function:iron ion binding (GO:0005506),Molecular Function:calcium ion binding (GO:0005509),Molecular Function:oxidoreductase activity (GO:0016491),Molecular Function:L-ascorbic acid binding (GO:0031418),Biological Process:oxidation-reduction process (GO:0055114)	hypoxia-inducible factor prolyl 4-hydroxylase	1.14.11.-	--	Proline 4-hydroxylase (includes Rps23 Pro-64 3,4-dihydroxylase Tpa1), contains SM-20 domain	JO	Translation, ribosomal structure and biogenesis ; Posttranslational modification, protein turnover, chaperones ;
ENSMUSP00000006854.7	ubiquitin specific peptidase 19 [Source:MGI SymbolAcc:MGI:1918722]	Usp19	1.02445	1.01612	0.973345	1.03279	1.0516	1.06647	0.956536	0.0700087	-0.0641087	Nonsignificant	None	2	Biological Process:protein deubiquitination (GO:0016579),Molecular Function:thiol-dependent ubiquitinyl hydrolase activity (GO:0036459)	ubiquitin carboxyl-terminal hydrolase 19	3.4.19.12	--	--	--	--
ENSMUSP00000006900.6	acyl-CoA thioesterase 13 [Source:MGI SymbolAcc:MGI:1914084]	Acot13	0.993475	0.917935	0.989056	1.05393	0.980847	1.04983	0.940305	0.146021	-0.0887986	Nonsignificant	None	--	--	acyl-coenzyme A thioesterase 13	3.1.2.-	--	Acyl-coenzyme A thioesterase PaaI, contains HGG motif	Q	Secondary metabolites biosynthesis, transport and catabolism ;
ENSMUSP00000006912.5	phosphatidylinositol-5-phosphate 4-kinase, type II, alpha [Source:MGI SymbolAcc:MGI:1298206]	Pip4k2a	0.962919	0.938038	0.916806	1.07996	0.98705	1.04522	0.905383	0.0313767	-0.1434	Nonsignificant	None	2	Molecular Function:phosphatidylinositol phosphate kinase activity (GO:0016307),Biological Process:phosphatidylinositol metabolic process (GO:0046488)	1-phosphatidylinositol-5-phosphate 4-kinase	2.7.1.149	ko00562 Inositol phosphate metabolism ko04070 Phosphatidylinositol signaling system ko04810 Regulation of actin cytoskeleton	--	--	--
ENSMUSP00000006914.9	beta-1,4-N-acetyl-galactosaminyl transferase 1 [Source:MGI SymbolAcc:MGI:1342057]	B4galnt1	1.02895	1.03172	1.01971	0.904747	1.0113	1.09364	1.02349	0.708773	0.033493	Nonsignificant	None	--	--	(N-Acetylneuraminyl)-galactosylglucosylceramide N-acetylgalactosaminyltransferase	2.4.1.92	ko00604 Glycosphingolipid biosynthesis - ganglio series ko01100 Metabolic pathways	Glycosyltransferase, GT2 family	G	Carbohydrate transport and metabolism ;
ENSMUSP00000006949.8	tryptophan hydroxylase 2 [Source:MGI SymbolAcc:MGI:2651811]	Tph2	0.848137	1.04095	1.05762	1.00907	0.989082	0.928465	1.00686	0.929859	0.00986719	Nonsignificant	None	6	Molecular Function:monooxygenase activity (GO:0004497),Molecular Function:iron ion binding (GO:0005506),Biological Process:metabolic process (GO:0008152),Biological Process:aromatic amino acid family metabolic process (GO:0009072),Molecular Function:amino acid binding (GO:0016597),Biological Process:oxidation-reduction process (GO:0055114)	tryptophan 5-monooxygenase	1.14.16.4	ko00380 Tryptophan metabolism ko00790 Folate biosynthesis ko01100 Metabolic pathways ko04726 Serotonergic synapse	Phenylalanine-4-hydroxylase	E	Amino acid transport and metabolism ;
ENSMUSP00000006991.7	hyperpolarization activated cyclic nucleotide gated potassium channel 1 [Source:MGI SymbolAcc:MGI:1096392]	Hcn1	1.03388	1.01798	0.949068	0.983788	0.993486	1.03933	0.994804	0.874974	-0.0075157	Nonsignificant	None	10	Molecular Function:ion channel activity (GO:0005216),Molecular Function:voltage-gated potassium channel activity (GO:0005249),Cellular Component:integral component of plasma membrane (GO:0005887),Biological Process:ion transport (GO:0006811),Biological Process:potassium ion transport (GO:0006813),Cellular Component:membrane (GO:0016020),Molecular Function:cAMP binding (GO:0030552),Biological Proc…	hyperpolarization activated cyclic nucleotide-gated potassium channel 1	--	--	Signal-transduction protein containing cAMP-binding, CBS, and nucleotidyltransferase domains	T	Signal transduction mechanisms ;
ENSMUSP00000007005.7	acetyl-Coenzyme A acetyltransferase 2 [Source:MGI SymbolAcc:MGI:87871]	Acat2	1.04244	1.03954	1.06123	0.976641	0.999351	0.933045	1.0805	0.0193064	0.111697	Nonsignificant	None	1	Biological Process:metabolic process (GO:0008152)	acetyl-CoA C-acetyltransferase	2.3.1.9	ko00071 Fatty acid degradation ko00072 Synthesis and degradation of ketone bodies ko00280 Valine, leucine and isoleucine degradation ko00310 Lysine degradation ko00380 Tryptophan metabolism ko00620 Pyruvate metabolism ko00630 Glyoxylate and dicarboxylate metabolism ko00640 Propanoate metabolism ko00650 Butanoate metabolism ko00900 Terpenoid backbone biosynthesis ko01100 Metabolic pathways ko01200…	Acetyl-CoA acetyltransferase	I	Lipid transport and metabolism ;
ENSMUSP00000007007.7	Wilms tumour 1-associating protein [Source:MGI SymbolAcc:MGI:1926395]	Wtap	1.02946	1.06791	1.07404	1.05022	1.07806	1.10589	0.980597	0.381276	-0.0282682	Nonsignificant	None	2	Cellular Component:nucleus (GO:0005634),Biological Process:mRNA methylation (GO:0080009)	--	--	--	--	--	--
ENSMUSP00000007012.4	superoxide dismutase 2, mitochondrial [Source:MGI SymbolAcc:MGI:98352]	Sod2	0.987142	0.938011	0.910581	1.0849	0.968341	1.01861	0.923135	0.123945	-0.115387	Nonsignificant	None	4	Molecular Function:superoxide dismutase activity (GO:0004784),Biological Process:superoxide metabolic process (GO:0006801),Molecular Function:metal ion binding (GO:0046872),Biological Process:oxidation-reduction process (GO:0055114)	superoxide dismutase, Fe-Mn family	1.15.1.1	ko04068 FoxO signaling pathway ko04146 Peroxisome ko04211 Longevity regulating pathway ko04213 Longevity regulating pathway - multiple species ko05016 Huntington's disease	Superoxide dismutase	P	Inorganic ion transport and metabolism ;
ENSMUSP00000007042.5	IK cytokine [Source:MGI SymbolAcc:MGI:1345142]	Ik	1.06304	1.04553	1.03788	0.94334	0.978122	0.975522	1.08611	0.00346652	0.119174	Nonsignificant	None	1	Cellular Component:nucleus (GO:0005634)	IK cytokine	--	--	--	--	--
ENSMUSP00000007139.4	eukaryotic translation initiation factor 1B [Source:MGI SymbolAcc:MGI:1916219]	Eif1b	1.02018	0.99851	0.983357	0.78203	0.969916	0.769194	1.19075	0.0713511	0.251872	Nonsignificant	None	2	Molecular Function:translation initiation factor activity (GO:0003743),Biological Process:translational initiation (GO:0006413)	translation initiation factor 1	--	ko03013 RNA transport	Translation initiation factor 1 (eIF-1/SUI1)	J	Translation, ribosomal structure and biogenesis ;
ENSMUSP00000007212.8	proteasome (prosome, macropain) 26S subunit, non-ATPase, 2 [Source:MGI SymbolAcc:MGI:1096584]	Psmd2	0.968121	0.968141	0.975431	0.95332	0.980058	0.96456	1.00475	0.602658	0.00683118	Nonsignificant	None	3	Cellular Component:proteasome complex (GO:0000502),Molecular Function:enzyme regulator activity (GO:0030234),Biological Process:regulation of protein catabolic process (GO:0042176)	26S proteasome regulatory subunit N1	--	ko03050 Proteasome ko05169 Epstein-Barr virus infection	--	--	--
ENSMUSP00000007216.8	adaptor-related protein complex 2, mu 1 subunit [Source:MGI SymbolAcc:MGI:1298405]	Ap2m1	0.953044	0.99102	1.00754	1.01154	1.01204	1.00233	0.975445	0.206419	-0.0358671	Nonsignificant	None	3	Biological Process:intracellular protein transport (GO:0006886),Biological Process:vesicle-mediated transport (GO:0016192),Cellular Component:clathrin adaptor complex (GO:0030131)	AP-2 complex subunit mu-1	--	ko04144 Endocytosis ko04721 Synaptic vesicle cycle ko04961 Endocrine and other factor-regulated calcium reabsorption ko05016 Huntington's disease	--	--	--
ENSMUSP00000007236.4	synaptogyrin 3 [Source:MGI SymbolAcc:MGI:1341881]	Syngr3	0.84597	0.966071	0.912828	1.02735	1.0222	1.05935	0.876473	0.0250294	-0.190218	Nonsignificant	None	1	Cellular Component:membrane (GO:0016020)	--	--	--	--	--	--
ENSMUSP00000007248.3	heat shock protein 1-like [Source:MGI SymbolAcc:MGI:96231]	Hspa1l	0.867635	0.904902	0.909518	1.08186	1.0735	1.20851	0.797314	0.00760297	-0.32678	Significant	down	--	--	heat shock 70kDa protein 1/2/6/8	--	ko03040 Spliceosome ko04010 MAPK signaling pathway ko04141 Protein processing in endoplasmic reticulum ko04144 Endocytosis ko04213 Longevity regulating pathway - multiple species ko04612 Antigen processing and presentation ko04915 Estrogen signaling pathway ko05134 Legionellosis ko05145 Toxoplasmosis ko05162 Measles ko05164 Influenza A ko05169 Epstein-Barr virus infection	Molecular chaperone DnaK (HSP70)	O	Posttranslational modification, protein turnover, chaperones ;
ENSMUSP00000007251.7	abhydrolase domain containing 16A [Source:MGI SymbolAcc:MGI:99476]	Abhd16a	0.970943	1.00468	1.01804	0.981478	1.04594	0.968622	0.999207	0.978589	-0.00114393	Nonsignificant	None	--	--	--	--	--	Fermentation-respiration switch protein FrsA, has esterase activity, DUF1100 family	T	Signal transduction mechanisms ;
ENSMUSP00000007255.6	dimethylarginine dimethylaminohydrolase 2 [Source:MGI SymbolAcc:MGI:1859016]	Ddah2	0.954838	1.04804	0.99326	1.09118	1.00794	1.08854	0.939917	0.172075	-0.0893944	Nonsignificant	None	4	Biological Process:citrulline metabolic process (GO:0000052),Biological Process:arginine catabolic process (GO:0006527),Molecular Function:dimethylargininase activity (GO:0016403),Biological Process:positive regulation of nitric oxide biosynthetic process (GO:0045429)	dimethylargininase	3.5.3.18	--	N-Dimethylarginine dimethylaminohydrolase	E	Amino acid transport and metabolism ;
ENSMUSP00000007257.9	chloride intracellular channel 1 [Source:MGI SymbolAcc:MGI:2148924]	Clic1	1.17287	1.09917	1.1669	0.796701	0.923573	0.883297	1.32085	0.00326305	0.40147	Significant	up	4	Molecular Function:chloride channel activity (GO:0005254),Molecular Function:protein binding (GO:0005515),Biological Process:chloride transport (GO:0006821),Biological Process:regulation of cell cycle (GO:0051726)	chloride intracellular channel protein 1	--	--	Glutathione S-transferase	O	Posttranslational modification, protein turnover, chaperones ;
ENSMUSP00000007266.7	LSM2 homolog, U6 small nuclear RNA and mRNA degradation associated [Source:MGI SymbolAcc:MGI:90676]	Lsm2	0.98813	1.00065	0.985232	0.98106	0.966057	1.02504	1.00063	0.974563	0.000904687	Nonsignificant	None	1	Biological Process:mRNA processing (GO:0006397)	U6 snRNA-associated Sm-like protein LSm2	--	ko03018 RNA degradation ko03040 Spliceosome	--	--	--
ENSMUSP00000007444.7	STE20-related kinase adaptor alpha [Source:MGI SymbolAcc:MGI:1919399]	Strada	0.927264	0.870691	0.900379	1.04338	1.03056	1.00971	0.875047	0.00252575	-0.192568	Nonsignificant	None	3	Molecular Function:protein kinase activity (GO:0004672),Molecular Function:ATP binding (GO:0005524),Biological Process:protein phosphorylation (GO:0006468)	STE20-related kinase adapter protein alpha	--	ko04150 mTOR signaling pathway ko04152 AMPK signaling pathway	Serine/threonine protein kinase	T	Signal transduction mechanisms ;
ENSMUSP00000007482.6	mitochondrial ribosomal protein L49 [Source:MGI SymbolAcc:MGI:108180]	Mrpl49	1.01497	0.944469	1.00299	1.01423	1.05879	1.00417	0.962709	0.236564	-0.0548278	Nonsignificant	None	4	Molecular Function:structural constituent of ribosome (GO:0003735),Cellular Component:intracellular (GO:0005622),Cellular Component:ribosome (GO:0005840),Biological Process:translation (GO:0006412)	large subunit ribosomal protein L49	--	--	--	--	--
ENSMUSP00000007602.8	mannose-6-phosphate receptor, cation dependent [Source:MGI SymbolAcc:MGI:96904]	M6pr	0.977167	0.984111	0.923913	0.998514	0.999469	1.02265	0.955161	0.0933755	-0.0661839	Nonsignificant	None	5	Cellular Component:lytic vacuole (GO:0000323),Molecular Function:mannose binding (GO:0005537),Molecular Function:mannose transmembrane transporter activity (GO:0015578),Biological Process:mannose transport (GO:0015761),Cellular Component:integral component of membrane (GO:0016021)	cation-dependent mannose-6-phosphate receptor	--	ko04142 Lysosome ko04145 Phagosome	--	--	--
ENSMUSP00000007708.7	protein phosphatase 2, regulatory subunit A, alpha [Source:MGI SymbolAcc:MGI:1926334]	Ppp2r1a	0.974319	0.980325	0.967979	1.02421	1.00175	0.996476	0.966973	0.022586	-0.0484527	Nonsignificant	None	3	Molecular Function:protein binding (GO:0005515),Biological Process:protein complex assembly (GO:0006461),Molecular Function:protein phosphatase regulator activity (GO:0019888)	serine/threonine-protein phosphatase 2A regulatory subunit A	--	ko03015 mRNA surveillance pathway ko04071 Sphingolipid signaling pathway ko04114 Oocyte meiosis ko04151 PI3K-Akt signaling pathway ko04152 AMPK signaling pathway ko04261 Adrenergic signaling in cardiomyocytes ko04350 TGF-beta signaling pathway ko04390 Hippo signaling pathway ko04530 Tight junction ko04728 Dopaminergic synapse ko04730 Long-term depression ko05142 Chagas disease (American trypanoso…	HEAT repeat	R	General function prediction only ;
ENSMUSP00000007738.9	hyaluronan and proteoglycan link protein 4 [Source:MGI SymbolAcc:MGI:2679531]	Hapln4	0.977835	0.992734	0.941392	1.06278	0.944351	1.01448	0.963711	0.386179	-0.0533278	Nonsignificant	None	3	Molecular Function:protein binding (GO:0005515),Molecular Function:hyaluronic acid binding (GO:0005540),Biological Process:cell adhesion (GO:0007155)	hyaluronan and proteoglycan link protein 4	--	--	--	--	--
ENSMUSP00000007747.8	dihydrouridine synthase 3-like (S. cerevisiae) [Source:MGI SymbolAcc:MGI:2147092]	Dus3l	0.961475	1.04565	0.943929	0.970383	1.07837	1.09219	0.939543	0.271628	-0.0899686	Nonsignificant	None	5	Biological Process:tRNA processing (GO:0008033),Molecular Function:tRNA dihydrouridine synthase activity (GO:0017150),Molecular Function:metal ion binding (GO:0046872),Molecular Function:flavin adenine dinucleotide binding (GO:0050660),Biological Process:oxidation-reduction process (GO:0055114)	tRNA-dihydrouridine synthase 3	1.3.1.89	--	tRNA-dihydrouridine synthase	J	Translation, ribosomal structure and biogenesis ;
ENSMUSP00000007797.4	gamma-aminobutyric acid (GABA) A receptor, subunit beta 2 [Source:MGI SymbolAcc:MGI:95620]	Gabrb2	1.00929	1.03991	1.05309	0.97893	1.02298	0.928207	1.05876	0.13111	0.0823789	Nonsignificant	None	7	Molecular Function:GABA-A receptor activity (GO:0004890),Molecular Function:ion channel activity (GO:0005216),Molecular Function:extracellular ligand-gated ion channel activity (GO:0005230),Biological Process:transport (GO:0006810),Biological Process:ion transport (GO:0006811),Cellular Component:membrane (GO:0016020),Cellular Component:integral component of membrane (GO:0016021)	gamma-aminobutyric acid receptor subunit beta	--	ko04080 Neuroactive ligand-receptor interaction ko04723 Retrograde endocannabinoid signaling ko04726 Serotonergic synapse ko04727 GABAergic synapse ko05032 Morphine addiction ko05033 Nicotine addiction	Uncharacterized conserved protein	X	Mobilome: prophages, transposons;
ENSMUSP00000007799.6	caveolin 1, caveolae protein [Source:MGI SymbolAcc:MGI:102709]	Cav1	0.982585	1.06911	1.04782	0.95266	1.03068	1.09411	1.00717	0.88675	0.0103088	Nonsignificant	None	1	Biological Process:caveola assembly (GO:0070836)	caveolin 1	--	ko04144 Endocytosis ko04510 Focal adhesion ko05100 Bacterial invasion of epithelial cells ko05205 Proteoglycans in cancer ko05416 Viral myocarditis ko05418 Fluid shear stress and atherosclerosis	--	--	--
ENSMUSP00000007803.5	BCL2-like 1 [Source:MGI SymbolAcc:MGI:88139]	Bcl2l1	1.02165	0.928281	0.950609	1.01343	0.971079	0.881219	1.01215	0.821135	0.0174217	Nonsignificant	None	1	Biological Process:regulation of apoptotic process (GO:0042981)	Bcl-2-like 1 (apoptosis regulator Bcl-X)	--	ko01521 EGFR tyrosine kinase inhibitor resistance ko01524 Platinum drug resistance ko04014 Ras signaling pathway ko04064 NF-kappa B signaling pathway ko04137 Mitophagy - animal ko04140 Autophagy - animal ko04151 PI3K-Akt signaling pathway ko04210 Apoptosis ko04215 Apoptosis - multiple species ko04621 NOD-like receptor signaling pathway ko04630 Jak-STAT signaling pathway ko05014 Amyotrophic latera…	--	--	--
ENSMUSP00000007814.8	KH-type splicing regulatory protein [Source:MGI SymbolAcc:MGI:1336214]	Khsrp	0.948837	0.946469	0.917359	0.960409	0.962148	1.09591	0.93182	0.210203	-0.101877	Nonsignificant	None	2	Molecular Function:nucleic acid binding (GO:0003676),Molecular Function:RNA binding (GO:0003723)	far upstream element-binding protein	--	--	--	--	--
ENSMUSP00000007865.5	coiled-coil domain containing 124 [Source:MGI SymbolAcc:MGI:1916403]	Ccdc124	1.03189	0.991678	0.923939	0.98794	1.03084	1.04947	0.960648	0.330747	-0.0579199	Nonsignificant	None	--	--	--	--	--	--	--	--
ENSMUSP00000007959.8	ras homolog family member A [Source:MGI SymbolAcc:MGI:1096342]	Rhoa	0.997115	1.03074	1.01817	1.01508	1.00879	0.960575	1.02063	0.358765	0.0294634	Nonsignificant	None	2	Molecular Function:GTP binding (GO:0005525),Biological Process:small GTPase mediated signal transduction (GO:0007264)	Ras homolog gene family, member A	--	ko04014 Ras signaling pathway ko04015 Rap1 signaling pathway ko04022 cGMP-PKG signaling pathway ko04024 cAMP signaling pathway ko04062 Chemokine signaling pathway ko04071 Sphingolipid signaling pathway ko04072 Phospholipase D signaling pathway ko04144 Endocytosis ko04150 mTOR signaling pathway ko04270 Vascular smooth muscle contraction ko04310 Wnt signaling pathway ko04350 TGF-beta signaling path…	GTPase SAR1 family domain	R	General function prediction only ;
ENSMUSP00000007980.6	heterogeneous nuclear ribonucleoprotein A0 [Source:MGI SymbolAcc:MGI:1924384]	Hnrnpa0	0.913892	0.936329	0.915541	0.968017	0.996407	1.11239	0.898903	0.0813913	-0.153762	Nonsignificant	None	1	Molecular Function:nucleic acid binding (GO:0003676)	heterogeneous nuclear ribonucleoprotein A0	--	--	RNA recognition motif (RRM) domain	J	Translation, ribosomal structure and biogenesis ;
ENSMUSP00000008036.7	ribosomal protein, large, P1 [Source:MGI SymbolAcc:MGI:1927099]	Rplp1	1.13296	1.05253	1.0086	1.04276	1.11117	1.12614	0.973791	0.55507	-0.0383165	Nonsignificant	None	--	--	large subunit ribosomal protein LP1	--	ko03010 Ribosome	--	--	--
ENSMUSP00000008052.6	3-hydroxymethyl-3-methylglutaryl-Coenzyme A lyase-like 1 [Source:MGI SymbolAcc:MGI:2446108]	Hmgcll1	0.971175	1.02714	1.02282	1.13204	1.02082	1.02256	0.951413	0.277465	-0.071856	Nonsignificant	None	4	Molecular Function:catalytic activity (GO:0003824),Molecular Function:hydroxymethylglutaryl-CoA lyase activity (GO:0004419),Cellular Component:membrane (GO:0016020),Biological Process:ketone body biosynthetic process (GO:0046951)	hydroxymethylglutaryl-CoA lyase	4.1.3.4	ko00072 Synthesis and degradation of ketone bodies ko00280 Valine, leucine and isoleucine degradation ko00650 Butanoate metabolism ko01100 Metabolic pathways ko04146 Peroxisome	Isopropylmalate/homocitrate/citramalate synthases	E	Amino acid transport and metabolism ;
ENSMUSP00000008088.7	tetratricopeptide repeat domain 9B [Source:MGI SymbolAcc:MGI:1920282]	Ttc9b	0.957726	0.958168	0.985236	0.998425	1.09275	1.13172	0.900163	0.0574839	-0.151741	Nonsignificant	None	1	Molecular Function:protein binding (GO:0005515)	--	--	--	--	--	--
ENSMUSP00000008297.4	calsyntenin 3 [Source:MGI SymbolAcc:MGI:2178323]	Clstn3	1.11721	1.05911	1.10443	0.95345	0.903242	0.902044	1.18922	0.00205918	0.250018	Nonsignificant	None	3	Molecular Function:calcium ion binding (GO:0005509),Biological Process:homophilic cell adhesion via plasma membrane adhesion molecules (GO:0007156),Cellular Component:membrane (GO:0016020)	--	--	--	--	--	--
ENSMUSP00000008477.6	U2 small nuclear ribonucleoprotein B [Source:MGI SymbolAcc:MGI:104805]	Snrpb2	0.912086	0.939358	0.958123	0.949798	0.999649	1.03362	0.941837	0.105712	-0.0864506	Nonsignificant	None	1	Molecular Function:nucleic acid binding (GO:0003676)	U2 small nuclear ribonucleoprotein B''	--	ko03040 Spliceosome	--	--	--
ENSMUSP00000008517.6	pre-mRNA processing factor 31 [Source:MGI SymbolAcc:MGI:1916238]	Prpf31	0.975429	0.946401	0.916631	0.914082	0.987527	1.04021	0.964866	0.441004	-0.0515998	Nonsignificant	None	2	Biological Process:spliceosomal tri-snRNP complex assembly (GO:0000244),Cellular Component:U4/U6 x U5 tri-snRNP complex (GO:0046540)	U4/U6 small nuclear ribonucleoprotein PRP31	--	ko03040 Spliceosome	RNA processing factor Prp31, contains Nop domain	J	Translation, ribosomal structure and biogenesis ;
ENSMUSP00000008537.8	calcium regulated heat stable protein 1 [Source:MGI SymbolAcc:MGI:1196368]	Carhsp1	1.02125	1.05039	1.03487	1.12352	1.01893	1.11395	0.953973	0.220349	-0.0679799	Nonsignificant	None	2	Molecular Function:nucleic acid binding (GO:0003676),Molecular Function:DNA binding (GO:0003677)	--	--	--	Cold shock protein, CspA family	K	Transcription ;
ENSMUSP00000008579.7	retinol dehydrogenase 13 (all-trans and 9-cis) [Source:MGI SymbolAcc:MGI:1918732]	Rdh13	0.986652	1.04375	1.00107	0.952141	1.03341	1.06196	0.994739	0.892408	-0.00761045	Nonsignificant	None	--	--	retinol dehydrogenase 13	1.1.1.300	--	NAD(P)-dependent dehydrogenase, short-chain alcohol dehydrogenase family	IQR	Lipid transport and metabolism ; Secondary metabolites biosynthesis, transport and catabolism ; General function prediction only ;
ENSMUSP00000008748.6	ubiquilin 4 [Source:MGI SymbolAcc:MGI:2150152]	Ubqln4	0.970717	1.0134	0.968098	1.03984	1.06094	1.08963	0.925338	0.0181892	-0.111948	Nonsignificant	None	1	Molecular Function:protein binding (GO:0005515)	ubiquilin	--	ko04141 Protein processing in endoplasmic reticulum	--	--	--
ENSMUSP00000008812.7	ribosomal protein S18 [Source:MGI SymbolAcc:MGI:98146]	Rps18	1.0424	0.989482	0.955901	0.935261	1.05871	1.16792	0.944937	0.464063	-0.0817098	Nonsignificant	None	5	Molecular Function:RNA binding (GO:0003723),Molecular Function:structural constituent of ribosome (GO:0003735),Cellular Component:intracellular (GO:0005622),Cellular Component:ribosome (GO:0005840),Biological Process:translation (GO:0006412)	small subunit ribosomal protein S18e	--	ko03010 Ribosome	Ribosomal protein S13	J	Translation, ribosomal structure and biogenesis ;
ENSMUSP00000008991.6	spectrin beta, non-erythrocytic 2 [Source:MGI SymbolAcc:MGI:1313261]	Sptbn2	1.00363	0.949116	0.951278	0.924653	1.02613	1.01187	0.98021	0.619629	-0.0288368	Nonsignificant	None	2	Molecular Function:protein binding (GO:0005515),Molecular Function:phospholipid binding (GO:0005543)	spectrin beta	--	--	--	--	--
ENSMUSP00000008999.5	histone deacetylase 5 [Source:MGI SymbolAcc:MGI:1333784]	Hdac5	1.05333	1.04908	1.03817	1.08577	1.01828	1.01018	1.00846	0.736927	0.0121528	Nonsignificant	None	4	Molecular Function:histone deacetylase activity (GO:0004407),Cellular Component:nucleus (GO:0005634),Cellular Component:cytoplasm (GO:0005737),Biological Process:histone deacetylation (GO:0016575)	histone deacetylase 4/5	3.5.1.98	ko04371 Apelin signaling pathway ko05034 Alcoholism ko05165 Human papillomavirus infection ko05169 Epstein-Barr virus infection ko05203 Viral carcinogenesis	Acetoin utilization deacetylase AcuC or a related deacetylase	BQ	Chromatin structure and dynamics ; Secondary metabolites biosynthesis, transport and catabolism ;
ENSMUSP00000009003.7	v-ral simian leukemia viral oncogene A (ras related) [Source:MGI SymbolAcc:MGI:1927243]	Rala	0.954941	0.976163	0.97303	1.02191	1.00669	0.986943	0.963055	0.0372513	-0.0543092	Nonsignificant	None	7	Molecular Function:GTPase activity (GO:0003924),Molecular Function:GTP binding (GO:0005525),Cellular Component:plasma membrane (GO:0005886),Biological Process:signal transduction (GO:0007165),Biological Process:small GTPase mediated signal transduction (GO:0007264),Biological Process:Ras protein signal transduction (GO:0007265),Cellular Component:membrane (GO:0016020)	Ras-related protein Ral-A	--	ko04014 Ras signaling pathway ko04015 Rap1 signaling pathway ko04072 Phospholipase D signaling pathway ko05200 Pathways in cancer ko05210 Colorectal cancer ko05212 Pancreatic cancer	GTPase SAR1 family domain	R	General function prediction only ;
ENSMUSP00000009039.5	ribosomal protein L30 [Source:MGI SymbolAcc:MGI:98037]	Rpl30	1.00804	0.982697	0.975834	0.887026	0.94063	0.905468	1.08541	0.0136865	0.118244	Nonsignificant	None	4	Molecular Function:structural constituent of ribosome (GO:0003735),Cellular Component:intracellular (GO:0005622),Cellular Component:ribosome (GO:0005840),Biological Process:translation (GO:0006412)	large subunit ribosomal protein L30e	--	ko03010 Ribosome	Ribosomal protein L30E	J	Translation, ribosomal structure and biogenesis ;
ENSMUSP00000009099.6	metastasis associated 1 [Source:MGI SymbolAcc:MGI:2150037]	Mta1	1.0447	1.02808	1.03176	1.01425	1.08374	1.18475	0.945718	0.352823	-0.0805175	Nonsignificant	None	3	Molecular Function:chromatin binding (GO:0003682),Molecular Function:zinc ion binding (GO:0008270),Molecular Function:sequence-specific DNA binding (GO:0043565)	metastasis-associated protein MTA	--	--	--	--	--
ENSMUSP00000009157.3	dynein light chain LC8-type 1 [Source:MGI SymbolAcc:MGI:1861457]	Dynll1	1.15843	1.06306	1.07398	0.995118	1.12799	0.937012	1.07691	0.287866	0.106893	Nonsignificant	None	2	Biological Process:microtubule-based process (GO:0007017),Cellular Component:dynein complex (GO:0030286)	dynein light chain LC8-type	--	ko04962 Vasopressin-regulated water reabsorption	--	--	--
ENSMUSP00000009234.9	adaptor protein complex AP-1, beta 1 subunit [Source:MGI SymbolAcc:MGI:1096368]	Ap1b1	0.987139	0.991748	1.00319	1.04084	0.997488	1.00708	0.979202	0.205672	-0.0303213	Nonsignificant	None	5	Molecular Function:protein binding (GO:0005515),Biological Process:intracellular protein transport (GO:0006886),Biological Process:vesicle-mediated transport (GO:0016192),Cellular Component:membrane coat (GO:0030117),Cellular Component:clathrin adaptor complex (GO:0030131)	AP-1 complex subunit beta-1	--	ko04142 Lysosome	Predicted NTPase, NACHT family domain	T	Signal transduction mechanisms ;
ENSMUSP00000009256.2	BCL2-like 13 (apoptosis facilitator) [Source:MGI SymbolAcc:MGI:2136959]	Bcl2l13	0.976888	1.02831	0.971315	0.950261	0.970475	1.01218	1.01486	0.602271	0.0212842	Nonsignificant	None	1	Biological Process:regulation of apoptotic process (GO:0042981)	Bcl-2-like protein 13	--	ko04137 Mitophagy - animal ko05134 Legionellosis	--	--	--
ENSMUSP00000009435.5	pituitary tumor-transforming 1 interacting protein [Source:MGI SymbolAcc:MGI:2652132]	Pttg1ip	1.23775	1.09634	1.25718	0.92253	0.939946	0.920328	1.29053	0.0319887	0.367959	Significant	up	--	--	--	--	--	--	--	--
ENSMUSP00000009538.5	synapsin II [Source:MGI SymbolAcc:MGI:103020]	Syn2	0.950935	1.02798	0.986898	1.03645	0.987884	1.00643	0.978569	0.457784	-0.0312541	Nonsignificant	None	2	Biological Process:neurotransmitter secretion (GO:0007269),Cellular Component:synaptic vesicle (GO:0008021)	synapsin	--	--	Glutathione synthase/RimK-type ligase, ATP-grasp superfamily	HJ	Coenzyme transport and metabolism ; Translation, ribosomal structure and biogenesis ;
ENSMUSP00000009679.4	RNA (guanine-7-) methyltransferase [Source:MGI SymbolAcc:MGI:1915147]	Rnmt	0.985979	0.993825	0.971387	0.965228	1.02268	0.987046	0.992013	0.682462	-0.0115684	Nonsignificant	None	--	--	mRNA (guanine-N7-)-methyltransferase	2.1.1.56	ko03015 mRNA surveillance pathway	--	--	--
ENSMUSP00000009699.9	cyclin-dependent kinase 9 (CDC2-related kinase) [Source:MGI SymbolAcc:MGI:1328368]	Cdk9	1.00531	1.02136	1.08201	0.90678	0.905085	1.28983	1.00226	0.986555	0.00325049	Nonsignificant	None	3	Molecular Function:protein kinase activity (GO:0004672),Molecular Function:ATP binding (GO:0005524),Biological Process:protein phosphorylation (GO:0006468)	--	--	ko05202 Transcriptional misregulation in cancer	Forkhead associated (FHA) domain, binds pSer, pThr, pTyr	T	Signal transduction mechanisms ;
ENSMUSP00000009727.5	synaptogyrin 1 [Source:MGI SymbolAcc:MGI:1328323]	Syngr1	1.01041	0.965499	1.0127	1.0277	1.01605	1.00563	0.980071	0.290296	-0.0290412	Nonsignificant	None	1	Cellular Component:membrane (GO:0016020)	--	--	--	--	--	--
ENSMUSP00000009774.9	protein phosphatase 2 (formerly 2A), catalytic subunit, beta isoform [Source:MGI SymbolAcc:MGI:1321161]	Ppp2cb	0.985798	0.983393	1.00567	1.06768	1.08024	1.06476	0.925976	0.000738848	-0.110954	Nonsignificant	None	1	Molecular Function:hydrolase activity (GO:0016787)	serine/threonine-protein phosphatase 2A catalytic subunit	3.1.3.16	ko03015 mRNA surveillance pathway ko04071 Sphingolipid signaling pathway ko04114 Oocyte meiosis ko04136 Autophagy - other ko04140 Autophagy - animal ko04151 PI3K-Akt signaling pathway ko04152 AMPK signaling pathway ko04261 Adrenergic signaling in cardiomyocytes ko04350 TGF-beta signaling pathway ko04390 Hippo signaling pathway ko04530 Tight junction ko04728 Dopaminergic synapse ko04730 Long-term …	Diadenosine tetraphosphatase ApaH/serine/threonine protein phosphatase, PP2A family	T	Signal transduction mechanisms ;
ENSMUSP00000010007.8	succinate dehydrogenase complex, subunit B, iron sulfur (Ip) [Source:MGI SymbolAcc:MGI:1914930]	Sdhb	0.98202	0.987203	0.992423	0.97481	0.989813	0.951889	1.01548	0.258399	0.0221551	Nonsignificant	None	2	Molecular Function:electron carrier activity (GO:0009055),Molecular Function:iron-sulfur cluster binding (GO:0051536)	succinate dehydrogenase (ubiquinone) iron-sulfur subunit	1.3.5.1	ko00020 Citrate cycle (TCA cycle) ko00190 Oxidative phosphorylation ko01100 Metabolic pathways ko01200 Carbon metabolism ko04932 Non-alcoholic fatty liver disease (NAFLD) ko05010 Alzheimer's disease ko05012 Parkinson's disease ko05016 Huntington's disease	Succinate dehydrogenase/fumarate reductase, Fe-S protein subunit	C	Energy production and conversion ;
ENSMUSP00000010038.3	synaptosomal-associated protein, 47 [Source:MGI SymbolAcc:MGI:1915076]	Snap47	0.998331	1.01026	0.978944	1.00876	1.0128	1.0027	0.987855	0.270611	-0.0176283	Nonsignificant	None	1	Molecular Function:protein binding (GO:0005515)	synaptosomal-associated protein 47	--	--	--	--	--
ENSMUSP00000010049.4	3-ketodihydrosphingosine reductase [Source:MGI SymbolAcc:MGI:1918000]	Kdsr	1.00461	1.0262	1.06114	1.03902	1.03111	1.01903	1.00091	0.959975	0.00130608	Nonsignificant	None	--	--	3-dehydrosphinganine reductase	1.1.1.102	ko00600 Sphingolipid metabolism ko01100 Metabolic pathways	Short-chain dehydrogenase	R	General function prediction only ;
ENSMUSP00000010198.3	tumor suppressor 2, mitochondrial calcium regulator [Source:MGI SymbolAcc:MGI:1931086]	Tusc2	1.08173	1.08469	1.04552	1.12225	1.1244	1.07814	0.966057	0.127993	-0.0498205	Nonsignificant	None	--	--	--	--	--	--	--	--
ENSMUSP00000010208.8	solute carrier family 38, member 3 [Source:MGI SymbolAcc:MGI:1923507]	Slc38a3	1.01834	1.04933	0.915667	0.947783	0.971595	1.05832	1.0019	0.973144	0.0027323	Nonsignificant	None	--	--	solute carrier family 38 (sodium-coupled neutral amino acid transporter), member 3	--	ko04724 Glutamatergic synapse ko04727 GABAergic synapse ko04964 Proximal tubule bicarbonate reclamation	--	--	--
ENSMUSP00000010241.6	nuclear RNA export factor 1 [Source:MGI SymbolAcc:MGI:1858330]	Nxf1	1.04064	1.15697	1.12032	0.936922	0.999766	0.986932	1.13487	0.0287823	0.182527	Nonsignificant	None	8	Molecular Function:RNA binding (GO:0003723),Molecular Function:protein binding (GO:0005515),Cellular Component:intracellular (GO:0005622),Cellular Component:nucleus (GO:0005634),Cellular Component:cytoplasm (GO:0005737),Biological Process:mRNA export from nucleus (GO:0006406),Biological Process:transport (GO:0006810),Biological Process:mRNA transport (GO:0051028)	nuclear RNA export factor	--	ko03008 Ribosome biogenesis in eukaryotes ko03013 RNA transport ko03015 mRNA surveillance pathway ko05164 Influenza A ko05168 Herpes simplex infection	--	--	--
ENSMUSP00000010254.9	syntaxin 5A [Source:MGI SymbolAcc:MGI:1928483]	Stx5a	0.959928	0.969634	0.963673	1.01295	1.00014	0.968036	0.970516	0.0984597	-0.0431754	Nonsignificant	None	1	Molecular Function:protein binding (GO:0005515)	syntaxin 5	--	ko04130 SNARE interactions in vesicular transport	--	--	--
ENSMUSP00000010278.5	WD repeat domain 77 [Source:MGI SymbolAcc:MGI:1917715]	Wdr77	0.988622	1.00177	0.993596	0.974513	0.971812	1.00937	1.00957	0.498468	0.0137469	Nonsignificant	None	1	Molecular Function:protein binding (GO:0005515)	methylosome protein 50	--	--	WD40 repeat	R	General function prediction only ;
ENSMUSP00000010348.5	ferredoxin 2 [Source:MGI SymbolAcc:MGI:1915415]	Fdx2	0.977903	1.05139	1.0519	1.03449	1.07382	1.04932	0.97579	0.400673	-0.0353581	Nonsignificant	None	2	Molecular Function:electron carrier activity (GO:0009055),Molecular Function:iron-sulfur cluster binding (GO:0051536)	ferredoxin-2, mitochondrial	--	--	Ferredoxin	C	Energy production and conversion ;
ENSMUSP00000010421.6	RIKEN cDNA 2610507B11 gene [Source:MGI SymbolAcc:MGI:1919753]	2610507B11Rik	0.870629	1.01437	0.966137	1.08105	1.04905	1.05691	0.894613	0.0610466	-0.160664	Nonsignificant	None	--	--	--	--	--	--	--	--
ENSMUSP00000010434.7	expressed sequence AI597479 [Source:MGI SymbolAcc:MGI:2138299]	AI597479	0.898749	0.998115	0.949632	1.06115	1.05935	1.16067	0.867524	0.030315	-0.205025	Nonsignificant	None	2	Biological Process:embryonic morphogenesis (GO:0048598),Cellular Component:tRNA-splicing ligase complex (GO:0072669)	ashwin	--	--	--	--	--
ENSMUSP00000010520.8	neural precursor cell expressed, developmentally down-regulated gene 8 [Source:MGI SymbolAcc:MGI:97301]	Nedd8	0.920192	0.921569	0.914681	1.04947	1.02917	1.13131	0.85872	0.0395579	-0.21974	Nonsignificant	None	1	Molecular Function:protein binding (GO:0005515)	ubiquitin-like protein Nedd8	--	--	Ubiquitin	O	Posttranslational modification, protein turnover, chaperones ;
ENSMUSP00000010536.8	golgi SNAP receptor complex member 1 [Source:MGI SymbolAcc:MGI:1858260]	Gosr1	1.00462	0.989028	0.961512	0.988612	1.02238	1.02644	0.972914	0.189993	-0.0396158	Nonsignificant	None	4	Cellular Component:Golgi membrane (GO:0000139),Cellular Component:cis-Golgi network (GO:0005801),Biological Process:ER to Golgi vesicle-mediated transport (GO:0006888),Cellular Component:integral component of membrane (GO:0016021)	golgi SNAP receptor complex member 1	--	ko04130 SNARE interactions in vesicular transport	--	--	--
ENSMUSP00000010807.4	fatty acid desaturase 1 [Source:MGI SymbolAcc:MGI:1923517]	Fads1	0.998646	1.05101	1.01907	0.97019	1.00055	0.980703	1.03974	0.091089	0.0562191	Nonsignificant	None	1	Biological Process:lipid metabolic process (GO:0006629)	acyl-CoA (8-3)-desaturase (Delta-5 desaturase)	1.14.19.44	ko01040 Biosynthesis of unsaturated fatty acids ko01212 Fatty acid metabolism	Fatty acid desaturase	I	Lipid transport and metabolism ;
ENSMUSP00000010899.7	cysteinyl-tRNA synthetase [Source:MGI SymbolAcc:MGI:1351477]	Cars	1.01685	1.00481	1.01593	0.971585	1.01601	0.984042	1.0222	0.185939	0.0316724	Nonsignificant	None	--	--	cysteinyl-tRNA synthetase	6.1.1.16	ko00970 Aminoacyl-tRNA biosynthesis	Cysteinyl-tRNA synthetase	J	Translation, ribosomal structure and biogenesis ;
ENSMUSP00000011055.6	APAF1 interacting protein [Source:MGI SymbolAcc:MGI:1926788]	Apip	1.04174	1.01395	1.05815	0.997642	0.993634	1.00224	1.0402	0.0379127	0.0568568	Nonsignificant	None	3	Cellular Component:cytoplasm (GO:0005737),Biological Process:L-methionine biosynthetic process from methylthioadenosine (GO:0019509),Molecular Function:metal ion binding (GO:0046872)	methylthioribulose-1-phosphate dehydratase	4.2.1.109	ko00270 Cysteine and methionine metabolism ko01100 Metabolic pathways	Ribulose-5-phosphate 4-epimerase/Fuculose-1-phosphate aldolase	G	Carbohydrate transport and metabolism ;
ENSMUSP00000011058.2	pyruvate dehydrogenase complex, component X [Source:MGI SymbolAcc:MGI:1351627]	Pdhx	0.957848	0.950358	0.945638	1.00617	0.954315	0.969423	0.97404	0.183874	-0.0379471	Nonsignificant	None	1	Biological Process:metabolic process (GO:0008152)	dihydrolipoamide dehydrogenase-binding protein of pyruvate dehydrogenase complex	--	ko01100 Metabolic pathways	Pyruvate/2-oxoglutarate dehydrogenase complex, dihydrolipoamide acyltransferase (E2) component	C	Energy production and conversion ;
ENSMUSP00000011450.6	SURP and G patch domain containing 1 [Source:MGI SymbolAcc:MGI:1917866]	Sugp1	0.86191	0.920483	0.997515	1.18803	0.962901	1.04216	0.870602	0.14713	-0.199914	Nonsignificant	None	3	Molecular Function:nucleic acid binding (GO:0003676),Molecular Function:RNA binding (GO:0003723),Biological Process:RNA processing (GO:0006396)	splicing factor 4	--	--	--	--	--
ENSMUSP00000011492.8	acyl-Coenzyme A dehydrogenase family, member 9 [Source:MGI SymbolAcc:MGI:1914272]	Acad9	0.94875	1.01054	0.970375	1.01418	1.00036	1.02943	0.96245	0.12885	-0.0552161	Nonsignificant	None	4	Molecular Function:acyl-CoA dehydrogenase activity (GO:0003995),Biological Process:metabolic process (GO:0008152),Molecular Function:flavin adenine dinucleotide binding (GO:0050660),Biological Process:oxidation-reduction process (GO:0055114)	acyl-CoA dehydrogenase family member 9	1.3.99.-	--	Acyl-CoA dehydrogenase related to the alkylation response protein AidB	I	Lipid transport and metabolism ;
ENSMUSP00000011526.4	dihydrodiol dehydrogenase (dimeric) [Source:MGI SymbolAcc:MGI:1919005]	Dhdh	1.02921	1.0521	1.07593	1.09148	1.05889	1.07686	0.97831	0.229115	-0.0316364	Nonsignificant	None	1	Molecular Function:oxidoreductase activity (GO:0016491)	--	--	ko00040 Pentose and glucuronate interconversions ko00980 Metabolism of xenobiotics by cytochrome P450	Predicted dehydrogenase	R	General function prediction only ;
ENSMUSP00000011733.8	fibronectin type 3 and SPRY domain-containing protein [Source:MGI SymbolAcc:MGI:1934858]	Fsd1	0.976499	1.01943	1.01134	1.04323	0.987467	0.952457	1.00808	0.798957	0.0116148	Nonsignificant	None	2	Molecular Function:protein binding (GO:0005515),Cellular Component:intracellular (GO:0005622)	--	--	--	--	--	--
ENSMUSP00000011895.7	spectrin beta, non-erythrocytic 4 [Source:MGI SymbolAcc:MGI:1890574]	Sptbn4	0.980196	1.00367	0.989241	1.08173	1.01484	1.03394	0.949717	0.0671622	-0.0744309	Nonsignificant	None	2	Molecular Function:protein binding (GO:0005515),Molecular Function:phospholipid binding (GO:0005543)	spectrin beta	--	--	--	--	--
ENSMUSP00000011896.6	phosphoglycerate mutase 1 [Source:MGI SymbolAcc:MGI:97552]	Pgam1	0.995391	0.970899	0.991512	1.01375	0.988503	0.945487	1.00341	0.882607	0.00491812	Nonsignificant	None	2	Molecular Function:phosphoglycerate mutase activity (GO:0004619),Biological Process:glycolytic process (GO:0006096)	2,3-bisphosphoglycerate-dependent phosphoglycerate mutase	5.4.2.11	ko00010 Glycolysis / Gluconeogenesis ko00260 Glycine, serine and threonine metabolism ko01100 Metabolic pathways ko01200 Carbon metabolism ko01230 Biosynthesis of amino acids ko04922 Glucagon signaling pathway ko05230 Central carbon metabolism in cancer	Phosphoglycerate mutase (BPG-dependent)	G	Carbohydrate transport and metabolism ;
ENSMUSP00000012028.7	glycolipid transfer protein [Source:MGI SymbolAcc:MGI:1929253]	Gltp	0.968815	1.06499	0.963085	1.32064	0.946258	0.99811	0.917884	0.503422	-0.123616	Nonsignificant	None	4	Cellular Component:cytoplasm (GO:0005737),Molecular Function:glycolipid transporter activity (GO:0017089),Biological Process:glycolipid transport (GO:0046836),Molecular Function:glycolipid binding (GO:0051861)	--	--	--	--	--	--
ENSMUSP00000012348.2	glutathione S-transferase, mu 2 [Source:MGI SymbolAcc:MGI:95861]	Gstm2	0.942871	0.978012	1.09498	0.852425	0.989417	0.961098	1.07596	0.316886	0.10563	Nonsignificant	None	3	Molecular Function:glutathione transferase activity (GO:0004364),Molecular Function:protein binding (GO:0005515),Biological Process:metabolic process (GO:0008152)	glutathione S-transferase	2.5.1.18	ko00480 Glutathione metabolism ko00980 Metabolism of xenobiotics by cytochrome P450 ko00982 Drug metabolism - cytochrome P450 ko01524 Platinum drug resistance ko05200 Pathways in cancer ko05204 Chemical carcinogenesis ko05225 Hepatocellular carcinoma ko05418 Fluid shear stress and atherosclerosis	Glutathione S-transferase	O	Posttranslational modification, protein turnover, chaperones ;
ENSMUSP00000012627.4	replication protein A3 [Source:MGI SymbolAcc:MGI:1915490]	Rpa3	1.06026	1.05636	1.11679	0.99178	1.09989	1.0445	1.03101	0.428349	0.0440543	Nonsignificant	None	5	Molecular Function:DNA binding (GO:0003677),Cellular Component:nucleus (GO:0005634),Biological Process:DNA replication (GO:0006260),Biological Process:DNA repair (GO:0006281),Biological Process:DNA recombination (GO:0006310)	replication factor A3	--	ko03030 DNA replication ko03420 Nucleotide excision repair ko03430 Mismatch repair ko03440 Homologous recombination ko03460 Fanconi anemia pathway	--	--	--
ENSMUSP00000012679.8	transportin 3 [Source:MGI SymbolAcc:MGI:1196412]	Tnpo3	1.00632	1.01831	1.12631	1.02673	1.00133	0.999457	1.04077	0.35269	0.0576487	Nonsignificant	None	--	--	transportin-3	--	--	--	--	--
ENSMUSP00000013130.8	striatin, calmodulin binding protein 3 [Source:MGI SymbolAcc:MGI:2151064]	Strn3	0.956254	1.00017	0.971716	0.998945	0.987956	1.0663	0.95904	0.206301	-0.0603377	Nonsignificant	None	1	Molecular Function:protein binding (GO:0005515)	striatin 1/3/4	--		Predicted NTPase, NACHT family domain	T	Signal transduction mechanisms ;
ENSMUSP00000013304.6	ATPase, H+ transporting, lysosomal V0 subunit D1 [Source:MGI SymbolAcc:MGI:1201778]	Atp6v0d1	1.02914	0.974411	1.00447	0.981059	1.01794	1.03999	0.989813	0.681571	-0.0147715	Nonsignificant	None	2	Molecular Function:hydrogen ion transmembrane transporter activity (GO:0015078),Biological Process:ATP hydrolysis coupled proton transport (GO:0015991)	V-type H+-transporting ATPase subunit d	--	ko00190 Oxidative phosphorylation ko01100 Metabolic pathways ko04142 Lysosome ko04145 Phagosome ko04721 Synaptic vesicle cycle ko04966 Collecting duct acid secretion ko05152 Tuberculosis ko05203 Viral carcinogenesis ko05323 Rheumatoid arthritis	--	--	--
ENSMUSP00000013338.8	ariadne RBR E3 ubiquitin protein ligase 2 [Source:MGI SymbolAcc:MGI:1344361]	Arih2	0.975571	1.0219	1.00404	0.995543	1.00805	1.068	0.977186	0.421638	-0.0332955	Nonsignificant	None	4	Molecular Function:ubiquitin-protein transferase activity (GO:0004842),Molecular Function:protein binding (GO:0005515),Molecular Function:zinc ion binding (GO:0008270),Biological Process:protein ubiquitination (GO:0016567)	ariadne-2	2.3.2.27	--	--	--	--
ENSMUSP00000013667.2	breast carcinoma amplified sequence 1 [Source:MGI SymbolAcc:MGI:1924210]	Bcas1	0.970494	1.07742	0.918504	1.09144	0.906767	0.969218	0.99966	0.996482	-0.000490065	Nonsignificant	None	--	--	--	--	--	--	--	--
ENSMUSP00000013693.6	COMM domain containing 8 [Source:MGI SymbolAcc:MGI:1343485]	Commd8	0.888412	0.951034	0.955326	0.972309	1.00087	0.970568	0.949392	0.104741	-0.0749236	Nonsignificant	None	--	--	--	--	--	--	--	--
ENSMUSP00000013737.6	NADH:ubiquinone oxidoreductase core subunit S2 [Source:MGI SymbolAcc:MGI:2385112]	Ndufs2	0.999789	0.997632	1.01143	0.996568	1.01683	0.997982	0.999159	0.919103	-0.00121444	Nonsignificant	None	3	Molecular Function:quinone binding (GO:0048038),Molecular Function:NAD binding (GO:0051287),Biological Process:oxidation-reduction process (GO:0055114)	--	--	ko00190 Oxidative phosphorylation ko01100 Metabolic pathways ko04723 Retrograde endocannabinoid signaling ko04932 Non-alcoholic fatty liver disease (NAFLD) ko05010 Alzheimer's disease ko05012 Parkinson's disease ko05016 Huntington's disease	NADH:ubiquinone oxidoreductase 49 kD subunit (chain D)	C	Energy production and conversion ;
ENSMUSP00000013773.5	carbamoyl-phosphate synthetase 2, aspartate transcarbamylase, and dihydroorotase [Source:MGI SymbolAcc:MGI:1916969]	Cad	0.980004	0.99373	1	1.00325	1.01151	0.994458	0.988205	0.198686	-0.0171173	Nonsignificant	None	9	Molecular Function:aspartate carbamoyltransferase activity (GO:0004070),Molecular Function:ATP binding (GO:0005524),Biological Process:'de novo' pyrimidine nucleobase biosynthetic process (GO:0006207),Biological Process:cellular amino acid metabolic process (GO:0006520),Biological Process:nitrogen compound metabolic process (GO:0006807),Molecular Function:amino acid binding (GO:0016597),Molecular…	--	--	ko00240 Pyrimidine metabolism ko00250 Alanine, aspartate and glutamate metabolism ko01100 Metabolic pathways	Carbamoylphosphate synthase small subunit	EF	Amino acid transport and metabolism ; Nucleotide transport and metabolism ;
ENSMUSP00000013807.7	phosphatase and tensin homolog [Source:MGI SymbolAcc:MGI:109583]	Pten	0.928045	0.945286	0.921438	0.962193	0.983867	1.0052	0.946976	0.0218441	-0.0786009	Nonsignificant	None	2	Biological Process:protein dephosphorylation (GO:0006470),Molecular Function:protein tyrosine/serine/threonine phosphatase activity (GO:0008138)	--	--	ko00562 Inositol phosphate metabolism ko01521 EGFR tyrosine kinase inhibitor resistance ko04068 FoxO signaling pathway ko04070 Phosphatidylinositol signaling system ko04071 Sphingolipid signaling pathway ko04115 p53 signaling pathway ko04140 Autophagy - animal ko04150 mTOR signaling pathway ko04151 PI3K-Akt signaling pathway ko04218 Cellular senescence ko04510 Focal adhesion ko04931 Insulin resis…	Protein-tyrosine phosphatase	T	Signal transduction mechanisms ;
ENSMUSP00000013842.5	phosphoprotein enriched in astrocytes 15A [Source:MGI SymbolAcc:MGI:104799]	Pea15a	0.949626	1.04903	1.02354	1.07527	1.01099	0.913333	1.00754	0.898971	0.0108304	Nonsignificant	None	3	Biological Process:DNA damage checkpoint (GO:0000077),Molecular Function:protein binding (GO:0005515),Biological Process:regulation of apoptotic process (GO:0042981)	--	--	--	--	--	--
ENSMUSP00000013845.6	translocase of inner mitochondrial membrane 23 [Source:MGI SymbolAcc:MGI:1858317]	Timm23	0.884249	0.967597	0.948886	1.09377	1.09056	1.08773	0.855953	0.024411	-0.224396	Nonsignificant	None	--	--	mitochondrial import inner membrane translocase subunit TIM23	--		--	--	--
ENSMUSP00000013886.8	protein phosphatase 1, regulatory subunit 12C [Source:MGI SymbolAcc:MGI:1924258]	Ppp1r12c	0.92692	0.978171	0.949635	1.03024	1.05364	1.17454	0.876109	0.0460881	-0.190818	Nonsignificant	None	2	Molecular Function:protein binding (GO:0005515),Molecular Function:protein kinase binding (GO:0019901)	protein phosphatase 1 regulatory subunit 12C	--	ko04270 Vascular smooth muscle contraction ko04510 Focal adhesion ko04810 Regulation of actin cytoskeleton ko04921 Oxytocin signaling pathway ko05205 Proteoglycans in cancer	Chromosome segregation ATPase	D	Cell cycle control, cell division, chromosome partitioning ;
ENSMUSP00000013970.7	phosphatidylinositol-5-phosphate 4-kinase, type II, gamma [Source:MGI SymbolAcc:MGI:2152214]	Pip4k2c	0.988782	0.95249	0.982691	0.915876	1.03803	0.946222	1.00822	0.8462	0.0118071	Nonsignificant	None	2	Molecular Function:phosphatidylinositol phosphate kinase activity (GO:0016307),Biological Process:phosphatidylinositol metabolic process (GO:0046488)	1-phosphatidylinositol-5-phosphate 4-kinase	2.7.1.149	ko00562 Inositol phosphate metabolism ko04070 Phosphatidylinositol signaling system ko04810 Regulation of actin cytoskeleton	--	--	--
ENSMUSP00000014022.8	ring finger protein 170 [Source:MGI SymbolAcc:MGI:1924983]	Rnf170	1.0488	1.0577	1.03264	1.10813	1.05281	1.3026	0.906338	0.289078	-0.141879	Nonsignificant	None	3	Molecular Function:protein binding (GO:0005515),Molecular Function:zinc ion binding (GO:0008270),Molecular Function:metal ion binding (GO:0046872)	RING finger protein 170	2.3.2.27	--	--	--	--
ENSMUSP00000014065.8	CAP-GLY domain containing linker protein 3 [Source:MGI SymbolAcc:MGI:1923936]	Clip3	1.00946	0.965907	1.03148	0.990033	1.02517	1.04143	0.983715	0.535712	-0.0236876	Nonsignificant	None	1	Molecular Function:protein binding (GO:0005515)	CAP-Gly domain-containing linker protein 3/4	--	--	Ankyrin repeat	T	Signal transduction mechanisms ;
ENSMUSP00000014221.6	calcineurin-like EF hand protein 1 [Source:MGI SymbolAcc:MGI:1927185]	Chp1	0.980674	1.05856	0.983707	0.988121	1.00499	1.03924	0.996897	0.920645	-0.00448428	Nonsignificant	None	1	Molecular Function:calcium ion binding (GO:0005509)	calcineurin B homologous protein 1	--	--	--	--	--
ENSMUSP00000014290.8	amyloid beta (A4) precursor protein-binding, family B, member 1 interacting protein [Source:MGI SymbolAcc:MGI:1861354]	Apbb1ip	1.32181	1.09286	1.04566	0.854194	1.01931	0.877497	1.25784	0.0766356	0.330953	Nonsignificant	None	1	Biological Process:signal transduction (GO:0007165)	amyloid beta A4 precursor protein-binding family B member 1-interacting protein	--	ko04015 Rap1 signaling pathway ko04611 Platelet activation	--	--	--
ENSMUSP00000014339.8	DnaJ heat shock protein family (Hsp40) member C7 [Source:MGI SymbolAcc:MGI:1928373]	Dnajc7	1.0307	1.01774	0.973347	0.994485	1.00757	1.06103	0.986517	0.633998	-0.0195844	Nonsignificant	None	1	Molecular Function:protein binding (GO:0005515)	DnaJ homolog subfamily C member 7	--	--	Tetratricopeptide (TPR) repeat	R	General function prediction only ;
ENSMUSP00000014370.5	calcyclin binding protein [Source:MGI SymbolAcc:MGI:1270839]	Cacybp	0.999433	0.981549	0.940885	0.980682	1.0173	0.967668	0.985235	0.557269	-0.0214599	Nonsignificant	None	--	--	calcyclin binding protein	--	ko04310 Wnt signaling pathway	--	--	--
ENSMUSP00000014421.8	ankyrin repeat domain 17 [Source:MGI SymbolAcc:MGI:1932101]	Ankrd17	0.959005	0.991096	0.925088	0.970253	0.97985	1.18988	0.915671	0.299743	-0.127098	Nonsignificant	None	3	Molecular Function:nucleic acid binding (GO:0003676),Molecular Function:RNA binding (GO:0003723),Molecular Function:protein binding (GO:0005515)	ankyrin repeat domain-containing protein 17	--	--	Predicted ATPase, archaeal AAA+ ATPase superfamily	R	General function prediction only ;
ENSMUSP00000014438.4	NADH:ubiquinone oxidoreductase subunit A2 [Source:MGI SymbolAcc:MGI:1343103]	Ndufa2	0.979136	0.966965	0.92799	0.977914	0.927877	1.03438	0.977527	0.556983	-0.0327919	Nonsignificant	None	--	--	NADH dehydrogenase (ubiquinone) 1 alpha subcomplex subunit 2	--	ko00190 Oxidative phosphorylation ko01100 Metabolic pathways ko04723 Retrograde endocannabinoid signaling ko04932 Non-alcoholic fatty liver disease (NAFLD) ko05010 Alzheimer's disease ko05012 Parkinson's disease ko05016 Huntington's disease	--	--	--
ENSMUSP00000014445.6	presequence translocase-asssociated motor 16 homolog (S. cerevisiae) [Source:MGI SymbolAcc:MGI:1913699]	Pam16	0.905863	0.943537	0.950767	1.03239	0.97222	1.07057	0.910571	0.0450209	-0.135156	Nonsignificant	None	2	Cellular Component:mitochondrial inner membrane presequence translocase complex (GO:0005744),Biological Process:protein import into mitochondrial matrix (GO:0030150)	mitochondrial import inner membrane translocase subunit TIM16	--	--	--	--	--
ENSMUSP00000014499.3	anaphase promoting complex subunit 1 [Source:MGI SymbolAcc:MGI:103097]	Anapc1	0.926274	1.02103	0.955746	1.0416	1.0128	1.0559	0.933365	0.0878484	-0.099487	Nonsignificant	None	1	Cellular Component:anaphase-promoting complex (GO:0005680)	anaphase-promoting complex subunit 1	--	ko04110 Cell cycle ko04114 Oocyte meiosis ko04120 Ubiquitin mediated proteolysis ko04914 Progesterone-mediated oocyte maturation ko05166 HTLV-I infection	--	--	--
ENSMUSP00000014505.4	MER proto-oncogene tyrosine kinase [Source:MGI SymbolAcc:MGI:96965]	Mertk	1.11657	1.06499	0.971568	0.952453	0.976226	0.918158	1.10759	0.0890153	0.147424	Nonsignificant	None	5	Molecular Function:protein kinase activity (GO:0004672),Molecular Function:protein tyrosine kinase activity (GO:0004713),Molecular Function:protein binding (GO:0005515),Molecular Function:ATP binding (GO:0005524),Biological Process:protein phosphorylation (GO:0006468)	c-mer proto-oncogene tyrosine kinase	2.7.10.1	--	Ankyrin repeat	T	Signal transduction mechanisms ;
ENSMUSP00000014546.8	tumor susceptibility gene 101 [Source:MGI SymbolAcc:MGI:106581]	Tsg101	1.07946	1.06801	1.02127	0.975306	1.015	1.04677	1.04336	0.18289	0.061232	Nonsignificant	None	2	Biological Process:cellular protein modification process (GO:0006464),Biological Process:protein transport (GO:0015031)	ESCRT-I complex subunit TSG101	--	ko04144 Endocytosis	--	--	--
ENSMUSP00000014578.5	plasminogen [Source:MGI SymbolAcc:MGI:97620]	Plg	1.38251	0.984084	1.44481	0.775463	1.04879	0.653432	1.53829	0.0748507	0.621331	Nonsignificant	None	2	Molecular Function:serine-type endopeptidase activity (GO:0004252),Biological Process:proteolysis (GO:0006508)	plasminogen	3.4.21.7	ko04080 Neuroactive ligand-receptor interaction ko04610 Complement and coagulation cascades ko05150 Staphylococcus aureus infection ko05164 Influenza A	Secreted trypsin-like serine protease	O	Posttranslational modification, protein turnover, chaperones ;
ENSMUSP00000014684.4	U2 small nuclear ribonucleoprotein auxiliary factor (U2AF) 1 [Source:MGI SymbolAcc:MGI:98884]	U2af1	1.00592	0.979193	1.00971	0.97439	1.07596	1.08006	0.956687	0.276153	-0.0638814	Nonsignificant	None	4	Molecular Function:nucleic acid binding (GO:0003676),Molecular Function:RNA binding (GO:0003723),Molecular Function:metal ion binding (GO:0046872),Cellular Component:U2AF (GO:0089701)	splicing factor U2AF 35 kDa subunit	--	ko03040 Spliceosome	--	--	--
ENSMUSP00000014694.8	rabenosyn, RAB effector [Source:MGI SymbolAcc:MGI:1925537]	Rbsn	1.0489	1.01627	1.00711	0.949857	1.03945	1.03874	1.01461	0.67207	0.0209222	Nonsignificant	None	1	Molecular Function:metal ion binding (GO:0046872)	rabenosyn-5	--	ko04144 Endocytosis	--	--	--
ENSMUSP00000014698.3	deoxyguanosine kinase [Source:MGI SymbolAcc:MGI:1351602]	Dguok	0.992776	1.01579	1.07666	1.06589	1.21431	1.38966	0.840692	0.114541	-0.250351	Nonsignificant	None	--	--	deoxyguanosine kinase	2.7.1.113	ko00230 Purine metabolism ko01100 Metabolic pathways	Deoxyadenosine/deoxycytidine kinase	F	Nucleotide transport and metabolism ;
ENSMUSP00000014750.8	solute carrier family 25 (mitochondrial carrier oxoglutarate carrier), member 11 [Source:MGI SymbolAcc:MGI:1915113]	Slc25a11	0.998494	0.993563	0.9641	1.05736	1.01577	0.952851	0.976927	0.510052	-0.0336781	Nonsignificant	None	--	--	solute carrier family 25 (mitochondrial oxoglutarate transporter), member 11	--	--	--	--	--
ENSMUSP00000014913.8	proteasome (prosome, macropain) subunit, beta type 1 [Source:MGI SymbolAcc:MGI:104884]	Psmb1	1.02886	1.02934	1.07588	0.977366	0.965604	0.91541	1.09645	0.0201341	0.132844	Nonsignificant	None	3	Molecular Function:threonine-type endopeptidase activity (GO:0004298),Cellular Component:proteasome core complex (GO:0005839),Biological Process:proteolysis involved in cellular protein catabolic process (GO:0051603)	20S proteasome subunit beta 6	3.4.25.1	ko03050 Proteasome	20S proteasome, alpha and beta subunits	O	Posttranslational modification, protein turnover, chaperones ;
ENSMUSP00000014920.6	nucleolar protein 3 (apoptosis repressor with CARD domain) [Source:MGI SymbolAcc:MGI:1925938]	Nol3	0.966893	1.02437	1.009	1.0607	1.05367	1.01384	0.9591	0.131422	-0.0602469	Nonsignificant	None	1	Biological Process:regulation of apoptotic process (GO:0042981)	--	--	--	Cell division protein FtsN	D	Cell cycle control, cell division, chromosome partitioning ;
ENSMUSP00000014990.6	tubulin polymerization-promoting protein family member 3 [Source:MGI SymbolAcc:MGI:1915221]	Tppp3	0.91391	0.996121	0.974865	1.15647	0.998315	0.964547	0.924843	0.289652	-0.112719	Nonsignificant	None	3	Biological Process:microtubule bundle formation (GO:0001578),Molecular Function:tubulin binding (GO:0015631),Biological Process:microtubule polymerization (GO:0046785)	--	--	--	--	--	--
ENSMUSP00000015011.3	surfeit gene 4 [Source:MGI SymbolAcc:MGI:98445]	Surf4	1.12379	1.1236	1.05734	0.993877	1.05966	0.927461	1.1086	0.0707152	0.148739	Nonsignificant	None	1	Cellular Component:integral component of membrane (GO:0016021)	ER-derived vesicles protein	--	--	Uncharacterized membrane protein YphA, DoxX/SURF4 family	S	Function unknown ;
ENSMUSP00000015124.8	tRNA splicing endonuclease subunit 15 [Source:MGI SymbolAcc:MGI:1913887]	Tsen15	0.960145	0.955204	0.906456	1.07905	1.08263	1.06565	0.874346	0.00164549	-0.193724	Nonsignificant	None	--	--	tRNA-splicing endonuclease subunit Sen15	--	--	--	--	--
ENSMUSP00000015157.8	trafficking protein particle complex 2-like [Source:MGI SymbolAcc:MGI:1916295]	Trappc2l	1.0635	1.01503	1.06594	1.05314	1.0357	1.08482	0.990803	0.680437	-0.0133295	Nonsignificant	None	2	Cellular Component:intracellular (GO:0005622),Biological Process:ER to Golgi vesicle-mediated transport (GO:0006888)	trafficking protein particle complex subunit 2	--	--	--	--	--
ENSMUSP00000015171.9	galactosamine (N-acetyl)-6-sulfate sulfatase [Source:MGI SymbolAcc:MGI:1355303]	Galns	0.90597	0.92977	0.838471	0.839139	0.974668	1.10006	0.917752	0.375314	-0.123824	Nonsignificant	None	2	Biological Process:metabolic process (GO:0008152),Molecular Function:sulfuric ester hydrolase activity (GO:0008484)	N-acetylgalactosamine-6-sulfatase	3.1.6.4	ko00531 Glycosaminoglycan degradation ko01100 Metabolic pathways ko04142 Lysosome	Arylsulfatase A or related enzyme	P	Inorganic ion transport and metabolism ;
ENSMUSP00000015236.3	endothelial differentiation-related factor 1 [Source:MGI SymbolAcc:MGI:1891227]	Edf1	1.01143	0.979408	0.950054	1.0004	1.03078	1.08828	0.942758	0.129773	-0.085041	Nonsignificant	None	1	Molecular Function:sequence-specific DNA binding (GO:0043565)	putative transcription factor	--	--	Archaeal ribosome-binding protein aMBF1, putative translation factor, contains Zn-ribbon and HTH domains	J	Translation, ribosomal structure and biogenesis ;
ENSMUSP00000015239.3	F-box and WD-40 domain protein 5 [Source:MGI SymbolAcc:MGI:1354731]	Fbxw5	0.874208	0.876519	0.912973	1.04106	1.15697	1.14157	0.797609	0.00423407	-0.326246	Significant	down	1	Molecular Function:protein binding (GO:0005515)	F-box and WD-40 domain protein 5	--	--	Predicted ATPase	R	General function prediction only ;
ENSMUSP00000015256.8	solute carrier family 25 (mitochondrial carrier, adenine nucleotide translocator), member 13 [Source:MGI SymbolAcc:MGI:1354721]	Slc25a13	0.796514	0.895927	0.816707	0.988947	0.959074	1.03958	0.839853	0.0141886	-0.251791	Nonsignificant	None	2	Molecular Function:calcium ion binding (GO:0005509),Biological Process:transmembrane transport (GO:0055085)	solute carrier family 25 (mitochondrial aspartate/glutamate transporter), member 12/13	--	--	--	--	--
ENSMUSP00000015361.4	high mobility group box 3 [Source:MGI SymbolAcc:MGI:1098219]	Hmgb3	0.887447	0.965938	0.973871	0.999688	1.07035	1.16402	0.874212	0.0693105	-0.193944	Nonsignificant	None	--	--	high mobility group protein B3	--	--	--	--	--
ENSMUSP00000015391.3	nipsnap homolog 3B [Source:MGI SymbolAcc:MGI:1913786]	Nipsnap3b	0.863557	1.18244	0.987563	0.967765	0.98401	0.967307	1.03922	0.721024	0.0554984	Nonsignificant	None	--	--	--	--	--	--	--	--
ENSMUSP00000015435.4	guanosine diphosphate (GDP) dissociation inhibitor 1 [Source:MGI SymbolAcc:MGI:99846]	Gdi1	0.996975	1.01269	1.0601	0.992168	1.00431	0.937509	1.04628	0.180874	0.0652691	Nonsignificant	None	4	Molecular Function:GDP-dissociation inhibitor activity (GO:0005092),Molecular Function:Rab GDP-dissociation inhibitor activity (GO:0005093),Biological Process:small GTPase mediated signal transduction (GO:0007264),Biological Process:protein transport (GO:0015031)	Rab GDP dissociation inhibitor	--	--	--	--	--
ENSMUSP00000015449.5	SAM and SH3 domain containing 1 [Source:MGI SymbolAcc:MGI:1917347]	Sash1	1.06167	1.05079	1.00101	1.06289	0.969663	0.983525	1.03229	0.400323	0.04585	Nonsignificant	None	1	Molecular Function:protein binding (GO:0005515)	--	--	--	--	--	--
ENSMUSP00000015481.5	endonuclease G [Source:MGI SymbolAcc:MGI:1261433]	Endog	0.999497	1.02281	0.956265	1.04066	0.940278	1.07094	0.975982	0.608567	-0.0350733	Nonsignificant	None	3	Molecular Function:nucleic acid binding (GO:0003676),Molecular Function:hydrolase activity (GO:0016787),Molecular Function:metal ion binding (GO:0046872)	endonuclease G, mitochondrial	--	ko04210 Apoptosis	DNA/RNA endonuclease G, NUC1	F	Nucleotide transport and metabolism ;
ENSMUSP00000015486.6	X-linked Kx blood group [Source:MGI SymbolAcc:MGI:103569]	Xk	0.958183	0.999699	0.996992	1.01701	1.00822	0.966175	0.987788	0.586889	-0.0177261	Nonsignificant	None	1	Cellular Component:integral component of membrane (GO:0016021)	membrane transport protein XK	--	--	--	--	--
ENSMUSP00000015501.4	caseinolytic mitochondrial matrix peptidase chaperone subunit [Source:MGI SymbolAcc:MGI:1346017]	Clpx	0.943063	1.0036	0.972486	0.950062	1.02126	1.03898	0.96972	0.400235	-0.0443596	Nonsignificant	None	3	Molecular Function:ATP binding (GO:0005524),Biological Process:protein folding (GO:0006457),Molecular Function:unfolded protein binding (GO:0051082)	ATP-dependent Clp protease ATP-binding subunit ClpX	--		ATP-dependent protease Clp, ATPase subunit	O	Posttranslational modification, protein turnover, chaperones ;
ENSMUSP00000015511.8	plexin D1 [Source:MGI SymbolAcc:MGI:2154244]	Plxnd1	0.934236	1.03124	1.06164	1.01062	1.08009	1.08728	0.952525	0.331345	-0.0701713	Nonsignificant	None	4	Molecular Function:protein binding (GO:0005515),Cellular Component:membrane (GO:0016020),Molecular Function:semaphorin receptor activity (GO:0017154),Biological Process:semaphorin-plexin signaling pathway (GO:0071526)	plexin D	--	--	Type V secretory pathway, adhesin AidA	MU	Cell wall/membrane/envelope biogenesis ; Intracellular trafficking, secretion, and vesicular transport ;
ENSMUSP00000015620.6	proline-rich transmembrane protein 1 [Source:MGI SymbolAcc:MGI:1932118]	Prrt1	0.931173	1.03863	1.00812	0.939125	1.05192	1.03402	0.984413	0.756862	-0.0226646	Nonsignificant	None	2	Biological Process:response to biotic stimulus (GO:0009607),Cellular Component:integral component of membrane (GO:0016021)	--	--	--	--	--	--
ENSMUSP00000015667.3	cathepsin S [Source:MGI SymbolAcc:MGI:107341]	Ctss	1.29621	1.03961	1.23889	0.771131	0.797701	0.783692	1.51952	0.0334787	0.603613	Significant	up	2	Biological Process:proteolysis (GO:0006508),Molecular Function:cysteine-type peptidase activity (GO:0008234)	cathepsin S	3.4.22.27	ko04142 Lysosome ko04145 Phagosome ko04210 Apoptosis ko04612 Antigen processing and presentation ko05152 Tuberculosis	Cysteine protease, C1A family	O	Posttranslational modification, protein turnover, chaperones ;
ENSMUSP00000015725.8	BCL2/adenovirus E1B interacting protein 1 [Source:MGI SymbolAcc:MGI:109328]	Bnip1	1.0389	1.04921	1.04825	1.04866	1.0214	1.02659	1.01282	0.214597	0.0183804	Nonsignificant	None	--	--	protein transport protein SEC20	--	ko04130 SNARE interactions in vesicular transport	--	--	--
ENSMUSP00000015791.5	laminin, alpha 5 [Source:MGI SymbolAcc:MGI:105382]	Lama5	0.828253	1.05239	1.03441	1.10211	1.10869	1.08031	0.885732	0.222094	-0.175057	Nonsignificant	None	6	Molecular Function:receptor binding (GO:0005102),Molecular Function:protein binding (GO:0005515),Biological Process:cell adhesion (GO:0007155),Biological Process:regulation of cell adhesion (GO:0030155),Biological Process:regulation of cell migration (GO:0030334),Biological Process:regulation of embryonic development (GO:0045995)	laminin, alpha 3/5	--	ko01100 Metabolic pathways ko04151 PI3K-Akt signaling pathway ko04510 Focal adhesion ko04512 ECM-receptor interaction ko05145 Toxoplasmosis ko05146 Amoebiasis ko05165 Human papillomavirus infection ko05200 Pathways in cancer ko05222 Small cell lung cancer	Uncharacterized membrane protein YhgE, phage infection protein (PIP) family	S	Function unknown ;
ENSMUSP00000015800.9	heat shock protein 8 [Source:MGI SymbolAcc:MGI:105384]	Hspa8	0.994409	0.965123	0.954922	0.988269	1.01249	0.997844	0.971937	0.111351	-0.0410647	Nonsignificant	None	--	--	heat shock 70kDa protein 1/2/6/8	--	ko03040 Spliceosome ko04010 MAPK signaling pathway ko04141 Protein processing in endoplasmic reticulum ko04144 Endocytosis ko04213 Longevity regulating pathway - multiple species ko04612 Antigen processing and presentation ko04915 Estrogen signaling pathway ko05134 Legionellosis ko05145 Toxoplasmosis ko05162 Measles ko05164 Influenza A ko05169 Epstein-Barr virus infection	Molecular chaperone DnaK (HSP70)	O	Posttranslational modification, protein turnover, chaperones ;
ENSMUSP00000015829.7	acyl-Coenzyme A dehydrogenase, short/branched chain [Source:MGI SymbolAcc:MGI:1914135]	Acadsb	0.954987	1.03367	0.997256	1.01488	0.992018	0.982474	0.998842	0.964961	-0.00167134	Nonsignificant	None	4	Molecular Function:acyl-CoA dehydrogenase activity (GO:0003995),Biological Process:metabolic process (GO:0008152),Molecular Function:flavin adenine dinucleotide binding (GO:0050660),Biological Process:oxidation-reduction process (GO:0055114)	short/branched chain acyl-CoA dehydrogenase	1.3.99.12	ko00071 Fatty acid degradation ko00280 Valine, leucine and isoleucine degradation ko01100 Metabolic pathways ko01212 Fatty acid metabolism	Acyl-CoA dehydrogenase related to the alkylation response protein AidB	I	Lipid transport and metabolism ;
ENSMUSP00000015855.7	prune exopolyphosphatase [Source:MGI SymbolAcc:MGI:1925152]	Prune1	0.956702	0.990264	0.973078	1.02022	1.04532	1.00816	0.950008	0.0248069	-0.0739877	Nonsignificant	None	2	Cellular Component:cytoplasm (GO:0005737),Molecular Function:pyrophosphatase activity (GO:0016462)	exopolyphosphatase	3.6.1.11	ko00230 Purine metabolism	Inorganic pyrophosphatase/exopolyphosphatase	CP	Energy production and conversion ; Inorganic ion transport and metabolism ;
ENSMUSP00000015858.4	ceramide synthase 2 [Source:MGI SymbolAcc:MGI:1924143]	Cers2	0.971136	0.956917	0.908432	0.971418	0.967335	0.863771	1.01212	0.791264	0.0173775	Nonsignificant	None	3	Molecular Function:DNA binding (GO:0003677),Cellular Component:endoplasmic reticulum (GO:0005783),Cellular Component:integral component of membrane (GO:0016021)	ceramide synthetase	2.3.1.24	ko00600 Sphingolipid metabolism ko01100 Metabolic pathways ko04071 Sphingolipid signaling pathway	--	--	--
ENSMUSP00000015877.7	capping protein (actin filament) muscle Z-line, alpha 2 [Source:MGI SymbolAcc:MGI:106222]	Capza2	0.898737	0.936766	0.945678	0.999286	0.998135	1.02068	0.921501	0.00810661	-0.117942	Nonsignificant	None	2	Cellular Component:F-actin capping protein complex (GO:0008290),Biological Process:barbed-end actin filament capping (GO:0051016)	capping protein (actin filament) muscle Z-line, alpha	--	ko04144 Endocytosis	--	--	--
ENSMUSP00000015891.5	vacuolar protein sorting 45 [Source:MGI SymbolAcc:MGI:891965]	Vps45	1.01694	1.01584	1.04539	0.971147	0.9784	0.893396	1.08274	0.0532297	0.11469	Nonsignificant	None	2	Biological Process:vesicle docking involved in exocytosis (GO:0006904),Biological Process:vesicle-mediated transport (GO:0016192)	vacuolar protein sorting-associated protein 45	--	ko04144 Endocytosis	--	--	--
ENSMUSP00000015901.4	peptidylprolyl isomerase (cyclophilin)-like 4 [Source:MGI SymbolAcc:MGI:1914668]	Ppil4	0.917193	0.900414	1.07431	0.946126	1.10715	1.14351	0.90463	0.283625	-0.144601	Nonsignificant	None	4	Biological Process:protein peptidyl-prolyl isomerization (GO:0000413),Molecular Function:nucleic acid binding (GO:0003676),Molecular Function:peptidyl-prolyl cis-trans isomerase activity (GO:0003755),Biological Process:protein folding (GO:0006457)	peptidyl-prolyl cis-trans isomerase-like 4	5.2.1.8	--	Peptidyl-prolyl cis-trans isomerase (rotamase) - cyclophilin family	O	Posttranslational modification, protein turnover, chaperones ;
ENSMUSP00000015920.5	mediator complex subunit 22 [Source:MGI SymbolAcc:MGI:98446]	Med22	1.00309	1.06861	1.02514	1.00186	1.20758	3.06588	0.587044	0.383866	-0.768461	Nonsignificant	None	3	Molecular Function:RNA polymerase II transcription cofactor activity (GO:0001104),Biological Process:regulation of transcription from RNA polymerase II promoter (GO:0006357),Cellular Component:mediator complex (GO:0016592)	mediator of RNA polymerase II transcription subunit 22	--	--	--	--	--
ENSMUSP00000015934.7	surfeit gene 1 [Source:MGI SymbolAcc:MGI:98443]	Surf1	0.966695	1.00475	0.965036	1.00086	0.976311	1.01172	0.982463	0.353777	-0.0255244	Nonsignificant	None	1	Cellular Component:membrane (GO:0016020)	surfeit locus 1 family protein	--	--	Cytochrome oxidase assembly protein ShyY1	O	Posttranslational modification, protein turnover, chaperones ;
ENSMUSP00000015950.5	quinoid dihydropteridine reductase [Source:MGI SymbolAcc:MGI:97836]	Qdpr	1.07752	1.11287	1.0588	1.17916	0.929273	0.90235	1.07918	0.424964	0.109938	Nonsignificant	None	--	--	dihydropteridine reductase	1.5.1.34	ko00790 Folate biosynthesis ko01100 Metabolic pathways	NAD(P)-dependent dehydrogenase, short-chain alcohol dehydrogenase family	IQR	Lipid transport and metabolism ; Secondary metabolites biosynthesis, transport and catabolism ; General function prediction only ;
ENSMUSP00000016033.7	leukotriene A4 hydrolase [Source:MGI SymbolAcc:MGI:96836]	Lta4h	0.95711	0.999656	1.02206	0.995608	1.02016	1.00679	0.98553	0.512877	-0.0210289	Nonsignificant	None	3	Biological Process:proteolysis (GO:0006508),Molecular Function:metallopeptidase activity (GO:0008237),Molecular Function:zinc ion binding (GO:0008270)	leukotriene-A4 hydrolase	3.3.2.6	ko00590 Arachidonic acid metabolism ko01100 Metabolic pathways	Aminopeptidase N	E	Amino acid transport and metabolism ;
ENSMUSP00000016072.5	ribosome binding protein 1 [Source:MGI SymbolAcc:MGI:1932395]	Rrbp1	1.10784	1.05902	1.01589	0.912247	0.962142	0.944936	1.12891	0.0161992	0.174926	Nonsignificant	None	2	Biological Process:protein transport (GO:0015031),Cellular Component:integral component of endoplasmic reticulum membrane (GO:0030176)	ribosome-binding protein 1	--	ko04141 Protein processing in endoplasmic reticulum	Uncharacterized conserved protein YjdB, contains Ig-like domain	R	General function prediction only ;
ENSMUSP00000016081.6	macroH2A.1 histone [Source:MGI SymbolAcc:MGI:1349392]	Macroh2a1	0.995663	1.01835	0.99563	1.02439	0.994871	1.04433	0.982391	0.330194	-0.0256313	Nonsignificant	None	3	Cellular Component:nucleosome (GO:0000786),Molecular Function:DNA binding (GO:0003677),Cellular Component:nucleus (GO:0005634)	histone H2A	--	ko04217 Necroptosis ko05034 Alcoholism ko05322 Systemic lupus erythematosus	O-acetyl-ADP-ribose deacetylase (regulator of RNase III), contains Macro domain	J	Translation, ribosomal structure and biogenesis ;
ENSMUSP00000016094.6	neutrophil cytosolic factor 1 [Source:MGI SymbolAcc:MGI:97283]	Ncf1	1.33929	1.12911	1.21218	0.713773	0.841384	0.845953	1.53287	0.0047018	0.616233	Significant	up	4	Molecular Function:protein binding (GO:0005515),Cellular Component:cytoplasm (GO:0005737),Molecular Function:superoxide-generating NADPH oxidase activity (GO:0016175),Molecular Function:phosphatidylinositol binding (GO:0035091)	neutrophil cytosolic factor 1	--	ko04062 Chemokine signaling pathway ko04145 Phagosome ko04380 Osteoclast differentiation ko04666 Fc gamma R-mediated phagocytosis ko04670 Leukocyte transendothelial migration ko05140 Leishmaniasis ko05418 Fluid shear stress and atherosclerosis	--	--	--
ENSMUSP00000016105.8	adenylosuccinate synthetase, non muscle [Source:MGI SymbolAcc:MGI:87948]	Adss	0.989917	0.976183	0.994205	1.04675	1.00717	1.01035	0.966072	0.0661296	-0.0497981	Nonsignificant	None	3	Molecular Function:adenylosuccinate synthase activity (GO:0004019),Molecular Function:GTP binding (GO:0005525),Biological Process:purine nucleotide biosynthetic process (GO:0006164)	adenylosuccinate synthase	6.3.4.4	ko00230 Purine metabolism ko00250 Alanine, aspartate and glutamate metabolism ko01100 Metabolic pathways	Adenylosuccinate synthase	F	Nucleotide transport and metabolism ;
ENSMUSP00000016125.5	serine/threonine kinase 32C [Source:MGI SymbolAcc:MGI:2385336]	Stk32c	0.952083	0.993452	1.03	1.10443	1.09075	1.14055	0.892019	0.011227	-0.164854	Nonsignificant	None	3	Molecular Function:protein kinase activity (GO:0004672),Molecular Function:ATP binding (GO:0005524),Biological Process:protein phosphorylation (GO:0006468)	serine/threonine kinase 32	2.7.11.1	--	Serine/threonine protein kinase	T	Signal transduction mechanisms ;
ENSMUSP00000016138.9	farnesyltransferase, CAAX box, alpha [Source:MGI SymbolAcc:MGI:104683]	Fnta	0.997257	1.10396	1.01275	1.08699	0.953401	1.01637	1.01871	0.727262	0.0267483	Nonsignificant	None	2	Molecular Function:protein prenyltransferase activity (GO:0008318),Biological Process:protein prenylation (GO:0018342)	--	--	ko00900 Terpenoid backbone biosynthesis	Tetratricopeptide (TPR) repeat	R	General function prediction only ;
ENSMUSP00000016143.7	WAS protein family, member 3 [Source:MGI SymbolAcc:MGI:2658986]	Wasf3	0.916981	0.975472	0.957722	1.00807	1.02631	1.14672	0.895972	0.0779804	-0.158474	Nonsignificant	None	3	Molecular Function:actin binding (GO:0003779),Cellular Component:cytoskeleton (GO:0005856),Biological Process:actin cytoskeleton organization (GO:0030036)	WAS protein family, member 3	--	ko04520 Adherens junction ko04666 Fc gamma R-mediated phagocytosis ko05231 Choline metabolism in cancer	--	--	--
ENSMUSP00000016294.7	teneurin transmembrane protein 1 [Source:MGI SymbolAcc:MGI:1345185]	Tenm1	0.967205	1.04163	1.03077	1.05279	1.04052	1.09684	0.95281	0.156722	-0.0697397	Nonsignificant	None	3	Molecular Function:protein binding (GO:0005515),Biological Process:signal transduction (GO:0007165),Cellular Component:integral component of membrane (GO:0016021)	--	--	--	DNA-binding beta-propeller fold protein YncE	R	General function prediction only ;
ENSMUSP00000016396.7	ATP synthase, H+ transporting, mitochondrial F1 complex, epsilon subunit [Source:MGI SymbolAcc:MGI:1855697]	Atp5e	0.885271	0.846843	0.836495	1.04679	0.951912	1.10645	0.827209	0.0195226	-0.273676	Significant	down	1	Biological Process:ATP synthesis coupled proton transport (GO:0015986)	F-type H+-transporting ATPase subunit epsilon	--	ko00190 Oxidative phosphorylation ko01100 Metabolic pathways ko05010 Alzheimer's disease ko05012 Parkinson's disease ko05016 Huntington's disease	--	--	--
ENSMUSP00000016400.8	cathepsin Z [Source:MGI SymbolAcc:MGI:1891190]	Ctsz	1.3081	1.10641	1.18009	0.867474	0.920642	0.927248	1.3238	0.00906531	0.404685	Significant	up	2	Biological Process:proteolysis (GO:0006508),Molecular Function:cysteine-type peptidase activity (GO:0008234)	cathepsin X	3.4.18.1	ko04142 Lysosome ko04210 Apoptosis	Cysteine protease, C1A family	O	Posttranslational modification, protein turnover, chaperones ;
ENSMUSP00000016463.3	solute carrier family 25 (mitochondrial carrier, adenine nucleotide translocator), member 5 [Source:MGI SymbolAcc:MGI:1353496]	Slc25a5	0.992027	1.02866	0.970413	1.07994	1.00442	1.00906	0.966926	0.315832	-0.048523	Nonsignificant	None	4	Molecular Function:transporter activity (GO:0005215),Cellular Component:mitochondrial inner membrane (GO:0005743),Biological Process:transport (GO:0006810),Biological Process:transmembrane transport (GO:0055085)	solute carrier family 25 (mitochondrial adenine nucleotide translocator), member 4/5/6/31	--	ko04020 Calcium signaling pathway ko04022 cGMP-PKG signaling pathway ko04217 Necroptosis ko04218 Cellular senescence ko05012 Parkinson's disease ko05016 Huntington's disease ko05166 HTLV-I infection	--	--	--
ENSMUSP00000016571.7	NADH:ubiquinone oxidoreductase subunit A1 [Source:MGI SymbolAcc:MGI:1929511]	Ndufa1	0.890018	0.933263	0.941879	0.971918	0.993769	1.04013	0.919937	0.0355923	-0.120394	Nonsignificant	None	--	--	NADH dehydrogenase (ubiquinone) 1 alpha subcomplex subunit 1	--	ko00190 Oxidative phosphorylation ko01100 Metabolic pathways ko04723 Retrograde endocannabinoid signaling ko04932 Non-alcoholic fatty liver disease (NAFLD) ko05010 Alzheimer's disease ko05012 Parkinson's disease ko05016 Huntington's disease	--	--	--
ENSMUSP00000016638.2	CD34 antigen [Source:MGI SymbolAcc:MGI:88329]	Cd34	1.0375	0.960655	0.966944	0.905227	1.12515	1.02768	0.969602	0.673261	-0.0445348	Nonsignificant	None	2	Biological Process:cell adhesion (GO:0007155),Cellular Component:membrane (GO:0016020)	CD34 antigen	--	ko04514 Cell adhesion molecules (CAMs) ko04640 Hematopoietic cell lineage	--	--	--
ENSMUSP00000016680.7	cullin 4A [Source:MGI SymbolAcc:MGI:1914487]	Cul4a	1.00205	1.04459	0.996507	0.969842	0.996102	1.02729	1.01667	0.500748	0.0238576	Nonsignificant	None	2	Biological Process:ubiquitin-dependent protein catabolic process (GO:0006511),Molecular Function:ubiquitin protein ligase binding (GO:0031625)	cullin 4	--	ko03420 Nucleotide excision repair ko04120 Ubiquitin mediated proteolysis	--	--	--
ENSMUSP00000016771.6	myosin, heavy polypeptide 9, non-muscle [Source:MGI SymbolAcc:MGI:107717]	Myh9	1.08243	1.02685	1.0623	0.850194	0.906381	0.879966	1.20293	0.00148125	0.266553	Significant	up	4	Molecular Function:motor activity (GO:0003774),Molecular Function:protein binding (GO:0005515),Molecular Function:ATP binding (GO:0005524),Cellular Component:myosin complex (GO:0016459)	myosin heavy chain	--	ko04530 Tight junction	Chromosome segregation ATPase	D	Cell cycle control, cell division, chromosome partitioning ;
ENSMUSP00000016897.4	tubulin tyrosine ligase-like 1 [Source:MGI SymbolAcc:MGI:2443047]	Ttll1	0.793919	0.913288	0.762387	1.28	1.0781	1.4819	0.643124	0.0218557	-0.636832	Significant	down	2	Biological Process:cellular protein modification process (GO:0006464),Biological Process:protein polyglutamylation (GO:0018095)	tubulin polyglutamylase TTLL1	6.-.-.-	--	--	--	--
ENSMUSP00000016901.3	tubulin tyrosine ligase-like family, member 12 [Source:MGI SymbolAcc:MGI:3039573]	Ttll12	0.93556	0.962449	0.957956	0.962383	1.08482	1.01492	0.932673	0.132266	-0.100556	Nonsignificant	None	1	Biological Process:cellular protein modification process (GO:0006464)	tubulin--tyrosine ligase-like protein 12	--	--	--	--	--
ENSMUSP00000017153.3	syndecan 4 [Source:MGI SymbolAcc:MGI:1349164]	Sdc4	1.02113	0.92752	1.09103	0.890319	1.01438	0.950374	1.06466	0.358642	0.0903914	Nonsignificant	None	1	Cellular Component:membrane (GO:0016020)	syndecan 4	--	ko04512 ECM-receptor interaction ko04514 Cell adhesion molecules (CAMs) ko05205 Proteoglycans in cancer ko05418 Fluid shear stress and atherosclerosis	--	--	--
ENSMUSP00000017188.7	serine (or cysteine) peptidase inhibitor, clade B, member 6a [Source:MGI SymbolAcc:MGI:103123]	Serpinb6a	0.921193	0.930236	0.972542	1.05003	1.01057	0.950084	0.937983	0.133175	-0.0923658	Nonsignificant	None	1	Cellular Component:extracellular space (GO:0005615)	serpin B	--	ko05146 Amoebiasis	Serine protease inhibitor	O	Posttranslational modification, protein turnover, chaperones ;
ENSMUSP00000017332.3	cytochrome C oxidase assembly factor 3 [Source:MGI SymbolAcc:MGI:1098757]	Coa3	0.969685	0.991012	0.95898	1.09393	1.03629	1.02949	0.924033	0.0236823	-0.113983	Nonsignificant	None	--	--	cytochrome c oxidase assembly factor 3, animal type	--	--	--	--	--
ENSMUSP00000017365.8	proteasome (prosome, macropain) 26S subunit, non-ATPase, 3 [Source:MGI SymbolAcc:MGI:98858]	Psmd3	0.979162	0.995057	0.993636	0.975403	1.0203	1.01926	0.984374	0.372239	-0.0227214	Nonsignificant	None	4	Cellular Component:proteasome complex (GO:0000502),Molecular Function:protein binding (GO:0005515),Molecular Function:enzyme regulator activity (GO:0030234),Biological Process:regulation of protein catabolic process (GO:0042176)	26S proteasome regulatory subunit N3	--	ko03050 Proteasome ko05169 Epstein-Barr virus infection	--	--	--
ENSMUSP00000017430.5	glyoxalase domain containing 4 [Source:MGI SymbolAcc:MGI:1914451]	Glod4	0.9932	1.02164	1.01455	1.04782	0.999113	0.985962	0.998843	0.957591	-0.00166963	Nonsignificant	None	--	--	--	--	--	Catechol 2,3-dioxygenase or other lactoylglutathione lyase family enzyme	Q	Secondary metabolites biosynthesis, transport and catabolism ;
ENSMUSP00000017488.4	vitronectin [Source:MGI SymbolAcc:MGI:98940]	Vtn	1.38619	1.03798	1.41282	0.670578	1.08371	0.674977	1.57948	0.062002	0.659453	Nonsignificant	None	3	Molecular Function:scavenger receptor activity (GO:0005044),Biological Process:immune response (GO:0006955),Molecular Function:polysaccharide binding (GO:0030247)	vitronectin	--	ko04151 PI3K-Akt signaling pathway ko04510 Focal adhesion ko04512 ECM-receptor interaction ko04610 Complement and coagulation cascades ko05165 Human papillomavirus infection ko05205 Proteoglycans in cancer	--	--	--
ENSMUSP00000017548.6	ribosomal protein L19 [Source:MGI SymbolAcc:MGI:98020]	Rpl19	1.00479	0.983222	0.966711	1.00116	1.00269	1.05136	0.96711	0.166509	-0.048248	Nonsignificant	None	4	Molecular Function:structural constituent of ribosome (GO:0003735),Cellular Component:intracellular (GO:0005622),Cellular Component:ribosome (GO:0005840),Biological Process:translation (GO:0006412)	large subunit ribosomal protein L19e	--	ko03010 Ribosome	Ribosomal protein L19E	J	Translation, ribosomal structure and biogenesis ;
ENSMUSP00000017552.6	calcium channel, voltage-dependent, beta 1 subunit [Source:MGI SymbolAcc:MGI:102522]	Cacnb1	0.92043	0.988812	0.971063	1.00181	0.998485	1.06234	0.940465	0.10552	-0.088554	Nonsignificant	None	4	Molecular Function:voltage-gated calcium channel activity (GO:0005245),Molecular Function:protein binding (GO:0005515),Cellular Component:voltage-gated calcium channel complex (GO:0005891),Biological Process:calcium ion transmembrane transport (GO:0070588)	voltage-dependent calcium channel beta-1	--	ko04010 MAPK signaling pathway ko04260 Cardiac muscle contraction ko04261 Adrenergic signaling in cardiomyocytes ko04921 Oxytocin signaling pathway ko05410 Hypertrophic cardiomyopathy (HCM) ko05412 Arrhythmogenic right ventricular cardiomyopathy (ARVC) ko05414 Dilated cardiomyopathy (DCM)	--	--	--
ENSMUSP00000017576.4	RNA binding protein, fox-1 homolog (C. elegans) 3 [Source:MGI SymbolAcc:MGI:106368]	Rbfox3	0.933273	0.911619	0.911982	0.952954	1.03228	1.05405	0.907082	0.0405613	-0.140695	Nonsignificant	None	1	Molecular Function:nucleic acid binding (GO:0003676)	RNA binding protein fox-1	--	--	RNA recognition motif (RRM) domain	J	Translation, ribosomal structure and biogenesis ;
ENSMUSP00000017610.3	tissue inhibitor of metalloproteinase 2 [Source:MGI SymbolAcc:MGI:98753]	Timp2	0.976613	1.07846	1.13589	0.98511	0.938213	1.03507	1.07861	0.226721	0.109176	Nonsignificant	None	3	Molecular Function:protein binding (GO:0005515),Molecular Function:metalloendopeptidase inhibitor activity (GO:0008191),Biological Process:negative regulation of endopeptidase activity (GO:0010951)	--	--	--	--	--	--
ENSMUSP00000017622.5	zinc finger CCCH-type containing 18 [Source:MGI SymbolAcc:MGI:1923264]	Zc3h18	0.956111	0.939301	0.921663	0.936271	1.01534	1.09343	0.925135	0.177161	-0.112265	Nonsignificant	None	--	--	nuclear protein NHN1	--	--	--	--	--
ENSMUSP00000017629.4	topoisomerase (DNA) II beta [Source:MGI SymbolAcc:MGI:98791]	Top2b	1.00545	1.01107	0.975621	0.963621	1.03636	1.02642	0.988681	0.675001	-0.0164227	Nonsignificant	None	5	Molecular Function:DNA binding (GO:0003677),Molecular Function:DNA topoisomerase type II (ATP-hydrolyzing) activity (GO:0003918),Molecular Function:ATP binding (GO:0005524),Cellular Component:nucleus (GO:0005634),Biological Process:DNA topological change (GO:0006265)	DNA topoisomerase II	5.99.1.3	ko01524 Platinum drug resistance	DNA gyrase/topoisomerase IV, subunit B	L	Replication, recombination and repair ;
ENSMUSP00000017637.6	insulin-like growth factor binding protein 4 [Source:MGI SymbolAcc:MGI:96439]	Igfbp4	0.948926	1.07145	0.995997	1.0113	1.02013	1.08581	0.967646	0.47542	-0.0474484	Nonsignificant	None	3	Biological Process:regulation of cell growth (GO:0001558),Molecular Function:insulin-like growth factor binding (GO:0005520),Cellular Component:extracellular region (GO:0005576)	--	--	--	--	--	--
ENSMUSP00000017851.3	serine incorporator 3 [Source:MGI SymbolAcc:MGI:1349457]	Serinc3	1.16243	1.08395	1.10297	0.95201	1.04266	0.910172	1.15302	0.0315854	0.205421	Nonsignificant	None	5	Biological Process:phosphatidylserine metabolic process (GO:0006658),Biological Process:sphingolipid metabolic process (GO:0006665),Molecular Function:L-serine transmembrane transporter activity (GO:0015194),Biological Process:L-serine transport (GO:0015825),Cellular Component:membrane (GO:0016020)	--	--	--	--	--	--
ENSMUSP00000017891.7	GH3 domain containing [Source:MGI SymbolAcc:MGI:1931556]	Ghdc	0.872265	0.90367	0.810515	1.04055	1.00866	1.08071	0.826363	0.00622666	-0.275153	Significant	down	--	--	--	--	--	Glutathione synthase/RimK-type ligase, ATP-grasp superfamily	HJ	Coenzyme transport and metabolism ; Translation, ribosomal structure and biogenesis ;
ENSMUSP00000017920.7	v-crk avian sarcoma virus CT10 oncogene homolog [Source:MGI SymbolAcc:MGI:88508]	Crk	0.95508	1.00686	1.02825	1.0127	1.00196	1.0237	0.984149	0.51693	-0.0230507	Nonsignificant	None	1	Molecular Function:protein binding (GO:0005515)	proto-oncogene C-crk	--	ko04010 MAPK signaling pathway ko04012 ErbB signaling pathway ko04015 Rap1 signaling pathway ko04062 Chemokine signaling pathway ko04510 Focal adhesion ko04666 Fc gamma R-mediated phagocytosis ko04722 Neurotrophin signaling pathway ko04810 Regulation of actin cytoskeleton ko04910 Insulin signaling pathway ko05100 Bacterial invasion of epithelial cells ko05200 Pathways in cancer ko05206 MicroRNAs …	--	--	--
ENSMUSP00000017975.5	RAB5A, member RAS oncogene family [Source:MGI SymbolAcc:MGI:105926]	Rab5a	0.925056	1.02564	0.961017	1.02023	1.04419	1.09978	0.920206	0.0893505	-0.119971	Nonsignificant	None	2	Molecular Function:GTP binding (GO:0005525),Biological Process:small GTPase mediated signal transduction (GO:0007264)	Ras-related protein Rab-5A	--	ko04014 Ras signaling pathway ko04144 Endocytosis ko04145 Phagosome ko04962 Vasopressin-regulated water reabsorption ko05014 Amyotrophic lateral sclerosis (ALS) ko05146 Amoebiasis ko05152 Tuberculosis	GTPase SAR1 family domain	R	General function prediction only ;
ENSMUSP00000018122.7	Ca2+-dependent activator protein for secretion 2 [Source:MGI SymbolAcc:MGI:2443963]	Cadps2	0.953029	0.961729	0.970253	1.0139	1.05002	1.04582	0.927735	0.00383162	-0.108215	Nonsignificant	None	2	Biological Process:synaptic vesicle exocytosis (GO:0016079),Biological Process:dense core granule exocytosis (GO:1990504)	calcium-dependent secretion activator	--	--	--	--	--
ENSMUSP00000018156.5	Rac family small GTPase 3 [Source:MGI SymbolAcc:MGI:2180784]	Rac3	0.940969	1.01342	1.04656	0.93928	1.0148	0.993945	1.01795	0.670253	0.0256714	Nonsignificant	None	2	Molecular Function:GTP binding (GO:0005525),Biological Process:small GTPase mediated signal transduction (GO:0007264)	Ras-related C3 botulinum toxin substrate 3	--	ko04010 MAPK signaling pathway ko04014 Ras signaling pathway ko04015 Rap1 signaling pathway ko04024 cAMP signaling pathway ko04071 Sphingolipid signaling pathway ko04310 Wnt signaling pathway ko04360 Axon guidance ko04370 VEGF signaling pathway ko04510 Focal adhesion ko04520 Adherens junction ko04650 Natural killer cell mediated cytotoxicity ko04662 B cell receptor signaling pathway ko04664 Fc ep…	GTPase SAR1 family domain	R	General function prediction only ;
ENSMUSP00000018246.4	H2B clustered histone 4 [Source:MGI SymbolAcc:MGI:1915274]	H2bc4	1.01755	0.923949	0.938252	0.933605	0.918613	1.05128	0.991821	0.8843	-0.0118485	Nonsignificant	None	2	Cellular Component:nucleosome (GO:0000786),Molecular Function:DNA binding (GO:0003677)	histone H2B	--	ko05034 Alcoholism ko05203 Viral carcinogenesis ko05322 Systemic lupus erythematosus	--	--	--
ENSMUSP00000018337.7	cell division cycle 73, Paf1/RNA polymerase II complex component [Source:MGI SymbolAcc:MGI:2384876]	Cdc73	1.10606	1.09455	1.05915	0.990447	1.03887	1.0768	1.04947	0.148908	0.0696545	Nonsignificant	None	3	Biological Process:transcription elongation from RNA polymerase II promoter (GO:0006368),Biological Process:histone modification (GO:0016570),Cellular Component:Cdc73/Paf1 complex (GO:0016593)	parafibromin	--	--	--	--	--
ENSMUSP00000018353.7	serine/threonine kinase 4 [Source:MGI SymbolAcc:MGI:1929004]	Stk4	1.05352	1.05568	1.01912	0.97583	0.995982	0.962478	1.06613	0.0134969	0.092378	Nonsignificant	None	5	Molecular Function:protein kinase activity (GO:0004672),Molecular Function:protein serine/threonine kinase activity (GO:0004674),Molecular Function:ATP binding (GO:0005524),Biological Process:protein phosphorylation (GO:0006468),Biological Process:signal transduction (GO:0007165)	serine/threonine kinase 4	--	ko04010 MAPK signaling pathway ko04014 Ras signaling pathway ko04068 FoxO signaling pathway ko05200 Pathways in cancer ko05223 Non-small cell lung cancer	Serine/threonine protein kinase	T	Signal transduction mechanisms ;
ENSMUSP00000018430.6	proteasome (prosome, macropain) subunit, beta type 6 [Source:MGI SymbolAcc:MGI:104880]	Psmb6	0.96293	0.962001	0.981082	0.974469	1.00091	1.02036	0.970049	0.11124	-0.043871	Nonsignificant	None	4	Molecular Function:endopeptidase activity (GO:0004175),Molecular Function:threonine-type endopeptidase activity (GO:0004298),Cellular Component:proteasome core complex (GO:0005839),Biological Process:proteolysis involved in cellular protein catabolic process (GO:0051603)	20S proteasome subunit beta 1	3.4.25.1	ko03050 Proteasome	20S proteasome, alpha and beta subunits	O	Posttranslational modification, protein turnover, chaperones ;
ENSMUSP00000018431.6	sperm associated antigen 7 [Source:MGI SymbolAcc:MGI:107380]	Spag7	0.893343	0.934535	0.964325	0.99808	1.06621	1.04189	0.898921	0.0217135	-0.153734	Nonsignificant	None	1	Molecular Function:nucleic acid binding (GO:0003676)	--	--	--	--	--	--
ENSMUSP00000018437.2	profilin 1 [Source:MGI SymbolAcc:MGI:97549]	Pfn1	0.985257	1.00868	0.998142	0.943149	0.921395	0.942138	1.06606	0.00323858	0.0922838	Nonsignificant	None	2	Molecular Function:actin binding (GO:0003779),Biological Process:actin cytoskeleton organization (GO:0030036)	profilin	--	ko04015 Rap1 signaling pathway ko04810 Regulation of actin cytoskeleton ko05132 Salmonella infection	--	--	--
ENSMUSP00000018470.3	tyrosine 3-monooxygenase/tryptophan 5-monooxygenase activation protein, beta polypeptide [Source:MGI SymbolAcc:MGI:1891917]	Ywhab	1.04135	0.958759	0.96622	1.012	1.02733	1.05651	0.958164	0.216263	-0.0616552	Nonsignificant	None	1	Molecular Function:protein domain specific binding (GO:0019904)	14-3-3 protein beta/theta/zeta	--	ko04110 Cell cycle ko04114 Oocyte meiosis ko04151 PI3K-Akt signaling pathway ko04390 Hippo signaling pathway ko05161 Hepatitis B ko05169 Epstein-Barr virus infection ko05203 Viral carcinogenesis	--	--	--
ENSMUSP00000018476.7	serine/threonine kinase 3 [Source:MGI SymbolAcc:MGI:1928487]	Stk3	1.22399	1.09086	1.11006	1.01918	1.03801	1.02158	1.11243	0.106066	0.153713	Nonsignificant	None	5	Molecular Function:protein kinase activity (GO:0004672),Molecular Function:protein serine/threonine kinase activity (GO:0004674),Molecular Function:ATP binding (GO:0005524),Biological Process:protein phosphorylation (GO:0006468),Biological Process:signal transduction (GO:0007165)	serine/threonine kinase 3	--	ko04010 MAPK signaling pathway ko04390 Hippo signaling pathway ko04392 Hippo signaling pathway - multiple species	Serine/threonine protein kinase	T	Signal transduction mechanisms ;
ENSMUSP00000018478.4	kinase suppressor of ras 1 [Source:MGI SymbolAcc:MGI:105051]	Ksr1	1.03667	1.0668	1.05404	1.0299	1.02417	1.09397	1.00301	0.901782	0.0043334	Nonsignificant	None	4	Molecular Function:protein kinase activity (GO:0004672),Molecular Function:ATP binding (GO:0005524),Biological Process:protein phosphorylation (GO:0006468),Biological Process:intracellular signal transduction (GO:0035556)	kinase suppressor of Ras 1	--	ko04014 Ras signaling pathway ko05152 Tuberculosis	Ankyrin repeat	T	Signal transduction mechanisms ;
ENSMUSP00000018561.7	myosin IB [Source:MGI SymbolAcc:MGI:107752]	Myo1b	0.968361	0.993304	1.01047	1.06075	1.05832	1.06961	0.932086	0.00472492	-0.101464	Nonsignificant	None	4	Molecular Function:motor activity (GO:0003774),Molecular Function:protein binding (GO:0005515),Molecular Function:ATP binding (GO:0005524),Cellular Component:myosin complex (GO:0016459)	myosin I	--	--	--	--	--
ENSMUSP00000018568.3	developmentally regulated GTP binding protein 2 [Source:MGI SymbolAcc:MGI:1342307]	Drg2	0.980655	1.03117	1.0199	0.990162	0.999613	0.970681	1.02407	0.246613	0.0343178	Nonsignificant	None	1	Molecular Function:GTP binding (GO:0005525)	uncharacterized protein	--	--	Ribosome-interacting GTPase 1	J	Translation, ribosomal structure and biogenesis ;
ENSMUSP00000018593.3	RPA interacting protein [Source:MGI SymbolAcc:MGI:1916973]	Rpain	0.976991	0.870796	0.702655	0.95102	0.94898	1.1102	0.847266	0.185908	-0.239114	Nonsignificant	None	--	--	--	--	--	--	--	--
ENSMUSP00000018614.2	potassium voltage-gated channel, shaker-related subfamily, beta member 3 [Source:MGI SymbolAcc:MGI:1336208]	Kcnab3	0.905216	1.00371	0.944373	0.941107	0.938393	1.05842	0.971198	0.594525	-0.0421628	Nonsignificant	None	3	Molecular Function:voltage-gated potassium channel activity (GO:0005249),Biological Process:potassium ion transport (GO:0006813),Cellular Component:integral component of membrane (GO:0016021)	potassium voltage-gated channel Shaker-related subfamily A, beta member 3	--	--	Predicted oxidoreductase (related to aryl-alcohol dehydrogenase)	R	General function prediction only ;
ENSMUSP00000018651.7	transient receptor potential cation channel, subfamily V, member 2 [Source:MGI SymbolAcc:MGI:1341836]	Trpv2	1.03955	1.02796	1.03338	0.985627	1.05257	1.04705	1.00507	0.831782	0.00729138	Nonsignificant	None	10	Molecular Function:ion channel activity (GO:0005216),Molecular Function:protein binding (GO:0005515),Cellular Component:intracellular (GO:0005622),Cellular Component:plasma membrane (GO:0005886),Biological Process:ion transport (GO:0006811),Biological Process:response to heat (GO:0009408),Cellular Component:membrane (GO:0016020),Cellular Component:integral component of membrane (GO:0016021),Biolo…	transient receptor potential cation channel subfamily V member 2	--	ko04621 NOD-like receptor signaling pathway ko04750 Inflammatory mediator regulation of TRP channels	Ankyrin repeat	T	Signal transduction mechanisms ;
ENSMUSP00000018653.1	centromere protein V [Source:MGI SymbolAcc:MGI:1920389]	Cenpv	0.948151	1.00773	0.95568	0.941494	1.01688	1.0854	0.95656	0.388369	-0.0640722	Nonsignificant	None	2	Biological Process:metabolic process (GO:0008152),Molecular Function:carbon-sulfur lyase activity (GO:0016846)	--	--	--	Uncharacterized conserved protein	S	Function unknown ;
ENSMUSP00000018691.8	phosphatidylinositol-5-phosphate 4-kinase, type II, beta [Source:MGI SymbolAcc:MGI:1934234]	Pip4k2b	0.944347	0.946891	0.951338	1.03739	1.01713	1.01296	0.926681	0.000660276	-0.109855	Nonsignificant	None	2	Molecular Function:phosphatidylinositol phosphate kinase activity (GO:0016307),Biological Process:phosphatidylinositol metabolic process (GO:0046488)	1-phosphatidylinositol-5-phosphate 4-kinase	2.7.1.149	ko00562 Inositol phosphate metabolism ko04070 Phosphatidylinositol signaling system ko04810 Regulation of actin cytoskeleton	--	--	--
ENSMUSP00000018711.8	gamma-aminobutyric acid receptor associated protein [Source:MGI SymbolAcc:MGI:1861742]	Gabarap	0.917367	0.984933	0.994766	1.10164	1.02669	1.12526	0.89042	0.0364018	-0.167442	Nonsignificant	None	--	--	GABA(A) receptor-associated protein	--	ko04068 FoxO signaling pathway ko04136 Autophagy - other ko04137 Mitophagy - animal ko04140 Autophagy - animal ko04371 Apelin signaling pathway ko04621 NOD-like receptor signaling pathway ko04727 GABAergic synapse ko05167 Kaposi's sarcoma-associated herpesvirus infection	--	--	--
ENSMUSP00000018727.3	GTPase activating protein (SH3 domain) binding protein 1 [Source:MGI SymbolAcc:MGI:1351465]	G3bp1	1.0091	1.04623	1.02418	0.972166	1.05562	1.06051	0.997154	0.928396	-0.0041117	Nonsignificant	None	3	Molecular Function:nucleic acid binding (GO:0003676),Cellular Component:intracellular (GO:0005622),Biological Process:transport (GO:0006810)	--	--	--	--	--	--
ENSMUSP00000018755.3	PDZ and LIM domain 4 [Source:MGI SymbolAcc:MGI:1353470]	Pdlim4	1.02452	1.05798	1.01473	0.893065	0.96958	1.00228	1.08109	0.0907894	0.112485	Nonsignificant	None	2	Molecular Function:protein binding (GO:0005515),Molecular Function:zinc ion binding (GO:0008270)	--	--	--	--	--	--
ENSMUSP00000018800.2	myosin, light polypeptide 4 [Source:MGI SymbolAcc:MGI:97267]	Myl4	0.955306	0.940057	0.892884	1.13862	1.11151	1.0312	0.849731	0.0116594	-0.234922	Nonsignificant	None	1	Molecular Function:calcium ion binding (GO:0005509)	myosin light chain 4	--	ko04260 Cardiac muscle contraction ko04261 Adrenergic signaling in cardiomyocytes ko04371 Apelin signaling pathway	Ca2+-binding protein, EF-hand superfamily	T	Signal transduction mechanisms ;
ENSMUSP00000018803.5	pyridoxine 5-phosphate oxidase [Source:MGI SymbolAcc:MGI:2144151]	Pnpo	0.909101	0.945608	0.97164	1.02331	0.985712	1.02443	0.931728	0.0356678	-0.102019	Nonsignificant	None	4	Molecular Function:pyridoxamine-phosphate oxidase activity (GO:0004733),Biological Process:pyridoxine biosynthetic process (GO:0008615),Molecular Function:FMN binding (GO:0010181),Biological Process:oxidation-reduction process (GO:0055114)	pyridoxamine 5'-phosphate oxidase	1.4.3.5	ko00750 Vitamin B6 metabolism ko01100 Metabolic pathways	Pyridoxine/pyridoxamine 5'-phosphate oxidase	H	Coenzyme transport and metabolism ;
ENSMUSP00000018851.7	dynein cytoplasmic 1 heavy chain 1 [Source:MGI SymbolAcc:MGI:103147]	Dync1h1	0.983044	0.991154	0.982869	1.0287	0.99233	0.982443	0.98455	0.341038	-0.0224629	Nonsignificant	None	5	Molecular Function:microtubule motor activity (GO:0003777),Molecular Function:ATP binding (GO:0005524),Biological Process:microtubule-based movement (GO:0007018),Molecular Function:ATPase activity (GO:0016887),Cellular Component:dynein complex (GO:0030286)	dynein heavy chain 1, cytosolic	--	ko04145 Phagosome ko04962 Vasopressin-regulated water reabsorption ko05132 Salmonella infection	--	--	--
ENSMUSP00000018875.6	adaptor-related protein complex 2, beta 1 subunit [Source:MGI SymbolAcc:MGI:1919020]	Ap2b1	0.97888	0.988431	0.99905	1.02782	1.02571	1.03084	0.96174	0.00282108	-0.0562811	Nonsignificant	None	5	Molecular Function:protein binding (GO:0005515),Biological Process:intracellular protein transport (GO:0006886),Biological Process:vesicle-mediated transport (GO:0016192),Cellular Component:membrane coat (GO:0030117),Cellular Component:clathrin adaptor complex (GO:0030131)	AP-2 complex subunit beta-1	--	ko04144 Endocytosis ko04721 Synaptic vesicle cycle ko04961 Endocrine and other factor-regulated calcium reabsorption ko05016 Huntington's disease	Predicted NTPase, NACHT family domain	T	Signal transduction mechanisms ;
ENSMUSP00000018880.7	nudE neurodevelopment protein 1 like 1 [Source:MGI SymbolAcc:MGI:1932915]	Ndel1	0.976169	1.00041	1.00524	1.00354	1.01926	1.03301	0.975788	0.117276	-0.0353603	Nonsignificant	None	4	Biological Process:mitotic centrosome separation (GO:0007100),Biological Process:nervous system development (GO:0007399),Biological Process:neurofilament cytoskeleton organization (GO:0060052),Biological Process:regulation of microtubule motor activity (GO:2000574)	nuclear distribution protein NudE-like 1	--	--	--	--	--
ENSMUSP00000018887.8	myosin, heavy polypeptide 10, non-muscle [Source:MGI SymbolAcc:MGI:1930780]	Myh10	0.965715	0.978566	0.972232	1.01872	1.0061	1.00775	0.96173	0.00204595	-0.0562959	Nonsignificant	None	4	Molecular Function:motor activity (GO:0003774),Molecular Function:protein binding (GO:0005515),Molecular Function:ATP binding (GO:0005524),Cellular Component:myosin complex (GO:0016459)	myosin heavy chain	--	ko04530 Tight junction	--	--	--
ENSMUSP00000018905.5	mannose-P-dolichol utilization defect 1 [Source:MGI SymbolAcc:MGI:1346040]	Mpdu1	0.995452	1.08308	1.05352	1.0352	1.06977	1.07992	0.98341	0.577448	-0.0241347	Nonsignificant	None	--	--	mannose-P-dolichol utilization defect 1	--	--	--	--	--
ENSMUSP00000018909.3	fragile X mental retardation, autosomal homolog 2 [Source:MGI SymbolAcc:MGI:1346074]	Fxr2	0.93279	0.960214	0.917455	1.01646	1.01936	1.02687	0.917645	0.00284991	-0.123991	Nonsignificant	None	2	Molecular Function:nucleic acid binding (GO:0003676),Molecular Function:RNA binding (GO:0003723)	fragile X mental retardation protein	--	ko03013 RNA transport	--	--	--
ENSMUSP00000018963.4	lymphocyte specific 1 [Source:MGI SymbolAcc:MGI:96832]	Lsp1	1.2354	1.10473	1.25926	0.923228	1.01919	1.09753	1.18403	0.055318	0.243702	Nonsignificant	None	2	Molecular Function:signal transducer activity (GO:0004871),Biological Process:signal transduction (GO:0007165)	lymphocyte-specific protein 1	--	ko05152 Tuberculosis	--	--	--
ENSMUSP00000018992.3	arginyl-tRNA synthetase [Source:MGI SymbolAcc:MGI:1914297]	Rars	1.06343	1.01851	1.03877	0.993277	1.01026	0.987337	1.04341	0.0421598	0.0613045	Nonsignificant	None	5	Molecular Function:nucleotide binding (GO:0000166),Molecular Function:arginine-tRNA ligase activity (GO:0004814),Molecular Function:ATP binding (GO:0005524),Cellular Component:cytoplasm (GO:0005737),Biological Process:arginyl-tRNA aminoacylation (GO:0006420)	arginyl-tRNA synthetase	6.1.1.19	ko00970 Aminoacyl-tRNA biosynthesis	Arginyl-tRNA synthetase	J	Translation, ribosomal structure and biogenesis ;
ENSMUSP00000018993.6	WW, C2 and coiled-coil domain containing 1 [Source:MGI SymbolAcc:MGI:2388637]	Wwc1	0.965964	0.926654	0.955737	1.07186	1.02389	1.04837	0.905931	0.00560453	-0.142527	Nonsignificant	None	1	Molecular Function:protein binding (GO:0005515)	protein KIBRA	--	ko04390 Hippo signaling pathway ko04392 Hippo signaling pathway - multiple species	--	--	--
ENSMUSP00000019026.3	mitochondrial ribosomal protein L45 [Source:MGI SymbolAcc:MGI:1914286]	Mrpl45	0.982517	0.937063	1.0015	1.00553	1.04975	1.08723	0.929536	0.0720243	-0.105417	Nonsignificant	None	--	--	large subunit ribosomal protein L45	--	--	--	--	--
ENSMUSP00000019065.3	proline, glutamic acid and leucine rich protein 1 [Source:MGI SymbolAcc:MGI:1922523]	Pelp1	1.05117	1.03968	1.16517	1.08696	1.12779	1.17713	0.959949	0.397008	-0.0589708	Nonsignificant	None	1	Biological Process:cellular response to estrogen stimulus (GO:0071391)	proline-, glutamic acid- and leucine-rich protein 1	--	--	--	--	--
ENSMUSP00000019109.7	tyrosine 3-monooxygenase/tryptophan 5-monooxygenase activation protein, eta polypeptide [Source:MGI SymbolAcc:MGI:109194]	Ywhah	0.981251	0.916872	0.960628	0.919963	0.986937	0.991961	0.986163	0.678689	-0.0201023	Nonsignificant	None	1	Molecular Function:protein domain specific binding (GO:0019904)	14-3-3 protein gamma/eta	--	ko04110 Cell cycle ko04114 Oocyte meiosis ko04151 PI3K-Akt signaling pathway ko04390 Hippo signaling pathway ko05169 Epstein-Barr virus infection ko05203 Viral carcinogenesis	--	--	--
ENSMUSP00000019118.3	squamous cell carcinoma antigen recognized by T cells 3 [Source:MGI SymbolAcc:MGI:1858230]	Sart3	1.02663	1.01855	1.02611	0.97906	1.00858	1.02136	1.0207	0.180006	0.0295576	Nonsignificant	None	2	Molecular Function:nucleic acid binding (GO:0003676),Biological Process:RNA processing (GO:0006396)	--	--	--	RNA recognition motif (RRM) domain	J	Translation, ribosomal structure and biogenesis ;
ENSMUSP00000019128.8	heterogeneous nuclear ribonucleoprotein D [Source:MGI SymbolAcc:MGI:101947]	Hnrnpd	0.964048	0.937418	0.961448	0.933522	1.0233	1.03353	0.957383	0.265955	-0.0628323	Nonsignificant	None	1	Molecular Function:nucleic acid binding (GO:0003676)	heterogeneous nuclear ribonucleoprotein A/B/D	--	--	RNA recognition motif (RRM) domain	J	Translation, ribosomal structure and biogenesis ;
ENSMUSP00000019133.4	calcium/calmodulin-dependent protein kinase II, beta [Source:MGI SymbolAcc:MGI:88257]	Camk2b	0.972266	0.989545	0.977553	0.956686	0.996172	1.01828	0.989308	0.601933	-0.0155089	Nonsignificant	None	5	Molecular Function:protein kinase activity (GO:0004672),Molecular Function:calmodulin-dependent protein kinase activity (GO:0004683),Molecular Function:calmodulin binding (GO:0005516),Molecular Function:ATP binding (GO:0005524),Biological Process:protein phosphorylation (GO:0006468)	calcium/calmodulin-dependent protein kinase (CaM kinase) II	2.7.11.17	ko04012 ErbB signaling pathway ko04020 Calcium signaling pathway ko04024 cAMP signaling pathway ko04066 HIF-1 signaling pathway ko04114 Oocyte meiosis ko04217 Necroptosis ko04261 Adrenergic signaling in cardiomyocytes ko04310 Wnt signaling pathway ko04360 Axon guidance ko04713 Circadian entrainment ko04720 Long-term potentiation ko04722 Neurotrophin signaling pathway ko04725 Cholinergic synapse k…	PASTA domain, binds beta-lactams	M	Cell wall/membrane/envelope biogenesis ;
ENSMUSP00000019135.7	golgi associated, gamma adaptin ear containing, ARF binding protein 3 [Source:MGI SymbolAcc:MGI:2384159]	Gga3	0.913808	0.94474	0.905169	0.981366	1.00446	0.986416	0.929841	0.00750261	-0.104944	Nonsignificant	None	6	Cellular Component:intracellular (GO:0005622),Cellular Component:trans-Golgi network (GO:0005802),Biological Process:intracellular protein transport (GO:0006886),Biological Process:vesicle-mediated transport (GO:0016192),Cellular Component:clathrin adaptor complex (GO:0030131),Molecular Function:ADP-ribosylation factor binding (GO:0030306)	ADP-ribosylation factor-binding protein GGA	--	ko04142 Lysosome	--	--	--
ENSMUSP00000019198.6	fission, mitochondrial 1 [Source:MGI SymbolAcc:MGI:1913687]	Fis1	0.967949	1.05805	0.913978	1.03783	1.02975	1.08179	0.933516	0.196067	-0.0992536	Nonsignificant	None	1	Biological Process:mitochondrial fission (GO:0000266)	mitochondrial fission 1 protein	--	ko04137 Mitophagy - animal	--	--	--
ENSMUSP00000019220.8	striatin, calmodulin binding protein 4 [Source:MGI SymbolAcc:MGI:2142346]	Strn4	0.934264	0.959628	0.941746	0.991501	1.03791	1.04762	0.921549	0.0130361	-0.117868	Nonsignificant	None	1	Molecular Function:protein binding (GO:0005515)	striatin 1/3/4	--		Predicted NTPase, NACHT family domain	T	Signal transduction mechanisms ;
ENSMUSP00000019226.7	solute carrier family 25 (mitochondrial carrier, glutamate), member 22 [Source:MGI SymbolAcc:MGI:1915517]	Slc25a22	1.08369	1.07993	1.08933	1.02215	1.05594	0.986278	1.06154	0.0863358	0.0861591	Nonsignificant	None	1	Biological Process:transmembrane transport (GO:0055085)	solute carrier family 25 (mitochondrial glutamate transporter), member 18/22	--	--	--	--	--
ENSMUSP00000019231.5	ATPase, H+ transporting, lysosomal accessory protein 1 [Source:MGI SymbolAcc:MGI:109629]	Atp6ap1	0.990143	1.03996	1.02398	1.02504	0.998673	0.971099	1.01979	0.408199	0.0282769	Nonsignificant	None	1	Biological Process:ATP hydrolysis coupled proton transport (GO:0015991)	V-type H+-transporting ATPase S1 subunit	--	ko00190 Oxidative phosphorylation ko01100 Metabolic pathways ko04142 Lysosome ko04145 Phagosome ko05152 Tuberculosis ko05161 Hepatitis B ko05323 Rheumatoid arthritis	--	--	--
ENSMUSP00000019268.4	secernin 1 [Source:MGI SymbolAcc:MGI:1917188]	Scrn1	0.903754	0.965032	0.954828	1.08949	1.04014	1.04594	0.889167	0.00876146	-0.169474	Nonsignificant	None	2	Biological Process:proteolysis (GO:0006508),Molecular Function:dipeptidase activity (GO:0016805)	secernin	--	--	Dipeptidase	E	Amino acid transport and metabolism ;
ENSMUSP00000019283.9	myo-inositol 1-phosphate synthase A1 [Source:MGI SymbolAcc:MGI:1919030]	Isyna1	0.953533	1.04749	1.01517	1.00256	0.958698	1.00932	1.01535	0.657545	0.0219836	Nonsignificant	None	3	Molecular Function:inositol-3-phosphate synthase activity (GO:0004512),Biological Process:inositol biosynthetic process (GO:0006021),Biological Process:phospholipid biosynthetic process (GO:0008654)	myo-inositol-1-phosphate synthase	5.5.1.4	ko00562 Inositol phosphate metabolism ko01100 Metabolic pathways	Myo-inositol-1-phosphate synthase	I	Lipid transport and metabolism ;
ENSMUSP00000019290.2	calcium channel, voltage-dependent, gamma subunit 2 [Source:MGI SymbolAcc:MGI:1316660]	Cacng2	1.04317	0.985361	0.972348	0.985255	0.999544	1.03314	0.994349	0.837515	-0.00817638	Nonsignificant	None	6	Molecular Function:voltage-gated calcium channel activity (GO:0005245),Cellular Component:voltage-gated calcium channel complex (GO:0005891),Biological Process:calcium ion transport (GO:0006816),Cellular Component:membrane (GO:0016020),Cellular Component:integral component of membrane (GO:0016021),Biological Process:calcium ion transmembrane transport (GO:0070588)	voltage-dependent calcium channel gamma-2	--	ko04010 MAPK signaling pathway ko04260 Cardiac muscle contraction ko04261 Adrenergic signaling in cardiomyocytes ko04921 Oxytocin signaling pathway ko05410 Hypertrophic cardiomyopathy (HCM) ko05412 Arrhythmogenic right ventricular cardiomyopathy (ARVC) ko05414 Dilated cardiomyopathy (DCM)	--	--	--
ENSMUSP00000019323.6	malate dehydrogenase 2, NAD (mitochondrial) [Source:MGI SymbolAcc:MGI:97050]	Mdh2	0.983886	0.973938	0.988999	1.02779	1.03319	1.06981	0.941241	0.0116477	-0.0873642	Nonsignificant	None	2	Molecular Function:oxidoreductase activity (GO:0016491),Biological Process:oxidation-reduction process (GO:0055114)	malate dehydrogenase	1.1.1.37	ko00020 Citrate cycle (TCA cycle) ko00270 Cysteine and methionine metabolism ko00620 Pyruvate metabolism ko00630 Glyoxylate and dicarboxylate metabolism ko01100 Metabolic pathways ko01200 Carbon metabolism	Malate/lactate dehydrogenase	C	Energy production and conversion ;
ENSMUSP00000019354.8	ATPase, H+ transporting, lysosomal V1 subunit E1 [Source:MGI SymbolAcc:MGI:894326]	Atp6v1e1	0.931791	0.951169	0.986581	0.944309	0.960809	0.936139	1.00995	0.620677	0.0142907	Nonsignificant	None	1	Biological Process:ATP hydrolysis coupled proton transport (GO:0015991)	V-type H+-transporting ATPase subunit E	--	ko00190 Oxidative phosphorylation ko01100 Metabolic pathways ko04145 Phagosome ko04150 mTOR signaling pathway ko04721 Synaptic vesicle cycle ko04966 Collecting duct acid secretion ko05323 Rheumatoid arthritis	Archaeal/vacuolar-type H+-ATPase subunit E/Vma4	C	Energy production and conversion ;
ENSMUSP00000019362.8	dishevelled segment polarity protein 2 [Source:MGI SymbolAcc:MGI:106613]	Dvl2	0.988749	0.969231	0.923536	1.00641	1.04167	1.38782	0.83865	0.266687	-0.253859	Nonsignificant	None	3	Molecular Function:protein binding (GO:0005515),Biological Process:Wnt signaling pathway (GO:0016055),Biological Process:intracellular signal transduction (GO:0035556)	segment polarity protein dishevelled	--	ko04150 mTOR signaling pathway ko04310 Wnt signaling pathway ko04330 Notch signaling pathway ko04390 Hippo signaling pathway ko04550 Signaling pathways regulating pluripotency of stem cells ko04916 Melanogenesis ko05165 Human papillomavirus infection ko05166 HTLV-I infection ko05200 Pathways in cancer ko05217 Basal cell carcinoma ko05224 Breast cancer ko05225 Hepatocellular carcinoma ko05226 Gast…	--	--	--
ENSMUSP00000019382.9	trans-2,3-enoyl-CoA reductase [Source:MGI SymbolAcc:MGI:1915408]	Tecr	0.977067	1.04426	0.990946	1.03826	1.02366	1.01473	0.979077	0.376687	-0.0305063	Nonsignificant	None	3	Cellular Component:cytoplasm (GO:0005737),Biological Process:lipid metabolic process (GO:0006629),Cellular Component:integral component of membrane (GO:0016021)	very-long-chain enoyl-CoA reductase	1.3.1.93	ko00062 Fatty acid elongation ko01040 Biosynthesis of unsaturated fatty acids ko01212 Fatty acid metabolism	--	--	--
ENSMUSP00000019405.2	microtubule-associated protein 1S [Source:MGI SymbolAcc:MGI:2443304]	Map1s	0.956266	1.00174	0.945672	1.04238	0.998878	1.08087	0.930032	0.0676474	-0.104648	Nonsignificant	None	5	Biological Process:microtubule cytoskeleton organization (GO:0000226),Cellular Component:microtubule (GO:0005874),Biological Process:apoptotic process (GO:0006915),Molecular Function:microtubule binding (GO:0008017),Molecular Function:actin filament binding (GO:0051015)	microtubule-associated protein 1	--	--	--	--	--
ENSMUSP00000019443.8	ring finger protein 31 [Source:MGI SymbolAcc:MGI:1934704]	Rnf31	0.98663	0.995448	1.01124	1.10472	1.05907	1.20316	0.889028	0.0446455	-0.169699	Nonsignificant	None	3	Molecular Function:ubiquitin-protein transferase activity (GO:0004842),Molecular Function:zinc ion binding (GO:0008270),Cellular Component:LUBAC complex (GO:0071797)	E3 ubiquitin-protein ligase RNF31	2.3.2.27	ko04217 Necroptosis ko04621 NOD-like receptor signaling pathway	--	--	--
ENSMUSP00000019470.7	proteaseome (prosome, macropain) activator subunit 3 (PA28 gamma, Ki) [Source:MGI SymbolAcc:MGI:1096366]	Psme3	0.978593	0.978409	0.948598	0.957338	0.977601	1.00034	0.989888	0.568097	-0.0146629	Nonsignificant	None	1	Cellular Component:proteasome activator complex (GO:0008537)	proteasome activator subunit 3 (PA28 gamma)	--	ko03050 Proteasome ko04612 Antigen processing and presentation ko05160 Hepatitis C	--	--	--
ENSMUSP00000019517.3	COP9 signalosome subunit 3 [Source:MGI SymbolAcc:MGI:1349409]	Cops3	1.02275	1.03405	1.01826	1.05288	1.0097	1.00011	1.00404	0.819102	0.00581863	Nonsignificant	None	1	Molecular Function:protein binding (GO:0005515)	COP9 signalosome complex subunit 3	--	--	--	--	--
ENSMUSP00000019577.8	GIPC PDZ domain containing family, member 1 [Source:MGI SymbolAcc:MGI:1926252]	Gipc1	1.01064	1.00912	1.01878	0.968404	1.0719	1.01078	0.995889	0.902312	-0.00594356	Nonsignificant	None	1	Molecular Function:protein binding (GO:0005515)	PDZ domain-containing protein GIPC	--	--	--	--	--
ENSMUSP00000019614.6	XPA binding protein 2 [Source:MGI SymbolAcc:MGI:1914689]	Xab2	1.09709	1.10254	1.0135	1.21746	1.26356	1.21909	0.86839	0.00754635	-0.203585	Nonsignificant	None	2	Molecular Function:protein binding (GO:0005515),Biological Process:RNA processing (GO:0006396)	pre-mRNA-splicing factor SYF1	--	ko03040 Spliceosome	--	--	--
ENSMUSP00000019615.9	cell division cycle 37 [Source:MGI SymbolAcc:MGI:109531]	Cdc37	1.01888	0.968421	0.990899	0.993968	1.02212	0.933425	1.00973	0.765585	0.013964	Nonsignificant	None	1	Molecular Function:protein kinase binding (GO:0019901)	cell division cycle protein 37	--	ko04151 PI3K-Akt signaling pathway	--	--	--
ENSMUSP00000019616.4	intercellular adhesion molecule 5, telencephalin [Source:MGI SymbolAcc:MGI:109430]	Icam5	0.977584	0.996811	0.996099	1.03317	1.12287	1.08349	0.916953	0.0283719	-0.125081	Nonsignificant	None	3	Molecular Function:protein binding (GO:0005515),Cellular Component:membrane (GO:0016020),Biological Process:single organismal cell-cell adhesion (GO:0016337)	intercellular adhesion molecule 5	--	--	--	--	--
ENSMUSP00000019638.8	COP9 signalosome subunit 6 [Source:MGI SymbolAcc:MGI:1349439]	Cops6	0.987986	1.03269	1.0329	1.03685	1.01588	1.00939	0.997211	0.875715	-0.00402961	Nonsignificant	None	3	Biological Process:protein deneddylation (GO:0000338),Molecular Function:protein binding (GO:0005515),Cellular Component:COP9 signalosome (GO:0008180)	COP9 signalosome complex subunit 6	--	--	--	--	--
ENSMUSP00000019679.5	armadillo repeat containing 6 [Source:MGI SymbolAcc:MGI:1924063]	Armc6	1.02524	1.00965	0.993794	1.02016	1.03825	1.02161	0.983333	0.187426	-0.0242486	Nonsignificant	None	1	Molecular Function:protein binding (GO:0005515)	--	--	--	--	--	--
ENSMUSP00000019722.5	UBX domain protein 6 [Source:MGI SymbolAcc:MGI:1913780]	Ubxn6	0.952838	0.94801	0.944573	1.04329	1.01388	1.08289	0.906169	0.037372	-0.142149	Nonsignificant	None	1	Molecular Function:protein binding (GO:0005515)	UBX domain-containing protein 6	--	ko04141 Protein processing in endoplasmic reticulum	--	--	--
ENSMUSP00000019723.7	myeloid derived growth factor [Source:MGI SymbolAcc:MGI:2156020]	Mydgf	0.994825	0.962811	0.898285	0.998219	0.936154	1.05241	0.956187	0.377403	-0.0646353	Nonsignificant	None	--	--	--	--	--	--	--	--
ENSMUSP00000019726.6	perilipin 3 [Source:MGI SymbolAcc:MGI:1914155]	Plin3	0.974331	0.980193	1.02956	1.0905	0.999828	1.00819	0.96307	0.322486	-0.0542876	Nonsignificant	None	--	--	perilipin-3	--	--	--	--	--
ENSMUSP00000019803.4	coiled-coil domain containing 12 [Source:MGI SymbolAcc:MGI:1919904]	Ccdc12	0.980369	0.977112	0.926633	1.01523	1.09612	1.12558	0.891005	0.0343986	-0.166495	Nonsignificant	None	--	--	coiled-coil domain-containing protein 12	--	ko03040 Spliceosome	--	--	--
ENSMUSP00000019911.7	histone deacetylase 2 [Source:MGI SymbolAcc:MGI:1097691]	Hdac2	0.997407	0.987394	0.992341	0.977314	1.08628	1.09113	0.943708	0.251692	-0.0835875	Nonsignificant	None	2	Molecular Function:histone deacetylase activity (GO:0004407),Biological Process:histone deacetylation (GO:0016575)	histone deacetylase 1/2	3.5.1.98	ko04110 Cell cycle ko04213 Longevity regulating pathway - multiple species ko04330 Notch signaling pathway ko04919 Thyroid hormone signaling pathway ko05016 Huntington's disease ko05034 Alcoholism ko05165 Human papillomavirus infection ko05169 Epstein-Barr virus infection ko05200 Pathways in cancer ko05202 Transcriptional misregulation in cancer ko05203 Viral carcinogenesis ko05220 Chronic myeloi…	Acetoin utilization deacetylase AcuC or a related deacetylase	BQ	Chromatin structure and dynamics ; Secondary metabolites biosynthesis, transport and catabolism ;
ENSMUSP00000019917.5	RWD domain containing 1 [Source:MGI SymbolAcc:MGI:1913771]	Rwdd1	0.944589	0.967145	0.952001	0.943524	1.03852	0.977757	0.967543	0.324943	-0.047602	Nonsignificant	None	1	Molecular Function:protein binding (GO:0005515)	--	--	--	--	--	--
ENSMUSP00000019920.6	clavesin 2 [Source:MGI SymbolAcc:MGI:2443223]	Clvs2	0.979434	1.01916	1.03057	1.00553	1.035	1.06336	0.975927	0.335658	-0.0351555	Nonsignificant	None	8	Molecular Function:transporter activity (GO:0005215),Cellular Component:intracellular (GO:0005622),Cellular Component:endosome (GO:0005768),Cellular Component:trans-Golgi network (GO:0005802),Biological Process:transport (GO:0006810),Biological Process:lysosome organization (GO:0007040),Cellular Component:clathrin-coated vesicle (GO:0030136),Molecular Function:phosphatidylinositol-3,5-bisphosphat…	--	--	--	--	--	--
ENSMUSP00000019937.4	SEC63-like (S. cerevisiae) [Source:MGI SymbolAcc:MGI:2155302]	Sec63	1.05238	1.08913	0.987173	0.977929	1.02465	1.00282	1.04102	0.277559	0.0579987	Nonsignificant	None	1	Molecular Function:protein transporter activity (GO:0008565)	translocation protein SEC63	--	ko03060 Protein export ko04141 Protein processing in endoplasmic reticulum	DnaJ-class molecular chaperone with C-terminal Zn finger domain	O	Posttranslational modification, protein turnover, chaperones ;
ENSMUSP00000019939.5	sorting nexin 3 [Source:MGI SymbolAcc:MGI:1860188]	Snx3	0.983445	0.933205	0.941442	0.966298	1.04246	1.06014	0.93131	0.0982801	-0.102666	Nonsignificant	None	1	Molecular Function:phosphatidylinositol binding (GO:0035091)	sorting nexin-3/12	--	ko04144 Endocytosis	--	--	--
ENSMUSP00000019965.6	sphingomyelin phosphodiesterase 2, neutral [Source:MGI SymbolAcc:MGI:1278330]	Smpd2	0.989452	1.06198	1.05519	0.999677	1.04437	0.987254	1.02485	0.434104	0.0354104	Nonsignificant	None	--	--	sphingomyelin phosphodiesterase 2	3.1.4.12	ko00600 Sphingolipid metabolism ko01100 Metabolic pathways ko04071 Sphingolipid signaling pathway	--	--	--
ENSMUSP00000019967.9	microtubule associated monooxygenase, calponin and LIM domain containing 1 [Source:MGI SymbolAcc:MGI:2385847]	Mical1	1.06643	1.08716	1.05956	0.987571	1.18419	1.27765	0.931507	0.45443	-0.102362	Nonsignificant	None	3	Molecular Function:protein binding (GO:0005515),Molecular Function:zinc ion binding (GO:0008270),Molecular Function:FAD binding (GO:0071949)	F-actin monooxygenase	1.14.13.225	--	--	--	--
ENSMUSP00000019975.7	WAS protein family, member 1 [Source:MGI SymbolAcc:MGI:1890563]	Wasf1	0.942232	0.95511	0.951559	1.05725	1.01762	1.07659	0.903995	0.00475913	-0.145613	Nonsignificant	None	3	Molecular Function:actin binding (GO:0003779),Cellular Component:cytoskeleton (GO:0005856),Biological Process:actin cytoskeleton organization (GO:0030036)	WAS protein family, member 1	--	ko04520 Adherens junction ko04666 Fc gamma R-mediated phagocytosis ko04810 Regulation of actin cytoskeleton ko05100 Bacterial invasion of epithelial cells ko05132 Salmonella infection ko05231 Choline metabolism in cancer	--	--	--
ENSMUSP00000019992.5	laminin, alpha 4 [Source:MGI SymbolAcc:MGI:109321]	Lama4	1.02548	0.999315	0.97667	1.01833	1.01604	1.0648	0.968475	0.200043	-0.0462137	Nonsignificant	None	6	Molecular Function:receptor binding (GO:0005102),Molecular Function:protein binding (GO:0005515),Biological Process:cell adhesion (GO:0007155),Biological Process:regulation of cell adhesion (GO:0030155),Biological Process:regulation of cell migration (GO:0030334),Biological Process:regulation of embryonic development (GO:0045995)	laminin, alpha 4	--	ko04151 PI3K-Akt signaling pathway ko04510 Focal adhesion ko04512 ECM-receptor interaction ko05143 African trypanosomiasis ko05145 Toxoplasmosis ko05146 Amoebiasis ko05165 Human papillomavirus infection ko05200 Pathways in cancer ko05222 Small cell lung cancer	--	--	--
ENSMUSP00000020003.7	family with sequence similarity 184, member A [Source:MGI SymbolAcc:MGI:1923156]	Fam184a	0.825262	0.877089	0.893798	1.20278	1.10393	1.13584	0.754135	0.00138573	-0.407106	Significant	down	--	--	--	--	--	--	--	--
ENSMUSP00000020012.6	glutaminyl-tRNA synthase (glutamine-hydrolyzing)-like 1 [Source:MGI SymbolAcc:MGI:1923813]	Qrsl1	0.963287	1.00217	0.955492	1.01717	1.02512	1.03239	0.95	0.027379	-0.0739999	Nonsignificant	None	4	Molecular Function:amidase activity (GO:0004040),Biological Process:translation (GO:0006412),Cellular Component:glutamyl-tRNA(Gln) amidotransferase complex (GO:0030956),Molecular Function:glutaminyl-tRNA synthase (glutamine-hydrolyzing) activity (GO:0050567)	--	--	ko00970 Aminoacyl-tRNA biosynthesis ko01100 Metabolic pathways	Asp-tRNAAsn/Glu-tRNAGln amidotransferase A subunit or related amidase	J	Translation, ribosomal structure and biogenesis ;
ENSMUSP00000020027.4	serine incorporator 1 [Source:MGI SymbolAcc:MGI:1926228]	Serinc1	1.00322	1.00665	0.955676	1.05514	0.99962	1.11455	0.935707	0.140605	-0.095871	Nonsignificant	None	6	Cellular Component:endoplasmic reticulum membrane (GO:0005789),Biological Process:phosphatidylserine metabolic process (GO:0006658),Biological Process:sphingolipid metabolic process (GO:0006665),Molecular Function:L-serine transmembrane transporter activity (GO:0015194),Biological Process:L-serine transport (GO:0015825),Cellular Component:membrane (GO:0016020)	--	--	--	--	--	--
ENSMUSP00000020034.4	enoyl Coenzyme A hydratase domain containing 1 [Source:MGI SymbolAcc:MGI:1277169]	Echdc1	1.09755	1.03033	0.974821	1.01183	0.955563	0.940513	1.06699	0.193538	0.0935405	Nonsignificant	None	2	Molecular Function:catalytic activity (GO:0003824),Biological Process:metabolic process (GO:0008152)	--	--	ko00640 Propanoate metabolism	Enoyl-CoA hydratase/carnithine racemase	I	Lipid transport and metabolism ;
ENSMUSP00000020057.8	lin-7 homolog A (C. elegans) [Source:MGI SymbolAcc:MGI:2135609]	Lin7a	1.11102	1.03857	1.04555	0.929929	1.03097	0.944439	1.09975	0.0687953	0.137177	Nonsignificant	None	1	Molecular Function:protein binding (GO:0005515)	protein lin-7	--	--	--	--	--
ENSMUSP00000020077.3	LIM and senescent cell antigen-like domains 1 [Source:MGI SymbolAcc:MGI:1195263]	Lims1	1.14523	1.06953	1.09851	1.04111	1.05013	1.07241	1.04729	0.105561	0.0666661	Nonsignificant	None	1	Molecular Function:zinc ion binding (GO:0008270)	--	--	--	--	--	--
ENSMUSP00000020085.6	ubiquitin-conjugating enzyme E2D 1 [Source:MGI SymbolAcc:MGI:2384911]	Ube2d1	1.02046	1.06854	1.02194	1.02936	1.0011	1.01034	1.02307	0.260243	0.0329004	Nonsignificant	None	--	--	ubiquitin-conjugating enzyme E2 D	2.3.2.23	ko04120 Ubiquitin mediated proteolysis ko04141 Protein processing in endoplasmic reticulum	Ubiquitin-protein ligase	O	Posttranslational modification, protein turnover, chaperones ;
ENSMUSP00000020107.7	ATPase, Ca++ transporting, plasma membrane 1 [Source:MGI SymbolAcc:MGI:104653]	Atp2b1	1.00405	0.970727	0.952368	1.03519	1.00353	1.01622	0.958171	0.0738822	-0.0616447	Nonsignificant	None	3	Molecular Function:nucleotide binding (GO:0000166),Molecular Function:calcium-transporting ATPase activity (GO:0005388),Molecular Function:metal ion binding (GO:0046872)	Ca2+ transporting ATPase, plasma membrane	3.6.3.8	ko04020 Calcium signaling pathway ko04022 cGMP-PKG signaling pathway ko04024 cAMP signaling pathway ko04261 Adrenergic signaling in cardiomyocytes ko04925 Aldosterone synthesis and secretion ko04970 Salivary secretion ko04972 Pancreatic secretion	Magnesium-transporting ATPase (P-type)	P	Inorganic ion transport and metabolism ;
ENSMUSP00000020112.5	UHRF1 (ICBP90) binding protein 1-like [Source:MGI SymbolAcc:MGI:2442888]	Uhrf1bp1l	0.949716	0.997677	1.03731	1.02506	1.00111	0.989609	0.989695	0.724509	-0.0149436	Nonsignificant	None	--	--	--	--	--	--	--	--
ENSMUSP00000020188.6	interferon gamma receptor 1 [Source:MGI SymbolAcc:MGI:107655]	Ifngr1	1.0248	1.05579	0.904731	1.03556	0.989091	1.14222	0.942672	0.402085	-0.0851724	Nonsignificant	None	3	Molecular Function:protein binding (GO:0005515),Cellular Component:membrane (GO:0016020),Molecular Function:cytokine binding (GO:0019955)	interferon gamma receptor 1	--	ko04060 Cytokine-cytokine receptor interaction ko04066 HIF-1 signaling pathway ko04217 Necroptosis ko04380 Osteoclast differentiation ko04630 Jak-STAT signaling pathway ko04650 Natural killer cell mediated cytotoxicity ko04658 Th1 and Th2 cell differentiation ko04659 Th17 cell differentiation ko05132 Salmonella infection ko05140 Leishmaniasis ko05142 Chagas disease (American trypanosomiasis) ko05…	--	--	--
ENSMUSP00000020203.6	small nuclear ribonucleoprotein polypeptide F [Source:MGI SymbolAcc:MGI:1917128]	Snrpf	0.926358	0.899865	0.945667	0.98051	1.06417	1.04663	0.896673	0.0207116	-0.157345	Nonsignificant	None	--	--	small nuclear ribonucleoprotein F	--	ko03040 Spliceosome	Small nuclear ribonucleoprotein (snRNP) homolog	K	Transcription ;
ENSMUSP00000020217.5	nudix (nucleoside diphosphate linked moiety X)-type motif 4 [Source:MGI SymbolAcc:MGI:1918457]	Nudt4	0.961901	1.04049	0.928102	1.02888	0.979939	1.01702	0.96849	0.431963	-0.0461914	Nonsignificant	None	1	Molecular Function:hydrolase activity (GO:0016787)	diphosphoinositol-polyphosphate diphosphatase	3.6.1.52	--	8-oxo-dGTP pyrophosphatase MutT and related house-cleaning NTP pyrophosphohydrolases, NUDIX family	V	Defense mechanisms ;
ENSMUSP00000020238.7	heat shock protein 90, beta (Grp94), member 1 [Source:MGI SymbolAcc:MGI:98817]	Hsp90b1	1.06935	0.994551	0.966215	0.94979	1.00058	1.00416	1.02558	0.516195	0.036443	Nonsignificant	None	4	Molecular Function:ATP binding (GO:0005524),Biological Process:protein folding (GO:0006457),Biological Process:response to stress (GO:0006950),Molecular Function:unfolded protein binding (GO:0051082)	heat shock protein 90kDa beta	--	ko04141 Protein processing in endoplasmic reticulum ko04151 PI3K-Akt signaling pathway ko04657 IL-17 signaling pathway ko04915 Estrogen signaling pathway ko04918 Thyroid hormone synthesis ko05200 Pathways in cancer ko05215 Prostate cancer ko05418 Fluid shear stress and atherosclerosis	Molecular chaperone, HSP90 family	O	Posttranslational modification, protein turnover, chaperones ;
ENSMUSP00000020263.7	heterogeneous nuclear ribonucleoprotein H3 [Source:MGI SymbolAcc:MGI:1926462]	Hnrnph3	1.00957	1.01844	1.00735	1.00398	1.02441	1.03387	0.991216	0.39637	-0.0127289	Nonsignificant	None	1	Molecular Function:nucleic acid binding (GO:0003676)	heterogeneous nuclear ribonucleoprotein F/H	--	--	--	--	--
ENSMUSP00000020268.5	cell division cycle and apoptosis regulator 1 [Source:MGI SymbolAcc:MGI:1914750]	Ccar1	0.994473	1.00882	0.960129	0.987562	1.02787	1.08395	0.956136	0.223171	-0.0647118	Nonsignificant	None	--	--	--	--	--	--	--	--
ENSMUSP00000020273.9	suppressor of var1, 3-like 1 (S. cerevisiae) [Source:MGI SymbolAcc:MGI:2441711]	Supv3l1	1.0166	1.03341	1.02151	0.992367	1.06246	1.05627	0.987277	0.596195	-0.0184729	Nonsignificant	None	--	--	ATP-dependent RNA helicase SUPV3L1/SUV3	3.6.4.13	--	Superfamily II RNA helicase	L	Replication, recombination and repair ;
ENSMUSP00000020283.4	macroH2A.2 histone [Source:MGI SymbolAcc:MGI:3037658]	Macroh2a2	0.950253	1.03545	0.993658	0.955355	1.02067	1.05887	0.9817	0.659494	-0.026646	Nonsignificant	None	3	Cellular Component:nucleosome (GO:0000786),Molecular Function:DNA binding (GO:0003677),Cellular Component:nucleus (GO:0005634)	histone H2A	--	ko04217 Necroptosis ko05034 Alcoholism ko05322 Systemic lupus erythematosus	O-acetyl-ADP-ribose deacetylase (regulator of RNase III), contains Macro domain	J	Translation, ribosomal structure and biogenesis ;
ENSMUSP00000020285.8	secretion associated Ras related GTPase 1A [Source:MGI SymbolAcc:MGI:98230]	Sar1a	1.02912	1.01891	1.01327	0.951775	0.967986	0.974301	1.05779	0.00239719	0.0810492	Nonsignificant	None	3	Molecular Function:GTP binding (GO:0005525),Cellular Component:intracellular (GO:0005622),Biological Process:intracellular protein transport (GO:0006886)	GTP-binding protein SAR1	3.6.5.-	ko04141 Protein processing in endoplasmic reticulum ko05134 Legionellosis	GTPase SAR1 family domain	R	General function prediction only ;
ENSMUSP00000020286.6	pyrophosphatase (inorganic) 1 [Source:MGI SymbolAcc:MGI:97831]	Ppa1	1.01963	1.0057	0.992852	1.01514	1.01675	1.01971	0.989045	0.228553	-0.0158919	Nonsignificant	None	4	Molecular Function:magnesium ion binding (GO:0000287),Molecular Function:inorganic diphosphatase activity (GO:0004427),Cellular Component:cytoplasm (GO:0005737),Biological Process:phosphate-containing compound metabolic process (GO:0006796)	inorganic pyrophosphatase	3.6.1.1	ko00190 Oxidative phosphorylation	Inorganic pyrophosphatase	CP	Energy production and conversion ; Inorganic ion transport and metabolism ;
ENSMUSP00000020288.7	eukaryotic translation initiation factor 4E binding protein 2 [Source:MGI SymbolAcc:MGI:109198]	Eif4ebp2	1.1357	1.0175	1.10451	1.45904	1.22298	1.23606	0.831456	0.0594812	-0.266288	Nonsignificant	None	2	Molecular Function:eukaryotic initiation factor 4E binding (GO:0008190),Biological Process:negative regulation of translational initiation (GO:0045947)	eukaryotic translation initiation factor 4E binding protein 2	--	ko03013 RNA transport ko04213 Longevity regulating pathway - multiple species	--	--	--
ENSMUSP00000020289.8	phosphatase domain containing, paladin 1 [Source:MGI SymbolAcc:MGI:1351623]	Pald1	1.6134	1.27389	1.19341	1.0147	1.06074	1.02901	1.31447	0.125688	0.394481	Nonsignificant	None	--	--	--	--	--	Protein tyrosine phosphatase	T	Signal transduction mechanisms ;
ENSMUSP00000020298.6	pterin 4 alpha carbinolamine dehydratase/dimerization cofactor of hepatocyte nuclear factor 1 alpha (TCF1) 1 [Source:MGI SymbolAcc:MGI:94873]	Pcbd1	1.0072	1.14164	1.14534	0.966975	1.04268	1.13728	1.04679	0.504549	0.0659755	Nonsignificant	None	2	Biological Process:tetrahydrobiopterin biosynthetic process (GO:0006729),Molecular Function:4-alpha-hydroxytetrahydrobiopterin dehydratase activity (GO:0008124)	4a-hydroxytetrahydrobiopterin dehydratase	4.2.1.96	ko00790 Folate biosynthesis	Pterin-4a-carbinolamine dehydratase	H	Coenzyme transport and metabolism ;
ENSMUSP00000020311.6	mitochondrial calcium uptake 1 [Source:MGI SymbolAcc:MGI:2384909]	Micu1	0.986678	0.974508	1.01091	0.975044	0.992987	1.0157	0.996101	0.819312	-0.0056365	Nonsignificant	None	1	Molecular Function:calcium ion binding (GO:0005509)	--	--	--	--	--	--
ENSMUSP00000020312.6	mitochondrial calcium uniporter [Source:MGI SymbolAcc:MGI:3026965]	Mcu	0.929991	0.99215	0.977616	1.01267	1.01137	1.02418	0.951294	0.0615603	-0.0720371	Nonsignificant	None	--	--	calcium uniporter protein, mitochondrial	--	ko04020 Calcium signaling pathway ko04218 Cellular senescence ko04621 NOD-like receptor signaling pathway	--	--	--
ENSMUSP00000020315.6	cullin associated and neddylation disassociated 1 [Source:MGI SymbolAcc:MGI:1261820]	Cand1	0.958245	0.994417	1.00036	1.01797	1.0015	0.995637	0.979405	0.233468	-0.0300222	Nonsignificant	None	--	--	cullin-associated NEDD8-dissociated protein 1	--	--	--	--	--
ENSMUSP00000020316.2	TANK-binding kinase 1 [Source:MGI SymbolAcc:MGI:1929658]	Tbk1	0.958238	0.930396	1.01693	1.02178	0.994508	0.997952	0.963946	0.24946	-0.0529754	Nonsignificant	None	3	Molecular Function:protein kinase activity (GO:0004672),Molecular Function:ATP binding (GO:0005524),Biological Process:protein phosphorylation (GO:0006468)	TANK-binding kinase 1	2.7.11.10	ko04014 Ras signaling pathway ko04137 Mitophagy - animal ko04620 Toll-like receptor signaling pathway ko04621 NOD-like receptor signaling pathway ko04622 RIG-I-like receptor signaling pathway ko04623 Cytosolic DNA-sensing pathway ko04657 IL-17 signaling pathway ko05160 Hepatitis C ko05161 Hepatitis B ko05162 Measles ko05164 Influenza A ko05165 Human papillomavirus infection ko05167 Kaposi's sarco…	Serine/threonine protein kinase	T	Signal transduction mechanisms ;
ENSMUSP00000020329.6	epidermal growth factor receptor [Source:MGI SymbolAcc:MGI:95294]	Egfr	1.32259	1.00784	1.17161	0.81669	0.953811	0.836341	1.34341	0.0411319	0.425895	Significant	up	7	Molecular Function:protein kinase activity (GO:0004672),Molecular Function:protein tyrosine kinase activity (GO:0004713),Molecular Function:transmembrane receptor protein tyrosine kinase activity (GO:0004714),Molecular Function:ATP binding (GO:0005524),Biological Process:protein phosphorylation (GO:0006468),Biological Process:transmembrane receptor protein tyrosine kinase signaling pathway (GO:00…	epidermal growth factor receptor	2.7.10.1	ko01521 EGFR tyrosine kinase inhibitor resistance ko01522 Endocrine resistance ko04010 MAPK signaling pathway ko04012 ErbB signaling pathway ko04014 Ras signaling pathway ko04015 Rap1 signaling pathway ko04020 Calcium signaling pathway ko04060 Cytokine-cytokine receptor interaction ko04066 HIF-1 signaling pathway ko04068 FoxO signaling pathway ko04072 Phospholipase D signaling pathway ko04144 End…	Serine/threonine protein kinase	T	Signal transduction mechanisms ;
ENSMUSP00000020339.8	TBC1 domain family, member 15 [Source:MGI SymbolAcc:MGI:1913937]	Tbc1d15	1.07531	1.02258	1.02895	0.996944	1.00579	0.965093	1.05358	0.0626736	0.0752972	Nonsignificant	None	--	--	TBC1 domain family member 15	--	ko04137 Mitophagy - animal	--	--	--
ENSMUSP00000020341.8	RIKEN cDNA 2310011J03 gene [Source:MGI SymbolAcc:MGI:1913624]	2310011J03Rik	1.00478	0.997042	0.955057	1.05186	0.974869	0.979666	0.983529	0.603331	-0.0239609	Nonsignificant	None	--	--	--	--	--	--	--	--
ENSMUSP00000020343.7	RAB21, member RAS oncogene family [Source:MGI SymbolAcc:MGI:894308]	Rab21	1.06678	1.11279	1.02936	0.998749	1.01224	1.00653	1.06343	0.0593953	0.0887293	Nonsignificant	None	2	Molecular Function:GTP binding (GO:0005525),Biological Process:small GTPase mediated signal transduction (GO:0007264)	Ras-related protein Rab-21	--	--	GTPase SAR1 family domain	R	General function prediction only ;
ENSMUSP00000020359.6	guanidinoacetate methyltransferase [Source:MGI SymbolAcc:MGI:1098221]	Gamt	0.975265	0.990854	0.978591	1.0572	1.02328	1.03325	0.945719	0.00715918	-0.0805169	Nonsignificant	None	--	--	guanidinoacetate N-methyltransferase	2.1.1.2	ko00260 Glycine, serine and threonine metabolism ko00330 Arginine and proline metabolism ko01100 Metabolic pathways	Predicted O-methyltransferase YrrM	R	General function prediction only ;
ENSMUSP00000020361.6	NADH:ubiquinone oxidoreductase core subunit S7 [Source:MGI SymbolAcc:MGI:1922656]	Ndufs7	1.00197	0.997446	0.901105	1.02683	0.960205	1.00426	0.969657	0.473443	-0.0444543	Nonsignificant	None	2	Molecular Function:iron-sulfur cluster binding (GO:0051536),Biological Process:oxidation-reduction process (GO:0055114)	--	--	ko00190 Oxidative phosphorylation ko01100 Metabolic pathways ko04723 Retrograde endocannabinoid signaling ko04932 Non-alcoholic fatty liver disease (NAFLD) ko05010 Alzheimer's disease ko05012 Parkinson's disease ko05016 Huntington's disease	NADH:ubiquinone oxidoreductase 20 kD subunit (chhain B) or related Fe-S oxidoreductase	C	Energy production and conversion ;
ENSMUSP00000020397.7	small nuclear ribonucleoprotein D3 [Source:MGI SymbolAcc:MGI:1914582]	Snrpd3	0.956507	1.00682	1.10319	1.02419	1.04212	1.19006	0.941698	0.40427	-0.0866635	Nonsignificant	None	1	Biological Process:RNA processing (GO:0006396)	small nuclear ribonucleoprotein D3	--	ko03040 Spliceosome ko05322 Systemic lupus erythematosus	--	--	--
ENSMUSP00000020399.5	carboxypeptidase M [Source:MGI SymbolAcc:MGI:1917824]	Cpm	0.966475	1.05909	1.03809	1.22474	0.982602	1.01296	0.951355	0.554988	-0.0719439	Nonsignificant	None	3	Molecular Function:metallocarboxypeptidase activity (GO:0004181),Biological Process:proteolysis (GO:0006508),Molecular Function:zinc ion binding (GO:0008270)	carboxypeptidase M	3.4.17.12	--	Murein tripeptide amidase MpaA	M	Cell wall/membrane/envelope biogenesis ;
ENSMUSP00000020400.4	leucine rich repeat transmembrane neuronal 1 [Source:MGI SymbolAcc:MGI:2389173]	Lrrtm1	0.930613	1.00262	1.02669	1.23931	0.883176	0.883111	0.984805	0.906854	-0.0220899	Nonsignificant	None	1	Molecular Function:protein binding (GO:0005515)	leucine-rich repeat transmembrane neuronal protein 1/2	--	--	Leucine-rich repeat (LRR) protein	K	Transcription ;
ENSMUSP00000020420.7	adaptor-related protein complex 3, delta 1 subunit [Source:MGI SymbolAcc:MGI:107734]	Ap3d1	1.01234	1.00958	0.998825	1.00566	1.00963	0.985345	1.0067	0.478252	0.00963606	Nonsignificant	None	5	Biological Process:intracellular protein transport (GO:0006886),Biological Process:protein transport (GO:0015031),Biological Process:vesicle-mediated transport (GO:0016192),Cellular Component:membrane coat (GO:0030117),Cellular Component:AP-3 adaptor complex (GO:0030123)	AP-3 complex subunit delta	--	ko04142 Lysosome	--	--	--
ENSMUSP00000020440.6	translocase of inner mitochondrial membrane 13 [Source:MGI SymbolAcc:MGI:1353432]	Timm13	1.02456	1.03661	1.06435	1.00446	1.02512	0.962517	1.04459	0.111641	0.0629424	Nonsignificant	None	--	--	mitochondrial import inner membrane translocase subunit TIM13	--	--	--	--	--
ENSMUSP00000020463.7	nicalin [Source:MGI SymbolAcc:MGI:1926081]	Ncln	1.0319	1.05393	1.00315	0.986664	1.01394	1.0317	1.01869	0.391537	0.026721	Nonsignificant	None	--	--	--	--	--	Zn-dependent amino- or carboxypeptidase, M28 family	O	Posttranslational modification, protein turnover, chaperones ;
ENSMUSP00000020490.5	WD repeat domain containing 82 [Source:MGI SymbolAcc:MGI:1924555]	Wdr82	1.00745	1.00689	1.01539	1.00479	1.06078	1.05696	0.970283	0.226978	-0.0435222	Nonsignificant	None	1	Molecular Function:protein binding (GO:0005515)	COMPASS component SWD2	--	ko03015 mRNA surveillance pathway	WD40 repeat	R	General function prediction only ;
ENSMUSP00000020497.7	aldehyde dehydrogenase 1 family, member L2 [Source:MGI SymbolAcc:MGI:2444680]	Aldh1l2	1.03504	1.12182	1.03543	0.855429	1.00972	0.959669	1.13009	0.0852338	0.176435	Nonsignificant	None	4	Biological Process:metabolic process (GO:0008152),Biological Process:biosynthetic process (GO:0009058),Molecular Function:oxidoreductase activity (GO:0016491),Biological Process:oxidation-reduction process (GO:0055114)	formyltetrahydrofolate dehydrogenase	1.5.1.6	ko00670 One carbon pool by folate	Acyl-CoA reductase or other NAD-dependent aldehyde dehydrogenase	C	Energy production and conversion ;
ENSMUSP00000020500.7	adaptor protein, phosphotyrosine interaction, PH domain and leucine zipper containing 2 [Source:MGI SymbolAcc:MGI:2384914]	Appl2	0.994201	0.988863	0.973235	1.01377	0.992996	0.925529	1.00819	0.784519	0.0117633	Nonsignificant	None	1	Molecular Function:protein binding (GO:0005515)	DCC-interacting protein 13-beta	--	--	--	--	--
ENSMUSP00000020501.8	small ubiquitin-like modifier 3 [Source:MGI SymbolAcc:MGI:1336201]	Sumo3	0.931627	0.946479	0.960536	0.972634	0.959671	0.969014	0.978397	0.0855558	-0.0315084	Nonsignificant	None	3	Molecular Function:protein binding (GO:0005515),Cellular Component:nucleus (GO:0005634),Biological Process:protein sumoylation (GO:0016925)	small ubiquitin-related modifier	--	ko03013 RNA transport ko05418 Fluid shear stress and atherosclerosis	--	--	--
ENSMUSP00000020504.5	histidine triad nucleotide binding protein 1 [Source:MGI SymbolAcc:MGI:1321133]	Hint1	0.912761	0.97236	0.981027	1.06591	1.0234	1.03675	0.916857	0.0252317	-0.125232	Nonsignificant	None	1	Molecular Function:catalytic activity (GO:0003824)	histidine triad (HIT) family protein	--	--	Diadenosine tetraphosphate (Ap4A) hydrolase or other HIT family hydrolase	FGR	Nucleotide transport and metabolism ; Carbohydrate transport and metabolism ; General function prediction only ;
ENSMUSP00000020522.8	phosphofructokinase, liver, B-type [Source:MGI SymbolAcc:MGI:97547]	Pfkl	0.97797	0.971368	0.978606	1.03095	0.992076	0.974153	0.976901	0.301661	-0.0337164	Nonsignificant	None	3	Molecular Function:6-phosphofructokinase activity (GO:0003872),Biological Process:fructose 6-phosphate metabolic process (GO:0006002),Biological Process:glycolytic process (GO:0006096)	6-phosphofructokinase 1	2.7.1.11	ko00010 Glycolysis / Gluconeogenesis ko00030 Pentose phosphate pathway ko00051 Fructose and mannose metabolism ko00052 Galactose metabolism ko01100 Metabolic pathways ko01200 Carbon metabolism ko01230 Biosynthesis of amino acids ko03018 RNA degradation ko04152 AMPK signaling pathway ko05230 Central carbon metabolism in cancer	6-phosphofructokinase	G	Carbohydrate transport and metabolism ;
ENSMUSP00000020529.6	AHA1, activator of heat shock protein ATPase 2 [Source:MGI SymbolAcc:MGI:1916133]	Ahsa2	1.08522	1.06852	1.04365	1.00806	1.06267	1.08326	1.01376	0.60049	0.01972	Nonsignificant	None	3	Molecular Function:ATPase activator activity (GO:0001671),Biological Process:response to stress (GO:0006950),Molecular Function:chaperone binding (GO:0051087)	--	--	--	Activator of HSP90 ATPase	O	Posttranslational modification, protein turnover, chaperones ;
ENSMUSP00000020537.2	neuron specific gene family member 2 [Source:MGI SymbolAcc:MGI:1202070]	Nsg2	1.03107	1.00414	1.00391	1.07156	1.07268	1.01682	0.961425	0.11869	-0.0567538	Nonsignificant	None	4	Biological Process:dopamine receptor signaling pathway (GO:0007212),Cellular Component:integral component of membrane (GO:0016021),Molecular Function:clathrin light chain binding (GO:0032051),Biological Process:clathrin coat assembly (GO:0048268)	--	--	--	--	--	--
ENSMUSP00000020543.6	cytoplasmic polyadenylation element binding protein 4 [Source:MGI SymbolAcc:MGI:1914829]	Cpeb4	1.05619	1.03779	1.07263	1.0229	1.08956	1.142	0.973006	0.460465	-0.0394791	Nonsignificant	None	1	Molecular Function:nucleic acid binding (GO:0003676)	cytoplasmic polyadenylation element-binding protein	--	ko04114 Oocyte meiosis ko04914 Progesterone-mediated oocyte maturation	--	--	--
ENSMUSP00000020578.4	NudC domain containing 2 [Source:MGI SymbolAcc:MGI:1277103]	Nudcd2	1.0294	0.978451	1.0389	1.00355	1.0165	0.97712	1.01654	0.495271	0.0236737	Nonsignificant	None	--	--	--	--	--	--	--	--
ENSMUSP00000020581.2	hyperpolarization-activated, cyclic nucleotide-gated K+ 2 [Source:MGI SymbolAcc:MGI:1298210]	Hcn2	1.00269	1.03897	0.927909	1.09304	0.938779	0.991612	0.982186	0.763898	-0.0259324	Nonsignificant	None	6	Molecular Function:ion channel activity (GO:0005216),Molecular Function:voltage-gated potassium channel activity (GO:0005249),Biological Process:ion transport (GO:0006811),Biological Process:potassium ion transport (GO:0006813),Cellular Component:membrane (GO:0016020),Biological Process:transmembrane transport (GO:0055085)	hyperpolarization activated cyclic nucleotide-gated potassium channel 2	--	ko04024 cAMP signaling pathway	Signal-transduction protein containing cAMP-binding, CBS, and nucleotidyltransferase domains	T	Signal transduction mechanisms ;
ENSMUSP00000020586.6	solute carrier family 22 (organic cation transporter), member 4 [Source:MGI SymbolAcc:MGI:1353479]	Slc22a4	0.854274	1.17441	0.99847	1.04288	0.938596	1.01657	1.00971	0.925691	0.0139384	Nonsignificant	None	3	Cellular Component:integral component of membrane (GO:0016021),Molecular Function:transmembrane transporter activity (GO:0022857),Biological Process:transmembrane transport (GO:0055085)	MFS transporter, OCT family, solute carrier family 22 (organic cation transporter), member 4/5	--	ko05231 Choline metabolism in cancer	MFS-type transporter involved in bile tolerance, Atg22 family	R	General function prediction only ;
ENSMUSP00000020608.2	protein phosphatase 2 (formerly 2A), catalytic subunit, alpha isoform [Source:MGI SymbolAcc:MGI:1321159]	Ppp2ca	0.943825	0.891175	0.906694	1.0513	0.979186	1.07146	0.883865	0.0200431	-0.178103	Nonsignificant	None	1	Molecular Function:hydrolase activity (GO:0016787)	serine/threonine-protein phosphatase 2A catalytic subunit	3.1.3.16	ko03015 mRNA surveillance pathway ko04071 Sphingolipid signaling pathway ko04114 Oocyte meiosis ko04136 Autophagy - other ko04140 Autophagy - animal ko04151 PI3K-Akt signaling pathway ko04152 AMPK signaling pathway ko04261 Adrenergic signaling in cardiomyocytes ko04350 TGF-beta signaling pathway ko04390 Hippo signaling pathway ko04530 Tight junction ko04728 Dopaminergic synapse ko04730 Long-term …	Diadenosine tetraphosphatase ApaH/serine/threonine protein phosphatase, PP2A family	T	Signal transduction mechanisms ;
ENSMUSP00000020630.7	heat shock protein 4 [Source:MGI SymbolAcc:MGI:1342292]	Hspa4	0.989473	0.946842	0.95484	0.998145	0.980254	0.993005	0.972993	0.131124	-0.0394987	Nonsignificant	None	--	--	heat shock 70kDa protein 4	--	ko04530 Tight junction ko04612 Antigen processing and presentation	Molecular chaperone DnaK (HSP70)	O	Posttranslational modification, protein turnover, chaperones ;
ENSMUSP00000020634.7	mitogen-activated protein kinase 9 [Source:MGI SymbolAcc:MGI:1346862]	Mapk9	0.98002	1.02482	0.989203	1.04182	1.03118	0.992513	0.976687	0.305211	-0.0340323	Nonsignificant	None	4	Molecular Function:protein kinase activity (GO:0004672),Molecular Function:MAP kinase activity (GO:0004707),Molecular Function:ATP binding (GO:0005524),Biological Process:protein phosphorylation (GO:0006468)	c-Jun N-terminal kinase	2.7.11.24	ko01522 Endocrine resistance ko04010 MAPK signaling pathway ko04012 ErbB signaling pathway ko04014 Ras signaling pathway ko04024 cAMP signaling pathway ko04068 FoxO signaling pathway ko04071 Sphingolipid signaling pathway ko04137 Mitophagy - animal ko04140 Autophagy - animal ko04141 Protein processing in endoplasmic reticulum ko04210 Apoptosis ko04215 Apoptosis - multiple species ko04217 Necropto…	PASTA domain, binds beta-lactams	M	Cell wall/membrane/envelope biogenesis ;
ENSMUSP00000020640.7	receptor for activated C kinase 1 [Source:MGI SymbolAcc:MGI:101849]	Rack1	0.972918	0.989837	0.96453	0.980108	0.980069	1.02558	0.980418	0.312815	-0.0285312	Nonsignificant	None	1	Molecular Function:protein binding (GO:0005515)	guanine nucleotide-binding protein subunit beta-2-like 1 protein	--	ko05162 Measles	Uncharacterized protein, contains caspase domain	R	General function prediction only ;
ENSMUSP00000020643.3	RUN and FYVE domain containing 1 [Source:MGI SymbolAcc:MGI:2429762]	Rufy1	1.03524	1.04153	1.03005	0.994542	0.99888	0.997621	1.03871	0.000410592	0.0547911	Nonsignificant	None	1	Molecular Function:metal ion binding (GO:0046872)	RUN and FYVE domain-containing protein 1	--	ko04144 Endocytosis	--	--	--
ENSMUSP00000020649.7	RAD50 double strand break repair protein [Source:MGI SymbolAcc:MGI:109292]	Rad50	0.959581	1.01324	0.954614	1.05236	1.03461	1.06603	0.928461	0.0226604	-0.107086	Nonsignificant	None	--	--	DNA repair protein RAD50	3.6.-.-	ko03440 Homologous recombination ko03450 Non-homologous end-joining ko04218 Cellular senescence	DNA repair exonuclease SbcCD ATPase subunit	L	Replication, recombination and repair ;
ENSMUSP00000020653.5	secretion associated Ras related GTPase 1B [Source:MGI SymbolAcc:MGI:1913647]	Sar1b	0.973369	0.984474	1.03925	0.92442	0.964123	0.922267	1.06627	0.0642928	0.0925755	Nonsignificant	None	3	Molecular Function:GTP binding (GO:0005525),Cellular Component:intracellular (GO:0005622),Biological Process:intracellular protein transport (GO:0006886)	GTP-binding protein SAR1	3.6.5.-	ko04141 Protein processing in endoplasmic reticulum ko05134 Legionellosis	GTPase SAR1 family domain	R	General function prediction only ;
ENSMUSP00000020673.2	voltage-dependent anion channel 1 [Source:MGI SymbolAcc:MGI:106919]	Vdac1	0.959349	0.981489	0.96478	1.04971	1.02388	1.04262	0.932419	0.00232474	-0.10095	Nonsignificant	None	6	Cellular Component:mitochondrial outer membrane (GO:0005741),Biological Process:anion transport (GO:0006820),Molecular Function:voltage-gated anion channel activity (GO:0008308),Cellular Component:integral component of membrane (GO:0016021),Biological Process:regulation of anion transport (GO:0044070),Biological Process:transmembrane transport (GO:0055085)	voltage-dependent anion channel protein 1	--	ko04020 Calcium signaling pathway ko04022 cGMP-PKG signaling pathway ko04217 Necroptosis ko04218 Cellular senescence ko04621 NOD-like receptor signaling pathway ko04979 Cholesterol metabolism ko05012 Parkinson's disease ko05016 Huntington's disease ko05164 Influenza A ko05166 HTLV-I infection	--	--	--
ENSMUSP00000020706.4	adenylate cyclase 1 [Source:MGI SymbolAcc:MGI:99677]	Adcy1	0.996987	0.996948	0.942669	1.03473	1.00641	1.04764	0.950734	0.0806701	-0.072887	Nonsignificant	None	3	Biological Process:cyclic nucleotide biosynthetic process (GO:0009190),Molecular Function:phosphorus-oxygen lyase activity (GO:0016849),Biological Process:intracellular signal transduction (GO:0035556)	adenylate cyclase 1	4.6.1.1	ko00230 Purine metabolism ko01522 Endocrine resistance ko04015 Rap1 signaling pathway ko04020 Calcium signaling pathway ko04022 cGMP-PKG signaling pathway ko04024 cAMP signaling pathway ko04062 Chemokine signaling pathway ko04072 Phospholipase D signaling pathway ko04114 Oocyte meiosis ko04211 Longevity regulating pathway ko04213 Longevity regulating pathway - multiple species ko04261 Adrenergic …	Adenylate cyclase, class 3	T	Signal transduction mechanisms ;
ENSMUSP00000020717.5	ADP-ribosylation factor 5 [Source:MGI SymbolAcc:MGI:99434]	Arf5	0.985922	1.00108	1.0054	1.00491	1.0475	0.995531	0.98178	0.338573	-0.0265286	Nonsignificant	None	3	Molecular Function:GTP binding (GO:0005525),Cellular Component:intracellular (GO:0005622),Biological Process:small GTPase mediated signal transduction (GO:0007264)	ADP-ribosylation factor 5	--	ko04144 Endocytosis	GTPase SAR1 family domain	R	General function prediction only ;
ENSMUSP00000020741.5	developmentally regulated GTP binding protein 1 [Source:MGI SymbolAcc:MGI:1343297]	Drg1	1.0194	1.01408	1.0052	0.963797	1.04403	1.04296	0.996032	0.893916	-0.00573555	Nonsignificant	None	1	Molecular Function:GTP binding (GO:0005525)	--	--	--	Ribosome-interacting GTPase 1	J	Translation, ribosomal structure and biogenesis ;
ENSMUSP00000020749.6	mitochondrial translational initiation factor 2 [Source:MGI SymbolAcc:MGI:1924034]	Mtif2	0.998527	0.985737	0.985068	1.08338	1.0269	1.03513	0.944019	0.0318702	-0.0831119	Nonsignificant	None	2	Molecular Function:GTPase activity (GO:0003924),Molecular Function:GTP binding (GO:0005525)	translation initiation factor IF-2	--	--	Translation initiation factor IF-2, a GTPase	J	Translation, ribosomal structure and biogenesis ;
ENSMUSP00000020754.3	cilia and flagella associated protein 36 [Source:MGI SymbolAcc:MGI:1913994]	Cfap36	1.09349	1.03023	1.02744	0.981286	0.970361	0.868294	1.11746	0.0580717	0.160221	Nonsignificant	None	--	--	--	--	--	--	--	--
ENSMUSP00000020756.8	polyribonucleotide nucleotidyltransferase 1 [Source:MGI SymbolAcc:MGI:1918951]	Pnpt1	0.983705	1.05992	1.00532	1.00608	1.03521	1.045	0.987899	0.651115	-0.0175651	Nonsignificant	None	6	Molecular Function:3'-5'-exoribonuclease activity (GO:0000175),Molecular Function:nucleic acid binding (GO:0003676),Molecular Function:RNA binding (GO:0003723),Molecular Function:polyribonucleotide nucleotidyltransferase activity (GO:0004654),Biological Process:RNA processing (GO:0006396),Biological Process:mRNA catabolic process (GO:0006402)	polyribonucleotide nucleotidyltransferase	2.7.7.8	ko00230 Purine metabolism ko00240 Pyrimidine metabolism ko03018 RNA degradation	Polyribonucleotide nucleotidyltransferase (polynucleotide phosphorylase)	J	Translation, ribosomal structure and biogenesis ;
ENSMUSP00000020768.3	phosphoglycerate mutase 2 [Source:MGI SymbolAcc:MGI:1933118]	Pgam2	0.980964	0.933277	1.03039	1.25028	0.988489	1.16573	0.864924	0.135186	-0.209355	Nonsignificant	None	2	Molecular Function:phosphoglycerate mutase activity (GO:0004619),Biological Process:glycolytic process (GO:0006096)	2,3-bisphosphoglycerate-dependent phosphoglycerate mutase	5.4.2.11	ko00010 Glycolysis / Gluconeogenesis ko00260 Glycine, serine and threonine metabolism ko01100 Metabolic pathways ko01200 Carbon metabolism ko01230 Biosynthesis of amino acids ko04922 Glucagon signaling pathway ko05230 Central carbon metabolism in cancer	Phosphoglycerate mutase (BPG-dependent)	G	Carbohydrate transport and metabolism ;
ENSMUSP00000020769.7	drebrin-like [Source:MGI SymbolAcc:MGI:700006]	Dbnl	0.942373	1.05017	0.953898	0.988796	1.00321	1.01967	0.97834	0.57142	-0.0315923	Nonsignificant	None	8	Molecular Function:actin binding (GO:0003779),Molecular Function:protein binding (GO:0005515),Cellular Component:intracellular (GO:0005622),Biological Process:receptor-mediated endocytosis (GO:0006898),Biological Process:synapse assembly (GO:0007416),Biological Process:neuron projection morphogenesis (GO:0048812),Molecular Function:actin filament binding (GO:0051015),Biological Process:ruffle ass…	drebrin-like protein	--	--	--	--	--
ENSMUSP00000020801.7	smg-8 homolog, nonsense mediated mRNA decay factor (C. elegans) [Source:MGI SymbolAcc:MGI:1921383]	Smg8	1.19971	1.07787	1.15429	1.04603	1.12261	1.24766	1.00456	0.943377	0.00656195	Nonsignificant	None	--	--	protein SMG8	--	--	--	--	--
ENSMUSP00000020804.7	glycerophosphodiester phosphodiesterase domain containing 1 [Source:MGI SymbolAcc:MGI:1913819]	Gdpd1	0.971044	1.04364	1.00968	0.977807	0.953998	0.964678	1.04415	0.125638	0.0623321	Nonsignificant	None	2	Biological Process:lipid metabolic process (GO:0006629),Molecular Function:phosphoric diester hydrolase activity (GO:0008081)				Glycerophosphoryl diester phosphodiesterase	I	Lipid transport and metabolism ;
ENSMUSP00000020820.1	mitochondrial ribosomal protein L22 [Source:MGI SymbolAcc:MGI:1333794]	Mrpl22	0.377544	0.636955	0.389627	1.05296	1.08422	1.23465	0.416429	0.00294705	-1.26386	Significant	down	4	Molecular Function:structural constituent of ribosome (GO:0003735),Cellular Component:ribosome (GO:0005840),Biological Process:translation (GO:0006412),Cellular Component:large ribosomal subunit (GO:0015934)	large subunit ribosomal protein L22	--	ko03010 Ribosome	Ribosomal protein L22	J	Translation, ribosomal structure and biogenesis ;
ENSMUSP00000020843.6	acetyl-Coenzyme A carboxylase alpha [Source:MGI SymbolAcc:MGI:108451]	Acaca	0.997895	1.02799	1.01378	0.972557	0.99288	0.967942	1.03624	0.0377355	0.0513528	Nonsignificant	None	6	Molecular Function:acetyl-CoA carboxylase activity (GO:0003989),Molecular Function:biotin carboxylase activity (GO:0004075),Molecular Function:ATP binding (GO:0005524),Biological Process:fatty acid biosynthetic process (GO:0006633),Molecular Function:ligase activity (GO:0016874),Molecular Function:metal ion binding (GO:0046872)	--	--	ko00061 Fatty acid biosynthesis ko00620 Pyruvate metabolism ko00640 Propanoate metabolism ko01100 Metabolic pathways ko01212 Fatty acid metabolism ko04152 AMPK signaling pathway ko04910 Insulin signaling pathway ko04922 Glucagon signaling pathway	Biotin carboxylase	I	Lipid transport and metabolism ;
ENSMUSP00000020856.4	basic leucine zipper and W2 domains 2 [Source:MGI SymbolAcc:MGI:1914162]	Bzw2	0.961244	1.01412	0.939955	0.993608	1.07252	1.06791	0.930211	0.0969612	-0.104369	Nonsignificant	None	1	Molecular Function:protein binding (GO:0005515)	--	--	--	--	--	--
ENSMUSP00000020886.7	nicotinamide phosphoribosyltransferase [Source:MGI SymbolAcc:MGI:1929865]	Nampt	1.0223	1.01297	1.01371	0.971144	0.991121	1.00504	1.02753	0.05712	0.0391756	Nonsignificant	None	--	--	nicotinamide phosphoribosyltransferase	2.4.2.12	ko00760 Nicotinate and nicotinamide metabolism ko01100 Metabolic pathways ko04621 NOD-like receptor signaling pathway	Nicotinic acid phosphoribosyltransferase	H	Coenzyme transport and metabolism ;
ENSMUSP00000020920.3	regulator of G-protein signaling 9 [Source:MGI SymbolAcc:MGI:1338824]	Rgs9	0.970379	0.950258	0.937535	1.38561	1.13606	1.32848	0.742353	0.0463701	-0.429823	Significant	down	4	Molecular Function:signal transducer activity (GO:0004871),Cellular Component:heterotrimeric G-protein complex (GO:0005834),Biological Process:G-protein coupled receptor signaling pathway (GO:0007186),Biological Process:intracellular signal transduction (GO:0035556)	regulator of G-protein signaling 9	--	ko04744 Phototransduction ko05030 Cocaine addiction	--	--	--
ENSMUSP00000020927.8	HCLS1 binding protein 3 [Source:MGI SymbolAcc:MGI:1913224]	Hs1bp3	1.05103	1.01963	1.02944	1.0046	1.00364	1.01454	1.02558	0.0599863	0.0364368	Nonsignificant	None	1	Molecular Function:phosphatidylinositol binding (GO:0035091)	--	--	--	--	--	--
ENSMUSP00000020930.7	guanine nucleotide binding protein, alpha 13 [Source:MGI SymbolAcc:MGI:95768]	Gna13	0.957154	1.01749	0.980807	1.04428	1.01241	0.987456	0.970863	0.286332	-0.0426609	Nonsignificant	None	8	Molecular Function:G-protein coupled receptor binding (GO:0001664),Molecular Function:GTPase activity (GO:0003924),Molecular Function:signal transducer activity (GO:0004871),Molecular Function:GTP binding (GO:0005525),Biological Process:G-protein coupled receptor signaling pathway (GO:0007186),Biological Process:small GTPase mediated signal transduction (GO:0007264),Molecular Function:guanyl nucl…	guanine nucleotide-binding protein subunit alpha-13	--	ko04022 cGMP-PKG signaling pathway ko04071 Sphingolipid signaling pathway ko04072 Phospholipase D signaling pathway ko04270 Vascular smooth muscle contraction ko04371 Apelin signaling pathway ko04611 Platelet activation ko04730 Long-term depression ko04810 Regulation of actin cytoskeleton ko05200 Pathways in cancer	--	--	--
ENSMUSP00000020939.8	neuronal cell adhesion molecule [Source:MGI SymbolAcc:MGI:104750]	Nrcam	1.04336	0.985681	0.999667	0.966216	1.01543	1.02803	1.00632	0.81676	0.00909446	Nonsignificant	None	1	Molecular Function:protein binding (GO:0005515)	neuronal cell adhesion molecule	--	ko04514 Cell adhesion molecules (CAMs)	Outer membrane protein assembly factor BamB, contains PQQ-like beta-propeller repeat	M	Cell wall/membrane/envelope biogenesis ;
ENSMUSP00000020947.5	retinol dehydrogenase 14 (all-trans and 9-cis) [Source:MGI SymbolAcc:MGI:1920402]	Rdh14	1.02278	1.05962	1.01024	1.04393	1.04094	1.05512	0.984919	0.364221	-0.0219226	Nonsignificant	None	--	--	retinol dehydrogenase 14	1.1.1.-	--	NAD(P)-dependent dehydrogenase, short-chain alcohol dehydrogenase family	IQR	Lipid transport and metabolism ; Secondary metabolites biosynthesis, transport and catabolism ; General function prediction only ;
ENSMUSP00000020949.5	mitogen-activated protein kinase kinase 6 [Source:MGI SymbolAcc:MGI:1346870]	Map2k6	1.17376	1.10005	1.20242	1.0457	1.06733	1.10215	1.08119	0.0659249	0.112624	Nonsignificant	None	3	Molecular Function:protein kinase activity (GO:0004672),Molecular Function:ATP binding (GO:0005524),Biological Process:protein phosphorylation (GO:0006468)	mitogen-activated protein kinase kinase 6	2.7.12.2	ko04010 MAPK signaling pathway ko04015 Rap1 signaling pathway ko04218 Cellular senescence ko04380 Osteoclast differentiation ko04620 Toll-like receptor signaling pathway ko04664 Fc epsilon RI signaling pathway ko04668 TNF signaling pathway ko04750 Inflammatory mediator regulation of TRP channels ko04912 GnRH signaling pathway ko05014 Amyotrophic lateral sclerosis (ALS) ko05145 Toxoplasmosis ko051…	Serine/threonine protein kinase	T	Signal transduction mechanisms ;
ENSMUSP00000020954.8	trafficking protein particle complex 12 [Source:MGI SymbolAcc:MGI:2445089]	Trappc12	0.992206	1.03422	1.00243	1.01327	0.988009	1.00563	1.0073	0.644755	0.0104923	Nonsignificant	None	1	Molecular Function:protein binding (GO:0005515)	trafficking protein particle complex subunit 12	--	--	Uncharacterized conserved protein, contains CHAT domain	S	Function unknown ;
ENSMUSP00000020957.6	acireductone dioxygenase 1 [Source:MGI SymbolAcc:MGI:2144929]	Adi1	0.944544	1.01866	1.01234	0.99923	0.964596	0.994832	1.00571	0.839847	0.00820844	Nonsignificant	None	2	Molecular Function:acireductone dioxygenase [iron(II)-requiring] activity (GO:0010309),Biological Process:oxidation-reduction process (GO:0055114)	--	--	ko00270 Cysteine and methionine metabolism ko01100 Metabolic pathways	Acireductone dioxygenase (methionine salvage), cupin superfamily	E	Amino acid transport and metabolism ;
ENSMUSP00000020964.5	FK506 binding protein 1b [Source:MGI SymbolAcc:MGI:1336205]	Fkbp1b	1.07647	1.038	1.03709	1.00928	1.06008	0.857455	1.07679	0.295062	0.106733	Nonsignificant	None	--	--	FK506-binding protein 1	5.2.1.8	--	FKBP-type peptidyl-prolyl cis-trans isomerase	O	Posttranslational modification, protein turnover, chaperones ;
ENSMUSP00000020969.3	cytidine monophosphate (UMP-CMP) kinase 2, mitochondrial [Source:MGI SymbolAcc:MGI:99830]	Cmpk2	1.03156	1.02931	1.05848	0.93565	1.00463	1.00395	1.05948	0.077575	0.0833579	Nonsignificant	None	--	--	UMP-CMP kinase 2, mitochondrial	2.7.4.14	ko00240 Pyrimidine metabolism ko01100 Metabolic pathways	Thymidylate kinase	F	Nucleotide transport and metabolism ;
ENSMUSP00000020984.7	adenylate cyclase 3 [Source:MGI SymbolAcc:MGI:99675]	Adcy3	0.976369	1.03136	1.03027	0.984753	1.05421	1.03092	0.989614	0.717028	-0.0150619	Nonsignificant	None	3	Biological Process:cyclic nucleotide biosynthetic process (GO:0009190),Molecular Function:phosphorus-oxygen lyase activity (GO:0016849),Biological Process:intracellular signal transduction (GO:0035556)	adenylate cyclase 3	4.6.1.1	ko00230 Purine metabolism ko01522 Endocrine resistance ko04015 Rap1 signaling pathway ko04020 Calcium signaling pathway ko04022 cGMP-PKG signaling pathway ko04024 cAMP signaling pathway ko04062 Chemokine signaling pathway ko04072 Phospholipase D signaling pathway ko04114 Oocyte meiosis ko04211 Longevity regulating pathway ko04213 Longevity regulating pathway - multiple species ko04261 Adrenergic …	Adenylate cyclase, class 3	T	Signal transduction mechanisms ;
ENSMUSP00000021001.8	RAB10, member RAS oncogene family [Source:MGI SymbolAcc:MGI:105066]	Rab10	0.960786	1.00058	0.92984	1.04809	0.950875	1.01806	0.958297	0.300359	-0.0614548	Nonsignificant	None	2	Molecular Function:GTP binding (GO:0005525),Biological Process:small GTPase mediated signal transduction (GO:0007264)	Ras-related protein Rab-10	--	ko04144 Endocytosis ko04152 AMPK signaling pathway	GTPase SAR1 family domain	R	General function prediction only ;
ENSMUSP00000021018.4	TATA-box binding protein associated factor 15 [Source:MGI SymbolAcc:MGI:1917689]	Taf15	1.04953	1.06336	0.861705	1.06861	1.00352	1.41414	0.853232	0.299066	-0.22899	Nonsignificant	None	2	Molecular Function:nucleic acid binding (GO:0003676),Molecular Function:zinc ion binding (GO:0008270)	transcription initiation factor TFIID subunit 15	--	ko03022 Basal transcription factors ko05202 Transcriptional misregulation in cancer	16S rRNA C967 or C1407 C5-methylase, RsmB/RsmF family	J	Translation, ribosomal structure and biogenesis ;
ENSMUSP00000021028.4	integrin beta 3 [Source:MGI SymbolAcc:MGI:96612]	Itgb3	1.16179	1.08801	1.12802	0.721591	0.882706	0.758844	1.42937	0.00312906	0.515382	Significant	up	9	Molecular Function:receptor activity (GO:0004872),Biological Process:cell-substrate junction assembly (GO:0007044),Biological Process:cell adhesion (GO:0007155),Biological Process:cell-matrix adhesion (GO:0007160),Biological Process:integrin-mediated signaling pathway (GO:0007229),Cellular Component:integrin complex (GO:0008305),Biological Process:regulation of cell migration (GO:0030334),Biologi…	integrin beta 3	--	ko04015 Rap1 signaling pathway ko04145 Phagosome ko04151 PI3K-Akt signaling pathway ko04380 Osteoclast differentiation ko04510 Focal adhesion ko04512 ECM-receptor interaction ko04611 Platelet activation ko04640 Hematopoietic cell lineage ko04810 Regulation of actin cytoskeleton ko04919 Thyroid hormone signaling pathway ko05165 Human papillomavirus infection ko05205 Proteoglycans in cancer ko05206…	Secreted protein containing bacterial Ig-like domain and vWFA domain	R	General function prediction only ;
ENSMUSP00000021039.5	ligase III, DNA, ATP-dependent [Source:MGI SymbolAcc:MGI:109152]	Lig3	0.963436	0.996095	1.00355	0.983094	1.05994	1.02254	0.966567	0.249433	-0.0490589	Nonsignificant	None	6	Molecular Function:DNA binding (GO:0003677),Molecular Function:DNA ligase (ATP) activity (GO:0003910),Molecular Function:ATP binding (GO:0005524),Biological Process:DNA repair (GO:0006281),Biological Process:DNA recombination (GO:0006310),Molecular Function:zinc ion binding (GO:0008270)	DNA ligase 3	6.5.1.1	ko03410 Base excision repair	ATP-dependent DNA ligase	L	Replication, recombination and repair ;
ENSMUSP00000021045.6	acid-sensing (proton-gated) ion channel 2 [Source:MGI SymbolAcc:MGI:1100867]	Asic2	1.11961	1.07048	1.02846	1.0531	1.09975	1.10115	0.989102	0.719878	-0.0158089	Nonsignificant	None	3	Molecular Function:sodium channel activity (GO:0005272),Biological Process:sodium ion transport (GO:0006814),Cellular Component:membrane (GO:0016020)	acid-sensing ion channel 2	--	ko04742 Taste transduction ko04750 Inflammatory mediator regulation of TRP channels	--	--	--
ENSMUSP00000021046.5	DEAD (Asp-Glu-Ala-Asp) box polypeptide 42 [Source:MGI SymbolAcc:MGI:1919297]	Ddx42	1.02104	0.970508	0.974575	0.99172	1.05512	1.105	0.94108	0.165735	-0.0876111	Nonsignificant	None	2	Molecular Function:nucleic acid binding (GO:0003676),Molecular Function:ATP binding (GO:0005524)	ATP-dependent RNA helicase DDX42	3.6.4.13	ko03040 Spliceosome	Superfamily II DNA and RNA helicase	L	Replication, recombination and repair ;
ENSMUSP00000021049.2	protease (prosome, macropain) 26S subunit, ATPase 5 [Source:MGI SymbolAcc:MGI:105047]	Psmc5	0.969925	0.967879	0.98093	0.965716	0.993365	0.931852	1.00962	0.638208	0.0138075	Nonsignificant	None	1	Molecular Function:ATP binding (GO:0005524)	26S proteasome regulatory subunit T6	--	ko03050 Proteasome ko05169 Epstein-Barr virus infection	ATP-dependent 26S proteasome regulatory subunit	O	Posttranslational modification, protein turnover, chaperones ;
ENSMUSP00000021062.5	DEAD (Asp-Glu-Ala-Asp) box polypeptide 5 [Source:MGI SymbolAcc:MGI:105037]	Ddx5	1.00434	0.95596	0.996693	0.942276	1.01733	1.02269	0.991516	0.792456	-0.0122926	Nonsignificant	None	2	Molecular Function:nucleic acid binding (GO:0003676),Molecular Function:ATP binding (GO:0005524)	ATP-dependent RNA helicase DDX5/DBP2	3.6.4.13	ko03040 Spliceosome ko05202 Transcriptional misregulation in cancer ko05205 Proteoglycans in cancer	Superfamily II DNA and RNA helicase	L	Replication, recombination and repair ;
ENSMUSP00000021063.6	proteasome (prosome, macropain) 26S subunit, non-ATPase, 12 [Source:MGI SymbolAcc:MGI:1914247]	Psmd12	0.99522	1.028	1.02262	1.01182	1.04361	1.05454	0.979378	0.261038	-0.0300622	Nonsignificant	None	1	Molecular Function:protein binding (GO:0005515)	26S proteasome regulatory subunit N5	--	ko03050 Proteasome ko05169 Epstein-Barr virus infection	--	--	--
ENSMUSP00000021077.3	solute carrier family 9 (sodium/hydrogen exchanger), member 3 regulator 1 [Source:MGI SymbolAcc:MGI:1349482]	Slc9a3r1	1.02038	0.993642	0.961093	0.952703	0.975672	0.974303	1.02495	0.265907	0.0355604	Nonsignificant	None	2	Molecular Function:protein binding (GO:0005515),Molecular Function:protein complex scaffold (GO:0032947)	Na(+)/H(+) exchange regulatory cofactor NHE-RF1	--	ko04530 Tight junction ko05165 Human papillomavirus infection	Periplasmic serine protease, S1-C subfamily, contain C-terminal PDZ domain	O	Posttranslational modification, protein turnover, chaperones ;
ENSMUSP00000021078.2	ferredoxin reductase [Source:MGI SymbolAcc:MGI:104724]	Fdxr	0.91641	1.02666	0.985133	1.01236	1.00995	1.03899	0.956522	0.255579	-0.0641305	Nonsignificant	None	2	Molecular Function:oxidoreductase activity (GO:0016491),Biological Process:oxidation-reduction process (GO:0055114)	adrenodoxin-NADP+ reductase	1.18.1.6	--	NADPH-dependent glutamate synthase beta chain or related oxidoreductase	ER	Amino acid transport and metabolism ; General function prediction only ;
ENSMUSP00000021082.6	5,3-nucleotidase, cytosolic [Source:MGI SymbolAcc:MGI:1354954]	Nt5c	0.926756	0.980446	0.991876	1.02593	1.01135	1.03076	0.944927	0.0544212	-0.0817245	Nonsignificant	None	2	Molecular Function:5'-nucleotidase activity (GO:0008253),Biological Process:deoxyribonucleotide catabolic process (GO:0009264)	5'-nucleotidase	3.1.3.5	ko00230 Purine metabolism ko00240 Pyrimidine metabolism ko00760 Nicotinate and nicotinamide metabolism ko01100 Metabolic pathways	5'(3')-deoxyribonucleotidase	F	Nucleotide transport and metabolism ;
ENSMUSP00000021083.6	Jupiter microtubule associated homolog 1 [Source:MGI SymbolAcc:MGI:1096361]	Jpt1	0.950846	1.02517	0.933722	1.07125	1.10207	1.04069	0.905331	0.0378222	-0.143483	Nonsignificant	None	--	--	--	--	--	--	--	--
ENSMUSP00000021085.4	nucleoporin 85 [Source:MGI SymbolAcc:MGI:3046173]	Nup85	1.08326	1.06384	1.10509	0.953554	1.00052	1.02506	1.09165	0.0195609	0.126515	Nonsignificant	None	--	--	nuclear pore complex protein Nup85	--	ko03013 RNA transport	--	--	--
ENSMUSP00000021089.4	solute carrier family 25 (mitochondrial thiamine pyrophosphate carrier), member 19 [Source:MGI SymbolAcc:MGI:1914533]	Slc25a19	1.00954	1.02893	1.04468	1.03868	1.09644	1.05095	0.967698	0.166227	-0.0473718	Nonsignificant	None	1	Biological Process:transmembrane transport (GO:0055085)	solute carrier family 25 (mitochondrial thiamine pyrophosphate transporter), member 19	--	--	--	--	--
ENSMUSP00000021090.7	growth factor receptor bound protein 2 [Source:MGI SymbolAcc:MGI:95805]	Grb2	0.983025	1.02041	1.02054	1.03415	1.02563	1.03725	0.976415	0.133456	-0.034434	Nonsignificant	None	1	Molecular Function:protein binding (GO:0005515)	growth factor receptor-binding protein 2	--	ko01521 EGFR tyrosine kinase inhibitor resistance ko01522 Endocrine resistance ko04010 MAPK signaling pathway ko04012 ErbB signaling pathway ko04014 Ras signaling pathway ko04062 Chemokine signaling pathway ko04068 FoxO signaling pathway ko04072 Phospholipase D signaling pathway ko04150 mTOR signaling pathway ko04151 PI3K-Akt signaling pathway ko04380 Osteoclast differentiation ko04510 Focal adhe…	--	--	--
ENSMUSP00000021114.4	galactokinase 1 [Source:MGI SymbolAcc:MGI:95730]	Galk1	1.12092	1.13879	1.17347	0.945535	0.98285	0.951614	1.19207	0.000667444	0.253475	Nonsignificant	None	7	Molecular Function:galactokinase activity (GO:0004335),Molecular Function:ATP binding (GO:0005524),Cellular Component:cytoplasm (GO:0005737),Biological Process:galactose metabolic process (GO:0006012),Biological Process:metabolic process (GO:0008152),Molecular Function:kinase activity (GO:0016301),Biological Process:carbohydrate phosphorylation (GO:0046835)	galactokinase	2.7.1.6	ko00052 Galactose metabolism ko00520 Amino sugar and nucleotide sugar metabolism ko01100 Metabolic pathways	Galactokinase	G	Carbohydrate transport and metabolism ;
ENSMUSP00000021116.5	unkempt family zinc finger [Source:MGI SymbolAcc:MGI:2442456]	Unk	0.894202	0.999577	0.911976	1.00095	0.984557	0.967082	0.95027	0.223471	-0.0735905	Nonsignificant	None	1	Molecular Function:metal ion binding (GO:0046872)	--	--	--	--	--	--
ENSMUSP00000021133.9	signal recognition particle 68 [Source:MGI SymbolAcc:MGI:1917447]	Srp68	1.01126	1.01679	0.970256	0.998835	1.02203	1.04605	0.977628	0.317227	-0.0326431	Nonsignificant	None	4	Molecular Function:signal recognition particle binding (GO:0005047),Biological Process:SRP-dependent cotranslational protein targeting to membrane (GO:0006614),Molecular Function:7S RNA binding (GO:0008312),Molecular Function:endoplasmic reticulum signal peptide binding (GO:0030942)	signal recognition particle subunit SRP68	--	ko03060 Protein export	--	--	--
ENSMUSP00000021142.7	ATPase, Ca++ transporting, ubiquitous [Source:MGI SymbolAcc:MGI:1194503]	Atp2a3	1.06186	1.1029	1.02996	0.824346	0.901552	0.9279	1.20382	0.00865012	0.267626	Significant	up	8	Molecular Function:nucleotide binding (GO:0000166),Molecular Function:calcium-transporting ATPase activity (GO:0005388),Molecular Function:ATP binding (GO:0005524),Cellular Component:endoplasmic reticulum (GO:0005783),Cellular Component:integral component of membrane (GO:0016021),Cellular Component:sarcoplasmic reticulum membrane (GO:0033017),Molecular Function:metal ion binding (GO:0046872),Biol…	Ca2+ transporting ATPase, sarcoplasmic/endoplasmic reticulum	3.6.3.8	ko04020 Calcium signaling pathway ko04022 cGMP-PKG signaling pathway ko04972 Pancreatic secretion ko05010 Alzheimer's disease	Magnesium-transporting ATPase (P-type)	P	Inorganic ion transport and metabolism ;
ENSMUSP00000021147.7	exocyst complex component 7 [Source:MGI SymbolAcc:MGI:1859270]	Exoc7	1.01464	1.00102	0.990798	1.0039	1.0242	1.04751	0.977518	0.183945	-0.0328043	Nonsignificant	None	2	Cellular Component:exocyst (GO:0000145),Biological Process:exocytosis (GO:0006887)	exocyst complex component 7	--	ko04910 Insulin signaling pathway	--	--	--
ENSMUSP00000021158.3	thioredoxin domain containing 17 [Source:MGI SymbolAcc:MGI:1289248]	Txndc17	0.877496	0.929433	0.903465	0.993346	0.980421	0.980037	0.917595	0.00653803	-0.124071	Nonsignificant	None	--	--	--	--	--	--	--	--
ENSMUSP00000021161.6	solute carrier family 13 (sodium-dependent citrate transporter), member 5 [Source:MGI SymbolAcc:MGI:3037150]	Slc13a5	0.937392	0.979256	0.916648	0.959548	1.00852	1.02096	0.9479	0.119394	-0.0771936	Nonsignificant	None	4	Molecular Function:transporter activity (GO:0005215),Biological Process:sodium ion transport (GO:0006814),Cellular Component:membrane (GO:0016020),Biological Process:transmembrane transport (GO:0055085)	solute carrier family 13 (sodium-dependent dicarboxylate transporter), member 2/3/5	--	--	Di- and tricarboxylate transporter	G	Carbohydrate transport and metabolism ;
ENSMUSP00000021166.5	cytoglobin [Source:MGI SymbolAcc:MGI:2149481]	Cygb	0.823292	0.954629	1.009	1.06666	1.08895	1.05346	0.868451	0.066136	-0.203484	Nonsignificant	None	4	Molecular Function:iron ion binding (GO:0005506),Biological Process:oxygen transport (GO:0015671),Molecular Function:oxygen binding (GO:0019825),Molecular Function:heme binding (GO:0020037)	cytoglobin	--	--	Ferredoxin-NADP reductase	C	Energy production and conversion ;
ENSMUSP00000021187.5	dehydrogenase/reductase (SDR family) member 13 [Source:MGI SymbolAcc:MGI:1917701]	Dhrs13	1.05921	1.09862	1.06542	1.08575	1.01205	0.988661	1.04432	0.223837	0.0625648	Nonsignificant	None	--	--	dehydrogenase/reductase SDR family member 13	1.1.-.-	--	NAD(P)-dependent dehydrogenase, short-chain alcohol dehydrogenase family	IQR	Lipid transport and metabolism ; Secondary metabolites biosynthesis, transport and catabolism ; General function prediction only ;
ENSMUSP00000021190.2	coronin 6 [Source:MGI SymbolAcc:MGI:2183448]	Coro6	1.0072	0.975605	0.887802	0.949247	0.905103	1.04782	0.989126	0.858331	-0.0157741	Nonsignificant	None	1	Molecular Function:protein binding (GO:0005515)	coronin-1B/1C/6	--	--	Predicted ATPase	R	General function prediction only ;
ENSMUSP00000021197.3	bleomycin hydrolase [Source:MGI SymbolAcc:MGI:1345186]	Blmh	1.01746	1.0529	1.03657	1.02324	0.988177	0.957585	1.04645	0.0998869	0.0655097	Nonsignificant	None	2	Molecular Function:cysteine-type endopeptidase activity (GO:0004197),Biological Process:proteolysis (GO:0006508)	bleomycin hydrolase	3.4.22.40	--	Aminopeptidase C	E	Amino acid transport and metabolism ;
ENSMUSP00000021201.5	carboxypeptidase D [Source:MGI SymbolAcc:MGI:107265]	Cpd	0.999565	0.977231	0.958065	0.959314	1.07729	0.988231	0.970257	0.468343	-0.0435619	Nonsignificant	None	3	Molecular Function:metallocarboxypeptidase activity (GO:0004181),Biological Process:proteolysis (GO:0006508),Molecular Function:zinc ion binding (GO:0008270)	carboxypeptidase D	3.4.17.22	--	Bacillopeptidase F, M6 metalloprotease family	O	Posttranslational modification, protein turnover, chaperones ;
ENSMUSP00000021203.6	translocase of inner mitochondrial membrane 22 [Source:MGI SymbolAcc:MGI:1929742]	Timm22	0.948052	1.05992	1.07154	1.04416	1.07508	1.11593	0.951889	0.30861	-0.0711349	Nonsignificant	None	--	--	mitochondrial import inner membrane translocase subunit TIM22	--	--	--	--	--
ENSMUSP00000021226.7	LUC7-like 3 (S. cerevisiae) [Source:MGI SymbolAcc:MGI:1914934]	Luc7l3	0.986108	0.993242	0.949238	0.962157	1.00775	1.08676	0.958099	0.333689	-0.0617541	Nonsignificant	None	3	Molecular Function:mRNA binding (GO:0003729),Cellular Component:U1 snRNP (GO:0005685),Biological Process:mRNA splice site selection (GO:0006376)	--	--	--	--	--	--
ENSMUSP00000021239.6	leucine rich repeat containing 59 [Source:MGI SymbolAcc:MGI:2138133]	Lrrc59	1.0286	1.01579	0.925273	0.965758	1.02107	0.969442	1.00453	0.910021	0.00652078	Nonsignificant	None	1	Molecular Function:protein binding (GO:0005515)	--	--	--	Leucine-rich repeat (LRR) protein	K	Transcription ;
ENSMUSP00000021246.2	sorting nexin 11 [Source:MGI SymbolAcc:MGI:1921729]	Snx11	0.905057	1.03295	1.04502	1.01652	1.10107	1.09135	0.929601	0.22218	-0.105317	Nonsignificant	None	2	Biological Process:intracellular protein transport (GO:0006886),Molecular Function:phosphatidylinositol binding (GO:0035091)	sorting nexin-10/11	--	--	--	--	--
ENSMUSP00000021249.4	secernin 2 [Source:MGI SymbolAcc:MGI:1343092]	Scrn2	1.02261	1.01832	1.06251	1.0303	1.03014	0.955544	1.029	0.365552	0.0412415	Nonsignificant	None	2	Biological Process:proteolysis (GO:0006508),Molecular Function:dipeptidase activity (GO:0016805)	secernin	--	--	Dipeptidase	E	Amino acid transport and metabolism ;
ENSMUSP00000021282.5	phosphoribosylformylglycinamidine synthase (FGAR amidotransferase) [Source:MGI SymbolAcc:MGI:2684864]	Pfas	0.987662	1.01716	1.00385	0.964027	1.00479	1.03889	1.00032	0.98974	0.00045785	Nonsignificant	None	--	--	phosphoribosylformylglycinamidine synthase	6.3.5.3	ko00230 Purine metabolism ko01100 Metabolic pathways	Phosphoribosylformylglycinamidine (FGAM) synthase, glutamine amidotransferase domain	F	Nucleotide transport and metabolism ;
ENSMUSP00000021285.7	syntaxin 8 [Source:MGI SymbolAcc:MGI:1890156]	Stx8	1.1083	1.10834	1.11217	1.02802	1.02334	1.03565	1.07833	2.95425e-05	0.108796	Nonsignificant	None	1	Molecular Function:protein binding (GO:0005515)	syntaxin 8	--	ko04130 SNARE interactions in vesicular transport	--	--	--
ENSMUSP00000021297.5	LSM12 homolog [Source:MGI SymbolAcc:MGI:1919592]	Lsm12	0.979465	1.01558	0.99391	1.01023	1.0448	1.09104	0.95006	0.110763	-0.0739092	Nonsignificant	None	--	--	--	--	--	--	--	--
ENSMUSP00000021306.7	elongation factor Tu GTP binding domain containing 2 [Source:MGI SymbolAcc:MGI:1336880]	Eftud2	0.999081	0.990958	1.01664	0.967129	1.02346	1.02427	0.997289	0.900092	-0.00391612	Nonsignificant	None	2	Molecular Function:GTPase activity (GO:0003924),Molecular Function:GTP binding (GO:0005525)	116 kDa U5 small nuclear ribonucleoprotein component	--	ko03040 Spliceosome	Translation elongation factor EF-G, a GTPase	J	Translation, ribosomal structure and biogenesis ;
ENSMUSP00000021313.2	dephospho-CoA kinase domain containing [Source:MGI SymbolAcc:MGI:1915337]	Dcakd	1.03534	1.12702	1.03366	0.963798	1.01102	1.09141	1.04233	0.421604	0.0598093	Nonsignificant	None	3	Molecular Function:dephospho-CoA kinase activity (GO:0004140),Molecular Function:ATP binding (GO:0005524),Biological Process:coenzyme A biosynthetic process (GO:0015937)	--	--	--	Dephospho-CoA kinase	H	Coenzyme transport and metabolism ;
ENSMUSP00000021314.7	N-myristoyltransferase 1 [Source:MGI SymbolAcc:MGI:102579]	Nmt1	1.04978	1.02933	1.04254	0.968319	0.994863	0.968529	1.06479	0.00402117	0.0905667	Nonsignificant	None	2	Molecular Function:glycylpeptide N-tetradecanoyltransferase activity (GO:0004379),Biological Process:N-terminal protein myristoylation (GO:0006499)	glycylpeptide N-tetradecanoyltransferase	2.3.1.97	--	--	--	--
ENSMUSP00000021329.7	golgi SNAP receptor complex member 2 [Source:MGI SymbolAcc:MGI:1927204]	Gosr2	0.972265	1.07448	0.972265	1.007	1.05707	1.05029	0.969381	0.444446	-0.0448644	Nonsignificant	None	--	--	golgi SNAP receptor complex member 2	--	ko04130 SNARE interactions in vesicular transport	--	--	--
ENSMUSP00000021332.8	FK506 binding protein 3 [Source:MGI SymbolAcc:MGI:1353460]	Fkbp3	1.12977	1.02517	0.981327	0.969193	0.998064	0.957404	1.07235	0.197264	0.100779	Nonsignificant	None	--	--	FK506-binding protein 3	5.2.1.8	--	FKBP-type peptidyl-prolyl cis-trans isomerase	O	Posttranslational modification, protein turnover, chaperones ;
ENSMUSP00000021335.5	Sec1 family domain containing 1 [Source:MGI SymbolAcc:MGI:1924233]	Scfd1	0.972197	0.992706	0.978783	0.977599	1.0101	0.985246	0.990159	0.445026	-0.0142677	Nonsignificant	None	2	Biological Process:vesicle docking involved in exocytosis (GO:0006904),Biological Process:vesicle-mediated transport (GO:0016192)	sec1 family domain-containing protein 1	--	--	--	--	--
ENSMUSP00000021347.5	sel-1 suppressor of lin-12-like (C. elegans) [Source:MGI SymbolAcc:MGI:1329016]	Sel1l	1.00514	1.0225	0.960864	0.978095	0.934229	0.957376	1.0414	0.150399	0.0585215	Nonsignificant	None	--	--	SEL1 protein	--	ko04141 Protein processing in endoplasmic reticulum	TPR repeat	T	Signal transduction mechanisms ;
ENSMUSP00000021368.8	nuclear export mediator factor [Source:MGI SymbolAcc:MGI:1918305]	Nemf	0.964333	1.08424	1.00823	1.01372	0.977408	1.02178	1.01457	0.71694	0.0208663	Nonsignificant	None	--	--	--	--	--	Predicted component of the ribosome quality control (RQC) complex, YloA/Tae2 family, contains fibronectin-binding (FbpA) and DUF814 domains	J	Translation, ribosomal structure and biogenesis ;
ENSMUSP00000021370.8	L-2-hydroxyglutarate dehydrogenase [Source:MGI SymbolAcc:MGI:2384968]	L2hgdh	1.05822	1.09485	1.04373	1.0492	1.02554	1.05193	1.02243	0.249467	0.0320038	Nonsignificant	None	2	Molecular Function:oxidoreductase activity (GO:0016491),Biological Process:oxidation-reduction process (GO:0055114)	2-hydroxyglutarate dehydrogenase	1.1.99.2	ko00650 Butanoate metabolism	L-2-hydroxyglutarate oxidase LhgO	G	Carbohydrate transport and metabolism ;
ENSMUSP00000021372.5	distal membrane arm assembly complex 2 like [Source:MGI SymbolAcc:MGI:1915305]	Dmac2l	0.94896	1.00709	0.99311	0.988159	0.981994	1.02676	0.984065	0.517077	-0.0231749	Nonsignificant	None	--	--	ATP synthase, H+ transporting, mitochondrial F0 complex, subunit s	--	--	--	--	--
ENSMUSP00000021375.5	SEC23 homolog A, COPII coat complex component [Source:MGI SymbolAcc:MGI:1349635]	Sec23a	1.05302	1.01921	1.02607	0.992677	1.06409	1.05661	0.995157	0.849881	-0.00700436	Nonsignificant	None	4	Biological Process:intracellular protein transport (GO:0006886),Biological Process:ER to Golgi vesicle-mediated transport (GO:0006888),Molecular Function:zinc ion binding (GO:0008270),Cellular Component:COPII vesicle coat (GO:0030127)	protein transport protein SEC23	--	ko04141 Protein processing in endoplasmic reticulum	--	--	--
ENSMUSP00000021380.8	trafficking protein particle complex 6B [Source:MGI SymbolAcc:MGI:1925482]	Trappc6b	1.09034	1.04017	1.05415	0.936616	0.948344	0.907554	1.14043	0.00245509	0.189573	Nonsignificant	None	--	--	trafficking protein particle complex subunit 6	--	--	--	--	--
ENSMUSP00000021381.4	pinin [Source:MGI SymbolAcc:MGI:1100514]	Pnn	0.973696	0.99476	0.964346	0.983473	1.01167	1.05882	0.960327	0.164237	-0.0584016	Nonsignificant	None	--	--	pinin	--	ko03013 RNA transport ko03015 mRNA surveillance pathway	--	--	--
ENSMUSP00000021390.7	galactosylceramidase [Source:MGI SymbolAcc:MGI:95636]	Galc	1.36148	1.21537	1.1383	1.02796	0.989948	0.941466	1.25538	0.0228513	0.328127	Significant	up	2	Molecular Function:galactosylceramidase activity (GO:0004336),Biological Process:galactosylceramide catabolic process (GO:0006683)	galactosylceramidase	3.2.1.46	ko00600 Sphingolipid metabolism ko01100 Metabolic pathways ko04142 Lysosome	O-Glycosyl hydrolase	M	Cell wall/membrane/envelope biogenesis ;
ENSMUSP00000021412.8	proteasome (prosome, macropain) subunit, alpha type 6 [Source:MGI SymbolAcc:MGI:1347006]	Psma6	1.02056	0.991578	1.01573	1.00962	1.01579	1.01658	0.995358	0.636964	-0.00671234	Nonsignificant	None	5	Molecular Function:endopeptidase activity (GO:0004175),Molecular Function:threonine-type endopeptidase activity (GO:0004298),Cellular Component:proteasome core complex (GO:0005839),Biological Process:ubiquitin-dependent protein catabolic process (GO:0006511),Biological Process:proteolysis involved in cellular protein catabolic process (GO:0051603)	20S proteasome subunit alpha 1	3.4.25.1	ko03050 Proteasome	20S proteasome, alpha and beta subunits	O	Posttranslational modification, protein turnover, chaperones ;
ENSMUSP00000021424.4	serine palmitoyltransferase, long chain base subunit 2 [Source:MGI SymbolAcc:MGI:108074]	Sptlc2	1.07118	1.0646	1.04588	1.01772	1.03889	1.08276	1.01347	0.531407	0.0193004	Nonsignificant	None	2	Biological Process:biosynthetic process (GO:0009058),Molecular Function:pyridoxal phosphate binding (GO:0030170)	serine palmitoyltransferase	2.3.1.50	ko00600 Sphingolipid metabolism ko01100 Metabolic pathways ko04071 Sphingolipid signaling pathway	7-keto-8-aminopelargonate synthetase or related enzyme	H	Coenzyme transport and metabolism ;
ENSMUSP00000021425.6	AHA1, activator of heat shock protein ATPase 1 [Source:MGI SymbolAcc:MGI:2387603]	Ahsa1	0.986404	0.979656	0.970023	1.04418	0.980936	1.02485	0.962661	0.120666	-0.0549001	Nonsignificant	None	3	Molecular Function:ATPase activator activity (GO:0001671),Biological Process:response to stress (GO:0006950),Molecular Function:chaperone binding (GO:0051087)	--	--	--	Uncharacterized conserved protein YndB, AHSA1/START domain	S	Function unknown ;
ENSMUSP00000021428.7	SNW domain containing 1 [Source:MGI SymbolAcc:MGI:1913604]	Snw1	0.913625	0.927221	0.907532	0.960339	1.03849	0.979644	0.922749	0.0339299	-0.11599	Nonsignificant	None	1	Cellular Component:spliceosomal complex (GO:0005681)	SNW domain-containing protein 1	--	ko03040 Spliceosome ko04330 Notch signaling pathway ko05169 Epstein-Barr virus infection ko05203 Viral carcinogenesis	--	--	--
ENSMUSP00000021438.6	NOVA alternative splicing regulator 1 [Source:MGI SymbolAcc:MGI:104297]	Nova1	0.955945	1.00526	0.890851	0.826871	0.929007	0.955663	1.05182	0.413415	0.0728887	Nonsignificant	None	2	Molecular Function:nucleic acid binding (GO:0003676),Molecular Function:RNA binding (GO:0003723)	RNA-binding protein Nova	--	--	--	--	--
ENSMUSP00000021443.5	methylenetetrahydrofolate dehydrogenase (NADP+ dependent), methenyltetrahydrofolate cyclohydrolase, formyltetrahydrofolate synthase [Source:MGI SymbolAcc:MGI:1342005]	Mthfd1	0.993972	1.02477	1.00924	0.981532	0.946066	0.964256	1.04707	0.0286727	0.0663638	Nonsignificant	None	6	Molecular Function:catalytic activity (GO:0003824),Molecular Function:formate-tetrahydrofolate ligase activity (GO:0004329),Molecular Function:methylenetetrahydrofolate dehydrogenase (NADP+) activity (GO:0004488),Molecular Function:ATP binding (GO:0005524),Biological Process:folic acid-containing compound biosynthetic process (GO:0009396),Biological Process:oxidation-reduction process (GO:0055114)	--	--	ko00670 One carbon pool by folate ko01100 Metabolic pathways	Formyltetrahydrofolate synthetase	F	Nucleotide transport and metabolism ;
ENSMUSP00000021447.7	protein phosphatase 2, regulatory subunit B, epsilon [Source:MGI SymbolAcc:MGI:1349473]	Ppp2r5e	0.954534	0.966117	0.968539	0.999752	1.00008	1.00702	0.960867	0.00135124	-0.0575914	Nonsignificant	None	3	Cellular Component:protein phosphatase type 2A complex (GO:0000159),Biological Process:signal transduction (GO:0007165),Molecular Function:protein phosphatase regulator activity (GO:0019888)	serine/threonine-protein phosphatase 2A regulatory subunit B'	--	ko03015 mRNA surveillance pathway ko04071 Sphingolipid signaling pathway ko04114 Oocyte meiosis ko04151 PI3K-Akt signaling pathway ko04152 AMPK signaling pathway ko04261 Adrenergic signaling in cardiomyocytes ko04728 Dopaminergic synapse ko05165 Human papillomavirus infection	--	--	--
ENSMUSP00000021450.4	sphingosine-1-phosphate phosphatase 1 [Source:MGI SymbolAcc:MGI:2135760]	Sgpp1	1.23751	1.15269	1.10957	1.10898	1.03614	1.24425	1.03257	0.634501	0.0462382	Nonsignificant	None	--	--	sphingosine-1-phosphate phosphatase 1	3.1.3.-	ko00600 Sphingolipid metabolism ko04071 Sphingolipid signaling pathway	Membrane-associated phospholipid phosphatase	I	Lipid transport and metabolism ;
ENSMUSP00000021458.6	spectrin beta, erythrocytic [Source:MGI SymbolAcc:MGI:98387]	Sptb	1.12768	1.03374	1.14004	0.921226	0.955048	0.979102	1.15623	0.0166427	0.209425	Nonsignificant	None	2	Molecular Function:protein binding (GO:0005515),Molecular Function:phospholipid binding (GO:0005543)	spectrin beta	--	--	--	--	--
ENSMUSP00000021459.7	RAB15, member RAS oncogene family [Source:MGI SymbolAcc:MGI:1916865]	Rab15	1.18274	1.18042	1.07363	1.04538	1.05608	1.06678	1.08476	0.0703251	0.117379	Nonsignificant	None	2	Molecular Function:GTP binding (GO:0005525),Biological Process:small GTPase mediated signal transduction (GO:0007264)	Ras-related protein Rab-15	--	--	GTPase SAR1 family domain	R	General function prediction only ;
ENSMUSP00000021466.8	atlastin GTPase 1 [Source:MGI SymbolAcc:MGI:1921241]	Atl1	0.95827	1.01148	0.984541	1.02566	1.01341	1.00754	0.969698	0.131395	-0.0443931	Nonsignificant	None	2	Molecular Function:GTPase activity (GO:0003924),Molecular Function:GTP binding (GO:0005525)	atlastin	3.6.5.-	--	--	--	--
ENSMUSP00000021471.6	thioredoxin-related transmembrane protein 1 [Source:MGI SymbolAcc:MGI:1919986]	Tmx1	1.0297	1.01272	1.06652	0.963213	0.950674	0.950497	1.08538	0.00769249	0.118195	Nonsignificant	None	1	Biological Process:cell redox homeostasis (GO:0045454)	--	--	--	Negative regulator of GroEL, contains thioredoxin-like and TPR-like domains	O	Posttranslational modification, protein turnover, chaperones ;
ENSMUSP00000021479.5	ARP10 actin-related protein 10 [Source:MGI SymbolAcc:MGI:1891654]	Actr10	0.997634	1.00847	0.994093	1.01689	1.01032	0.990095	0.994331	0.566999	-0.00820118	Nonsignificant	None	--	--	actin-related protein 10	--	--	Actin-related protein	Z	Cytoskeleton ;
ENSMUSP00000021486.8	translocase of inner mitochondrial membrane 9 [Source:MGI SymbolAcc:MGI:1353436]	Timm9	1.0076	0.987697	1.01048	1.01986	1.06603	1.05361	0.957408	0.0455766	-0.062794	Nonsignificant	None	--	--	mitochondrial import inner membrane translocase subunit TIM9	--	--	--	--	--
ENSMUSP00000021497.9	reticulon 1 [Source:MGI SymbolAcc:MGI:1933947]	Rtn1	1.33957	1.20024	1.23646	1.05002	1.05237	0.969845	1.22916	0.00920771	0.297678	Significant	up	--	--	reticulon-1	--	--	--	--	--
ENSMUSP00000021506.5	serine (or cysteine) peptidase inhibitor, clade A, member 3N [Source:MGI SymbolAcc:MGI:105045]	Serpina3n	1.26641	1.05726	1.56343	0.651061	0.856589	0.592581	1.8508	0.0235613	0.888147	Significant	up	1	Cellular Component:extracellular space (GO:0005615)	serpin peptidase inhibitor, clade A	--	--	Serine protease inhibitor	O	Posttranslational modification, protein turnover, chaperones ;
ENSMUSP00000021514.8	protein phosphatase 1A, magnesium dependent, alpha isoform [Source:MGI SymbolAcc:MGI:99878]	Ppm1a	0.947799	0.968422	0.973189	1.02261	1.02886	1.02661	0.938706	0.00141688	-0.0912546	Nonsignificant	None	6	Molecular Function:magnesium ion binding (GO:0000287),Molecular Function:catalytic activity (GO:0003824),Molecular Function:phosphoprotein phosphatase activity (GO:0004721),Molecular Function:protein serine/threonine phosphatase activity (GO:0004722),Biological Process:protein dephosphorylation (GO:0006470),Molecular Function:manganese ion binding (GO:0030145)	protein phosphatase 1A	3.1.3.16	ko04010 MAPK signaling pathway	Serine/threonine protein phosphatase PrpC	T	Signal transduction mechanisms ;
ENSMUSP00000021522.3	glutaredoxin 5 [Source:MGI SymbolAcc:MGI:1920296]	Glrx5	1.04391	1.06098	0.924994	0.9226	0.999411	1.05163	1.01891	0.758183	0.0270307	Nonsignificant	None	3	Molecular Function:electron carrier activity (GO:0009055),Molecular Function:protein disulfide oxidoreductase activity (GO:0015035),Biological Process:cell redox homeostasis (GO:0045454)	monothiol glutaredoxin	--	--	Glutaredoxin-related protein	O	Posttranslational modification, protein turnover, chaperones ;
ENSMUSP00000021535.7	poly (A) polymerase alpha [Source:MGI SymbolAcc:MGI:109301]	Papola	0.967829	0.968391	0.945782	1.04174	1.11732	1.16103	0.868052	0.0148719	-0.204146	Nonsignificant	None	5	Molecular Function:RNA binding (GO:0003723),Molecular Function:polynucleotide adenylyltransferase activity (GO:0004652),Cellular Component:nucleus (GO:0005634),Molecular Function:nucleotidyltransferase activity (GO:0016779),Biological Process:RNA polyadenylation (GO:0043631)	poly(A) polymerase	2.7.7.19	ko03015 mRNA surveillance pathway	Poly(A) polymerase Pap1	A	RNA processing and modification ;
ENSMUSP00000021536.7	ATPase, H+ transporting, lysosomal V1 subunit D [Source:MGI SymbolAcc:MGI:1921084]	Atp6v1d	0.955319	1.00425	0.988256	0.992084	0.984037	0.970098	1.00054	0.974574	0.000785419	Nonsignificant	None	--	--	V-type H+-transporting ATPase subunit D	--	ko00190 Oxidative phosphorylation ko01100 Metabolic pathways ko04145 Phagosome ko04150 mTOR signaling pathway ko04721 Synaptic vesicle cycle ko04966 Collecting duct acid secretion ko05323 Rheumatoid arthritis	Archaeal/vacuolar-type H+-ATPase subunit D/Vma8	C	Energy production and conversion ;
ENSMUSP00000021554.8	actinin, alpha 1 [Source:MGI SymbolAcc:MGI:2137706]	Actn1	0.847216	0.936987	0.920155	0.974143	1.05592	1.02826	0.884261	0.032027	-0.177457	Nonsignificant	None	5	Molecular Function:calcium ion binding (GO:0005509),Molecular Function:protein binding (GO:0005515),Molecular Function:actin filament binding (GO:0051015),Biological Process:actin filament bundle assembly (GO:0051017),Biological Process:actin crosslink formation (GO:0051764)	actinin alpha 1/4	--	ko04510 Focal adhesion ko04520 Adherens junction ko04530 Tight junction ko04670 Leukocyte transendothelial migration ko04810 Regulation of actin cytoskeleton ko05146 Amoebiasis ko05203 Viral carcinogenesis ko05322 Systemic lupus erythematosus	--	--	--
ENSMUSP00000021595.8	protease (prosome, macropain) 26S subunit, ATPase 1 [Source:MGI SymbolAcc:MGI:106054]	Psmc1	0.989828	0.984525	1.00136	0.96053	1.01194	0.988505	1.00498	0.76966	0.00715964	Nonsignificant	None	1	Molecular Function:ATP binding (GO:0005524)	26S proteasome regulatory subunit T2	--	ko03050 Proteasome ko05165 Human papillomavirus infection ko05169 Epstein-Barr virus infection ko05203 Viral carcinogenesis	ATP-dependent 26S proteasome regulatory subunit	O	Posttranslational modification, protein turnover, chaperones ;
ENSMUSP00000021605.7	thyroid hormone receptor interactor 11 [Source:MGI SymbolAcc:MGI:1924393]	Trip11	1.03515	1.00068	0.980142	0.982898	1.017	1.05161	0.988355	0.66664	-0.0168984	Nonsignificant	None	2	Biological Process:protein targeting to Golgi (GO:0000042),Molecular Function:protein binding (GO:0005515)	--	--	--	--	--	--
ENSMUSP00000021606.5	ataxin 3 [Source:MGI SymbolAcc:MGI:1099442]	Atxn3	0.646147	0.705827	0.963816	0.997011	1.01455	0.984456	0.772957	0.144461	-0.37154	Nonsignificant	None	2	Molecular Function:thiol-dependent ubiquitin-specific protease activity (GO:0004843),Biological Process:protein deubiquitination (GO:0016579)	Ataxin-3	3.4.22.-	ko04141 Protein processing in endoplasmic reticulum	--	--	--
ENSMUSP00000021610.5	chromogranin A [Source:MGI SymbolAcc:MGI:88394]	Chga	0.97423	0.996206	0.904658	0.901082	0.858922	1.25194	0.954564	0.738774	-0.0670857	Nonsignificant	None	1	Cellular Component:secretory granule (GO:0030141)	chromogranin-A	--	--	--	--	--
ENSMUSP00000021614.7	phosphofructokinase, platelet [Source:MGI SymbolAcc:MGI:1891833]	Pfkp	1.00214	0.979454	0.97773	1.06145	1.02253	1	0.959579	0.101281	-0.0595269	Nonsignificant	None	3	Molecular Function:6-phosphofructokinase activity (GO:0003872),Biological Process:fructose 6-phosphate metabolic process (GO:0006002),Biological Process:glycolytic process (GO:0006096)	6-phosphofructokinase 1	2.7.1.11	ko00010 Glycolysis / Gluconeogenesis ko00030 Pentose phosphate pathway ko00051 Fructose and mannose metabolism ko00052 Galactose metabolism ko01100 Metabolic pathways ko01200 Carbon metabolism ko01230 Biosynthesis of amino acids ko03018 RNA degradation ko04152 AMPK signaling pathway ko05230 Central carbon metabolism in cancer	6-phosphofructokinase	G	Carbohydrate transport and metabolism ;
ENSMUSP00000021631.5	protein phosphatase 4, regulatory subunit 4 [Source:MGI SymbolAcc:MGI:1921771]	Ppp4r4	0.962266	1.01302	0.999894	1.02888	0.999405	0.99673	0.983525	0.416953	-0.0239667	Nonsignificant	None	--	--	serine/threonine-protein phosphatase 4 regulatory subunit 4	--	--	--	--	--
ENSMUSP00000021639.6	tubulin, alpha-like 3 [Source:MGI SymbolAcc:MGI:3588215]	Tubal3	1.05931	1.19409	1.16244	1.08135	0.906637	0.896233	1.18432	0.0709719	0.244061	Nonsignificant	None	5	Molecular Function:GTPase activity (GO:0003924),Molecular Function:structural constituent of cytoskeleton (GO:0005200),Molecular Function:GTP binding (GO:0005525),Cellular Component:microtubule (GO:0005874),Biological Process:microtubule-based process (GO:0007017)	tubulin alpha	--	ko04145 Phagosome ko04210 Apoptosis ko04530 Tight junction ko04540 Gap junction	--	--	--
ENSMUSP00000021649.7	acyl-CoA thioesterase 2 [Source:MGI SymbolAcc:MGI:2159605]	Acot2	0.980261	1.049	0.983433	0.973773	0.961065	1.11288	0.988505	0.838016	-0.0166794	Nonsignificant	None	--	--	acyl-coenzyme A thioesterase 1/2/4	3.1.2.2	ko00062 Fatty acid elongation ko01040 Biosynthesis of unsaturated fatty acids ko01100 Metabolic pathways	Fermentation-respiration switch protein FrsA, has esterase activity, DUF1100 family	T	Signal transduction mechanisms ;
ENSMUSP00000021667.5	iron-sulfur cluster assembly 2 [Source:MGI SymbolAcc:MGI:1921566]	Isca2	1.00126	0.979291	0.975339	1.0117	1.0518	1.00741	0.962545	0.0780045	-0.0550745	Nonsignificant	None	--	--	iron-sulfur cluster assembly 2	--	--	Fe-S cluster assembly iron-binding protein IscA	O	Posttranslational modification, protein turnover, chaperones ;
ENSMUSP00000021668.8	NPC intracellular cholesterol transporter 2 [Source:MGI SymbolAcc:MGI:1915213]	Npc2	1.0799	1.02611	1.08547	0.925193	0.944814	0.918437	1.14454	0.00281059	0.194765	Nonsignificant	None	--	--	Niemann-Pick C2 protein	--	ko04142 Lysosome ko04979 Cholesterol metabolism	--	--	--
ENSMUSP00000021670.8	YLP motif containing 1 [Source:MGI SymbolAcc:MGI:1926195]	Ylpm1	0.92917	0.991836	0.969133	0.985599	1.0263	1.08014	0.934705	0.110571	-0.0974171	Nonsignificant	None	1	Cellular Component:nucleus (GO:0005634)	YLP motif-containing protein 1	--	--	--	--	--
ENSMUSP00000021684.4	cytochrome P450, family 46, subfamily a, polypeptide 1 [Source:MGI SymbolAcc:MGI:1341877]	Cyp46a1	0.990543	1.0205	1.01886	1.01223	1.02706	1.10159	0.964666	0.275418	-0.0518989	Nonsignificant	None	3	Molecular Function:iron ion binding (GO:0005506),Molecular Function:heme binding (GO:0020037),Biological Process:oxidation-reduction process (GO:0055114)	cholesterol 24-hydroxylase	1.14.14.25	ko00120 Primary bile acid biosynthesis	Cytochrome P450	QV	Secondary metabolites biosynthesis, transport and catabolism ; Defense mechanisms ;
ENSMUSP00000021689.6	Ena-vasodilator stimulated phosphoprotein [Source:MGI SymbolAcc:MGI:1194884]	Evl	0.979017	1.03623	0.994754	1.01238	0.975919	0.9922	1.0099	0.649607	0.0142125	Nonsignificant	None	2	Biological Process:actin polymerization or depolymerization (GO:0008154),Biological Process:actin nucleation (GO:0045010)	--	--	--	--	--	--
ENSMUSP00000021693.3	solute carrier family 25 (mitochondrial carrier, palmitoylcarnitine transporter), member 29 [Source:MGI SymbolAcc:MGI:2444911]	Slc25a29	0.908619	0.961339	0.934291	1.03351	1.0314	0.974934	0.922498	0.0326839	-0.116382	Nonsignificant	None	1	Biological Process:transmembrane transport (GO:0055085)	solute carrier family 25 (mitochondrial carnitine/acylcarnitine transporter), member 20/29	--	--	--	--	--
ENSMUSP00000021706.4	TNF receptor-associated factor 3 [Source:MGI SymbolAcc:MGI:108041]	Traf3	0.939343	1.05538	0.931411	1.01457	1.01136	1.03226	0.95682	0.339177	-0.0636804	Nonsignificant	None	8	Biological Process:regulation of cytokine production (GO:0001817),Molecular Function:protein binding (GO:0005515),Biological Process:Toll signaling pathway (GO:0008063),Molecular Function:zinc ion binding (GO:0008270),Biological Process:negative regulation of NF-kappaB transcription factor activity (GO:0032088),Biological Process:tumor necrosis factor-mediated signaling pathway (GO:0033209),Biolo…	TNF receptor-associated factor 3	--	ko04064 NF-kappa B signaling pathway ko04620 Toll-like receptor signaling pathway ko04621 NOD-like receptor signaling pathway ko04622 RIG-I-like receptor signaling pathway ko04657 IL-17 signaling pathway ko04668 TNF signaling pathway ko05160 Hepatitis C ko05165 Human papillomavirus infection ko05167 Kaposi's sarcoma-associated herpesvirus infection ko05168 Herpes simplex infection ko05169 Epstein…	--	--	--
ENSMUSP00000021734.7	guanine nucleotide binding protein (G protein), gamma 4 [Source:MGI SymbolAcc:MGI:102703]	Gng4	1.13249	1.15906	1.13284	1.02025	1.07918	0.934792	1.12859	0.0385239	0.174522	Nonsignificant	None	3	Molecular Function:signal transducer activity (GO:0004871),Cellular Component:heterotrimeric G-protein complex (GO:0005834),Biological Process:G-protein coupled receptor signaling pathway (GO:0007186)	guanine nucleotide-binding protein G(I)/G(S)/G(O) subunit gamma-4	--	ko04014 Ras signaling pathway ko04062 Chemokine signaling pathway ko04151 PI3K-Akt signaling pathway ko04371 Apelin signaling pathway ko04713 Circadian entrainment ko04723 Retrograde endocannabinoid signaling ko04724 Glutamatergic synapse ko04725 Cholinergic synapse ko04726 Serotonergic synapse ko04727 GABAergic synapse ko04728 Dopaminergic synapse ko04926 Relaxin signaling pathway ko05032 Morphi…	--	--	--
ENSMUSP00000021750.7	ryanodine receptor 2, cardiac [Source:MGI SymbolAcc:MGI:99685]	Ryr2	1.05583	1.02177	1.00829	0.958332	1.03495	0.993518	1.03318	0.277109	0.0470861	Nonsignificant	None	12	Molecular Function:ion channel activity (GO:0005216),Molecular Function:ryanodine-sensitive calcium-release channel activity (GO:0005219),Molecular Function:calcium channel activity (GO:0005262),Molecular Function:calcium ion binding (GO:0005509),Molecular Function:protein binding (GO:0005515),Biological Process:ion transport (GO:0006811),Biological Process:calcium ion transport (GO:0006816),Biol…	ryanodine receptor 2	--	ko04020 Calcium signaling pathway ko04024 cAMP signaling pathway ko04260 Cardiac muscle contraction ko04261 Adrenergic signaling in cardiomyocytes ko04371 Apelin signaling pathway ko04713 Circadian entrainment ko04911 Insulin secretion ko04921 Oxytocin signaling pathway ko04972 Pancreatic secretion ko05410 Hypertrophic cardiomyopathy (HCM) ko05412 Arrhythmogenic right ventricular cardiomyopathy (…	--	--	--
ENSMUSP00000021772.3	MRS2 magnesium transporter [Source:MGI SymbolAcc:MGI:2685748]	Mrs2	0.930606	0.962074	0.930441	1.16829	0.976486	0.998437	0.898164	0.157843	-0.154949	Nonsignificant	None	--	--	magnesium transporter	--	--	--	--	--
ENSMUSP00000021773.5	glycosylphosphatidylinositol specific phospholipase D1 [Source:MGI SymbolAcc:MGI:106604]	Gpld1	1.19584	1.07648	1.14191	0.915282	0.896758	0.965949	1.22903	0.00620562	0.297524	Significant	up	2	Molecular Function:glycosylphosphatidylinositol phospholipase D activity (GO:0004621),Cellular Component:extracellular region (GO:0005576)	glycosylphosphatidylinositol phospholipase D	3.1.4.50	ko00563 Glycosylphosphatidylinositol (GPI)-anchor biosynthesis	Cytolysin, a secreted calcineurin-like phosphatase	U	Intracellular trafficking, secretion, and vesicular transport ;
ENSMUSP00000021797.8	TBC1 domain family, member 7 [Source:MGI SymbolAcc:MGI:1914296]	Tbc1d7	0.941079	1.06389	0.965574	1.07936	1.05882	1.06579	0.927146	0.110041	-0.109132	Nonsignificant	None	--	--	TBC1 domain family member 7	--	ko04150 mTOR signaling pathway	--	--	--
ENSMUSP00000021802.8	CAP, adenylate cyclase-associated protein, 2 (yeast) [Source:MGI SymbolAcc:MGI:1914502]	Cap2	0.940177	0.929328	0.92132	1.01459	1.01482	1.03912	0.909496	0.000701307	-0.13686	Nonsignificant	None	2	Molecular Function:actin binding (GO:0003779),Biological Process:cytoskeleton organization (GO:0007010)	adenylyl cyclase-associated protein	--	--	--	--	--
ENSMUSP00000021803.8	nucleoporin 153 [Source:MGI SymbolAcc:MGI:2385621]	Nup153	1.04399	1.00242	1.01107	0.978225	0.986414	1.05027	1.01412	0.614933	0.0202313	Nonsignificant	None	1	Molecular Function:zinc ion binding (GO:0008270)	nuclear pore complex protein Nup153	--	ko03013 RNA transport	--	--	--
ENSMUSP00000021806.3	thiopurine methyltransferase [Source:MGI SymbolAcc:MGI:98812]	Tpmt	1.1284	1.14844	1.00654	1.02446	0.971776	0.974918	1.10508	0.0936211	0.144155	Nonsignificant	None	2	Molecular Function:thiopurine S-methyltransferase activity (GO:0008119),Molecular Function:S-adenosylmethionine-dependent methyltransferase activity (GO:0008757)	thiopurine S-methyltransferase	2.1.1.67	ko00983 Drug metabolism - other enzymes	SAM-dependent methyltransferase	QR	Secondary metabolites biosynthesis, transport and catabolism ; General function prediction only ;
ENSMUSP00000021807.6	DEK oncogene (DNA binding) [Source:MGI SymbolAcc:MGI:1926209]	Dek	1.01574	1.02293	1.02009	1.00218	1.10113	1.10569	0.953178	0.276039	-0.0691829	Nonsignificant	None	--	--	protein DEK	--	--	--	--	--
ENSMUSP00000021832.6	Werner helicase interacting protein 1 [Source:MGI SymbolAcc:MGI:1926153]	Wrnip1	1.02555	0.982614	0.932822	0.977844	1.01683	1.03016	0.972279	0.418947	-0.0405577	Nonsignificant	None	3	Molecular Function:DNA binding (GO:0003677),Molecular Function:ATP binding (GO:0005524),Biological Process:DNA repair (GO:0006281)	putative ATPase	--	--	Replication-associated recombination protein RarA (DNA-dependent ATPase)	L	Replication, recombination and repair ;
ENSMUSP00000021900.7	sema domain, immunoglobulin domain (Ig), transmembrane domain (TM) and short cytoplasmic domain, (semaphorin) 4D [Source:MGI SymbolAcc:MGI:109244]	Sema4d	0.910915	1.00138	0.964187	1.07713	1.06892	1.05889	0.897516	0.0149892	-0.155991	Nonsignificant	None	2	Molecular Function:protein binding (GO:0005515),Cellular Component:membrane (GO:0016020)	semaphorin 4	--	ko04360 Axon guidance	--	--	--
ENSMUSP00000021913.9	AU RNA binding protein/enoyl-coenzyme A hydratase [Source:MGI SymbolAcc:MGI:1338011]	Auh	0.964862	0.998782	0.979492	0.994188	0.965688	0.988735	0.998144	0.896304	-0.00268071	Nonsignificant	None	2	Molecular Function:catalytic activity (GO:0003824),Biological Process:metabolic process (GO:0008152)	methylglutaconyl-CoA hydratase	4.2.1.18	ko00280 Valine, leucine and isoleucine degradation ko01100 Metabolic pathways	Enoyl-CoA hydratase/carnithine racemase	I	Lipid transport and metabolism ;
ENSMUSP00000021920.6	serine palmitoyltransferase, long chain base subunit 1 [Source:MGI SymbolAcc:MGI:1099431]	Sptlc1	0.994011	0.948094	0.996007	0.94452	0.942701	1.17372	0.959874	0.628613	-0.0590836	Nonsignificant	None	2	Biological Process:biosynthetic process (GO:0009058),Molecular Function:pyridoxal phosphate binding (GO:0030170)	serine palmitoyltransferase	2.3.1.50	ko00600 Sphingolipid metabolism ko01100 Metabolic pathways ko04071 Sphingolipid signaling pathway	7-keto-8-aminopelargonate synthetase or related enzyme	H	Coenzyme transport and metabolism ;
ENSMUSP00000021929.8	hyaluronic acid binding protein 4 [Source:MGI SymbolAcc:MGI:1891713]	Habp4	0.94123	0.924325	0.933109	1.05022	1.05599	1.08729	0.876364	0.000461265	-0.190397	Nonsignificant	None	--	--	intracellular hyaluronan-binding protein 4	--	--	--	--	--
ENSMUSP00000021930.8	sideroflexin 1 [Source:MGI SymbolAcc:MGI:2137677]	Sfxn1	0.928636	1.02539	0.986062	1.00865	0.989948	1.06561	0.959492	0.31625	-0.0596576	Nonsignificant	None	4	Biological Process:ion transport (GO:0006811),Molecular Function:ion transmembrane transporter activity (GO:0015075),Cellular Component:membrane (GO:0016020),Biological Process:transmembrane transport (GO:0055085)	--	--	--	--	--	--
ENSMUSP00000021933.7	cathepsin L [Source:MGI SymbolAcc:MGI:88564]	Ctsl	0.946781	0.932319	1.00738	0.897744	0.97646	0.922614	1.03206	0.412252	0.045522	Nonsignificant	None	2	Biological Process:proteolysis (GO:0006508),Molecular Function:cysteine-type peptidase activity (GO:0008234)	cathepsin L	3.4.22.15	ko04140 Autophagy - animal ko04142 Lysosome ko04145 Phagosome ko04210 Apoptosis ko04612 Antigen processing and presentation ko05205 Proteoglycans in cancer ko05323 Rheumatoid arthritis ko05418 Fluid shear stress and atherosclerosis	Cysteine protease, C1A family	O	Posttranslational modification, protein turnover, chaperones ;
ENSMUSP00000021940.7	lectin, mannose-binding 2 [Source:MGI SymbolAcc:MGI:1914140]	Lman2	1.02415	1.01733	0.989132	0.978968	0.996495	0.952709	1.03498	0.109371	0.0496084	Nonsignificant	None	1	Cellular Component:membrane (GO:0016020)	lectin, mannose-binding 2	--	ko04141 Protein processing in endoplasmic reticulum	--	--	--
ENSMUSP00000021948.8	coagulation factor XII (Hageman factor) [Source:MGI SymbolAcc:MGI:1891012]	F12	1.22506	0.990063	1.35101	0.561404	1.12632	0.301754	1.7925	0.118765	0.841974	Nonsignificant	None	5	Molecular Function:serine-type endopeptidase activity (GO:0004252),Molecular Function:calcium ion binding (GO:0005509),Molecular Function:protein binding (GO:0005515),Cellular Component:extracellular region (GO:0005576),Biological Process:proteolysis (GO:0006508)	coagulation factor XII (Hageman factor)	3.4.21.38	ko04610 Complement and coagulation cascades	Secreted trypsin-like serine protease	O	Posttranslational modification, protein turnover, chaperones ;
ENSMUSP00000021950.8	drebrin 1 [Source:MGI SymbolAcc:MGI:1931838]	Dbn1	1.01877	0.983693	0.985891	0.936556	1.00077	0.994961	1.01912	0.469796	0.0273267	Nonsignificant	None	3	Molecular Function:actin binding (GO:0003779),Cellular Component:intracellular (GO:0005622),Biological Process:actin filament organization (GO:0007015)	--	--	--	--	--	--
ENSMUSP00000021958.5	pterin 4 alpha carbinolamine dehydratase/dimerization cofactor of hepatocyte nuclear factor 1 alpha (TCF1) 2 [Source:MGI SymbolAcc:MGI:1919812]	Pcbd2	0.925381	0.97798	0.982571	1.07642	0.953395	0.938047	0.972395	0.595966	-0.0403851	Nonsignificant	None	2	Biological Process:tetrahydrobiopterin biosynthetic process (GO:0006729),Molecular Function:4-alpha-hydroxytetrahydrobiopterin dehydratase activity (GO:0008124)	4a-hydroxytetrahydrobiopterin dehydratase	4.2.1.96	ko00790 Folate biosynthesis	Pterin-4a-carbinolamine dehydratase	H	Coenzyme transport and metabolism ;
ENSMUSP00000021963.4	calcium modulating ligand [Source:MGI SymbolAcc:MGI:104728]	Caml	0.981375	0.966372	0.959466	0.991899	1.00319	1.00147	0.970184	0.0155151	-0.0436693	Nonsignificant	None	--	--				--	--	--
ENSMUSP00000021990.3	phosphatidylserine synthase 1 [Source:MGI SymbolAcc:MGI:1276575]	Ptdss1	1.03747	1.00192	0.910495	0.945011	0.988714	1.05859	0.985821	0.792306	-0.0206018	Nonsignificant	None	1	Biological Process:phosphatidylserine biosynthetic process (GO:0006659)	phosphatidylserine synthase 1	2.7.8.-	ko00564 Glycerophospholipid metabolism ko01100 Metabolic pathways	--	--	--
ENSMUSP00000021993.4	ubiquinol-cytochrome c reductase binding protein [Source:MGI SymbolAcc:MGI:1914780]	Uqcrb	1.01702	0.977914	0.997847	1.04033	1.01928	1.05617	0.960523	0.0577314	-0.0581079	Nonsignificant	None	1	Cellular Component:mitochondrial respiratory chain complex III (GO:0005750)	ubiquinol-cytochrome c reductase subunit 7	--	ko00190 Oxidative phosphorylation ko01100 Metabolic pathways ko04260 Cardiac muscle contraction ko04932 Non-alcoholic fatty liver disease (NAFLD) ko05010 Alzheimer's disease ko05012 Parkinson's disease ko05016 Huntington's disease	--	--	--
ENSMUSP00000022013.7	adenylate cyclase 2 [Source:MGI SymbolAcc:MGI:99676]	Adcy2	1.17096	1.09095	1.03996	0.96997	1.09936	1.0294	1.06556	0.27357	0.0916068	Nonsignificant	None	6	Molecular Function:adenylate cyclase activity (GO:0004016),Cellular Component:plasma membrane (GO:0005886),Biological Process:cAMP biosynthetic process (GO:0006171),Biological Process:cyclic nucleotide biosynthetic process (GO:0009190),Molecular Function:phosphorus-oxygen lyase activity (GO:0016849),Biological Process:intracellular signal transduction (GO:0035556)	adenylate cyclase 2	4.6.1.1	ko00230 Purine metabolism ko01522 Endocrine resistance ko04015 Rap1 signaling pathway ko04020 Calcium signaling pathway ko04022 cGMP-PKG signaling pathway ko04024 cAMP signaling pathway ko04062 Chemokine signaling pathway ko04072 Phospholipase D signaling pathway ko04114 Oocyte meiosis ko04211 Longevity regulating pathway ko04213 Longevity regulating pathway - multiple species ko04261 Adrenergic …	Adenylate cyclase, class 3	T	Signal transduction mechanisms ;
ENSMUSP00000022032.5	RIKEN cDNA 2210016F16 gene [Source:MGI SymbolAcc:MGI:1917403]	2210016F16Rik	0.922929	1.00035	0.927633	0.99351	0.998726	1.01656	0.947528	0.113109	-0.0777603	Nonsignificant	None	--	--	--	--	--	--	--	--
ENSMUSP00000022038.7	N(alpha)-acetyltransferase 35, NatC auxiliary subunit [Source:MGI SymbolAcc:MGI:1925939]	Naa35	1.0237	0.950852	1.05987	1.00592	1.05585	1.04451	0.976869	0.536253	-0.0337625	Nonsignificant	None	--	--	N-alpha-acetyltransferase 35, NatC auxiliary subunit	--	--	--	--	--
ENSMUSP00000022040.6	ATP/GTP binding protein 1 [Source:MGI SymbolAcc:MGI:2159437]	Agtpbp1	0.81692	0.825972	0.861332	1.04248	1.01857	1.05214	0.804392	0.00027084	-0.31403	Significant	down	3	Molecular Function:metallocarboxypeptidase activity (GO:0004181),Biological Process:proteolysis (GO:0006508),Molecular Function:zinc ion binding (GO:0008270)	--	--	--	Murein tripeptide amidase MpaA	M	Cell wall/membrane/envelope biogenesis ;
ENSMUSP00000022057.8	tubulin polymerization promoting protein [Source:MGI SymbolAcc:MGI:1920198]	Tppp	0.913006	0.879698	0.857854	1.11313	1.00495	1.05644	0.834947	0.00763272	-0.260244	Nonsignificant	None	3	Biological Process:microtubule bundle formation (GO:0001578),Molecular Function:tubulin binding (GO:0015631),Biological Process:microtubule polymerization (GO:0046785)	--	--	--	--	--	--
ENSMUSP00000022060.5	programmed cell death 6 [Source:MGI SymbolAcc:MGI:109283]	Pdcd6	1.00632	0.975299	1.0149	1.02876	1.01486	1.14382	0.940102	0.209494	-0.0891103	Nonsignificant	None	1	Molecular Function:calcium ion binding (GO:0005509)	--	--	--	Ca2+-binding protein, EF-hand superfamily	T	Signal transduction mechanisms ;
ENSMUSP00000022062.7	succinate dehydrogenase complex, subunit A, flavoprotein (Fp) [Source:MGI SymbolAcc:MGI:1914195]	Sdha	0.980728	1.01449	0.998764	1.00907	1.02942	1.05153	0.968915	0.110471	-0.0455587	Nonsignificant	None	2	Molecular Function:oxidoreductase activity (GO:0016491),Biological Process:oxidation-reduction process (GO:0055114)	succinate dehydrogenase (ubiquinone) flavoprotein subunit	1.3.5.1	ko00020 Citrate cycle (TCA cycle) ko00190 Oxidative phosphorylation ko01100 Metabolic pathways ko01200 Carbon metabolism ko04932 Non-alcoholic fatty liver disease (NAFLD) ko05010 Alzheimer's disease ko05012 Parkinson's disease ko05016 Huntington's disease	Succinate dehydrogenase/fumarate reductase, flavoprotein subunit	C	Energy production and conversion ;
ENSMUSP00000022063.7	coiled-coil domain containing 127 [Source:MGI SymbolAcc:MGI:1914683]	Ccdc127	0.922372	0.934845	0.993197	1.06494	1.01016	1.07975	0.9035	0.0288965	-0.146404	Nonsignificant	None	--	--	--	--	--	--	--	--
ENSMUSP00000022075.4	proprotein convertase subtilisin/kexin type 1 [Source:MGI SymbolAcc:MGI:97511]	Pcsk1	0.994146	1.03207	0.955778	0.980785	0.953525	0.991353	1.01925	0.490134	0.027513	Nonsignificant	None	2	Molecular Function:serine-type endopeptidase activity (GO:0004252),Biological Process:proteolysis (GO:0006508)	proprotein convertase subtilisin/kexin type 1	3.4.21.93	--	Regulatory P domain of the subtilisin-like proprotein convertases and other proteases	O	Posttranslational modification, protein turnover, chaperones ;
ENSMUSP00000022082.7	glutaredoxin [Source:MGI SymbolAcc:MGI:2135625]	Glrx	1.15165	1.06622	1.05825	0.961587	1.00992	0.922963	1.13185	0.0311892	0.178689	Nonsignificant	None	3	Molecular Function:electron carrier activity (GO:0009055),Molecular Function:protein disulfide oxidoreductase activity (GO:0015035),Biological Process:cell redox homeostasis (GO:0045454)	glutaredoxin 3	--	--	Glutaredoxin	O	Posttranslational modification, protein turnover, chaperones ;
ENSMUSP00000022097.5	NADH:ubiquinone oxidoreductase core subunit S6 [Source:MGI SymbolAcc:MGI:107932]	Ndufs6	1.00583	0.92673	0.972664	1.01942	0.994762	1.05334	0.947093	0.130871	-0.0784221	Nonsignificant	None	--	--	NADH dehydrogenase (ubiquinone) Fe-S protein 6	--	ko00190 Oxidative phosphorylation ko01100 Metabolic pathways ko04723 Retrograde endocannabinoid signaling ko04932 Non-alcoholic fatty liver disease (NAFLD) ko05010 Alzheimer's disease ko05012 Parkinson's disease ko05016 Huntington's disease	Uncharacterized conserved protein, contains Zn-finger domain	S	Function unknown ;
ENSMUSP00000022099.8	lysophosphatidylcholine acyltransferase 1 [Source:MGI SymbolAcc:MGI:2384812]	Lpcat1	1.07345	1.03162	0.964363	0.996389	1.00342	1.04068	1.00952	0.794276	0.0136699	Nonsignificant	None	2	Molecular Function:calcium ion binding (GO:0005509),Biological Process:metabolic process (GO:0008152)	--	--	ko00564 Glycerophospholipid metabolism ko00565 Ether lipid metabolism ko01100 Metabolic pathways	1-acyl-sn-glycerol-3-phosphate acyltransferase	I	Lipid transport and metabolism ;
ENSMUSP00000022100.6	solute carrier family 6 (neurotransmitter transporter, dopamine), member 3 [Source:MGI SymbolAcc:MGI:94862]	Slc6a3	0.856617	0.921431	0.889564	1.51382	1.23182	1.37981	0.646624	0.00435197	-0.629	Significant	down	6	Molecular Function:neurotransmitter:sodium symporter activity (GO:0005328),Molecular Function:dopamine:sodium symporter activity (GO:0005330),Cellular Component:integral component of plasma membrane (GO:0005887),Biological Process:neurotransmitter transport (GO:0006836),Cellular Component:membrane (GO:0016020),Cellular Component:integral component of membrane (GO:0016021)	solute carrier family 6 (neurotransmitter transporter, dopamine) member 3	--	ko04728 Dopaminergic synapse ko05012 Parkinson's disease ko05030 Cocaine addiction ko05031 Amphetamine addiction ko05034 Alcoholism	Na+-dependent transporter, SNF family	R	General function prediction only ;
ENSMUSP00000022102.7	CLPTM1-like [Source:MGI SymbolAcc:MGI:2442892]	Clptm1l	0.91731	1.00278	0.992999	1.0495	1.05958	1.16957	0.888503	0.0604839	-0.170551	Nonsignificant	None	3	Biological Process:apoptotic process (GO:0006915),Cellular Component:membrane (GO:0016020),Cellular Component:integral component of membrane (GO:0016021)	--	--	--	--	--	--
ENSMUSP00000022108.7	hyaluronan and proteoglycan link protein 1 [Source:MGI SymbolAcc:MGI:1337006]	Hapln1	0.960275	0.946309	0.956128	1.12554	0.97323	1.05723	0.907072	0.15551	-0.140712	Nonsignificant	None	3	Molecular Function:protein binding (GO:0005515),Molecular Function:hyaluronic acid binding (GO:0005540),Biological Process:cell adhesion (GO:0007155)	hyaluronan and proteoglycan link protein 1	--	--	--	--	--
ENSMUSP00000022147.8	survival motor neuron 1 [Source:MGI SymbolAcc:MGI:109257]	Smn1	1.11448	0.949696	1.00781	0.984139	0.977719	1.06835	1.01379	0.817147	0.0197532	Nonsignificant	None	4	Molecular Function:RNA binding (GO:0003723),Cellular Component:nucleus (GO:0005634),Cellular Component:cytoplasm (GO:0005737),Biological Process:mRNA processing (GO:0006397)	survival motor neuron protein	--	ko03013 RNA transport	--	--	--
ENSMUSP00000022148.6	methylcrotonoyl-Coenzyme A carboxylase 2 (beta) [Source:MGI SymbolAcc:MGI:1925288]	Mccc2	0.965615	0.979783	1.00766	1.02343	0.994237	0.992928	0.98089	0.293263	-0.0278366	Nonsignificant	None	1	Molecular Function:ligase activity (GO:0016874)	3-methylcrotonyl-CoA carboxylase beta subunit	6.4.1.4	ko00280 Valine, leucine and isoleucine degradation ko01100 Metabolic pathways	Acetyl-CoA carboxylase, carboxyltransferase component	I	Lipid transport and metabolism ;
ENSMUSP00000022153.6	pentatricopeptide repeat domain 2 [Source:MGI SymbolAcc:MGI:1916177]	Ptcd2	0.889171	1.00063	0.927637	1.01386	1.06077	1.02382	0.909309	0.0584185	-0.137158	Nonsignificant	None	--	--	pentatricopeptide repeat domain-containing protein 2	--	--	--	--	--
ENSMUSP00000022163.8	basic transcription factor 3 [Source:MGI SymbolAcc:MGI:1202875]	Btf3	1.03129	1.02815	0.991732	0.954636	1.0889	1.06592	0.981257	0.677319	-0.0272966	Nonsignificant	None	--	--	nascent polypeptide-associated complex subunit beta	--		--	--	--
ENSMUSP00000022169.7	hexosaminidase B [Source:MGI SymbolAcc:MGI:96074]	Hexb	1.17175	1.03589	1.03803	0.925142	0.94735	0.941561	1.15338	0.0821973	0.20587	Nonsignificant	None	2	Molecular Function:beta-N-acetylhexosaminidase activity (GO:0004563),Biological Process:carbohydrate metabolic process (GO:0005975)	hexosaminidase	3.2.1.52	ko00511 Other glycan degradation ko00520 Amino sugar and nucleotide sugar metabolism ko00531 Glycosaminoglycan degradation ko00603 Glycosphingolipid biosynthesis - globo and isoglobo series ko00604 Glycosphingolipid biosynthesis - ganglio series ko01100 Metabolic pathways ko04142 Lysosome	N-acetyl-beta-hexosaminidase	G	Carbohydrate transport and metabolism ;
ENSMUSP00000022196.3	adaptor-related protein complex 3, beta 1 subunit [Source:MGI SymbolAcc:MGI:1333879]	Ap3b1	1.04986	1.04225	1.04522	0.974846	1.00817	0.975116	1.06058	0.00611525	0.0848495	Nonsignificant	None	4	Biological Process:intracellular protein transport (GO:0006886),Biological Process:vesicle-mediated transport (GO:0016192),Cellular Component:membrane coat (GO:0030117),Cellular Component:clathrin adaptor complex (GO:0030131)	AP-3 complex subunit beta	--	ko04142 Lysosome	--	--	--
ENSMUSP00000022197.8	secretory carrier membrane protein 1 [Source:MGI SymbolAcc:MGI:1349480]	Scamp1	0.936824	1.01809	1.00122	1.04071	1.00637	1.00759	0.967738	0.293608	-0.0473109	Nonsignificant	None	2	Biological Process:protein transport (GO:0015031),Cellular Component:integral component of membrane (GO:0016021)	secretory carrier-associated membrane protein	--	--	--	--	--
ENSMUSP00000022228.6	CWC27 spliceosome-associated protein [Source:MGI SymbolAcc:MGI:1914535]	Cwc27	1.39859	1.10817	1.0814	0.891554	1.17101	1.07195	1.14472	0.310749	0.195	Nonsignificant	None	3	Biological Process:protein peptidyl-prolyl isomerization (GO:0000413),Molecular Function:peptidyl-prolyl cis-trans isomerase activity (GO:0003755),Biological Process:protein folding (GO:0006457)	peptidyl-prolyl cis-trans isomerase SDCCAG10	5.2.1.8	--	Peptidyl-prolyl cis-trans isomerase (rotamase) - cyclophilin family	O	Posttranslational modification, protein turnover, chaperones ;
ENSMUSP00000022242.7	embigin [Source:MGI SymbolAcc:MGI:95321]	Emb	1.02167	0.982924	1.02601	0.991506	0.97859	0.930779	1.04472	0.133184	0.0631184	Nonsignificant	None	1	Molecular Function:protein binding (GO:0005515)	--	--	--	--	--	--
ENSMUSP00000022245.8	mitochondrial ribosomal protein S30 [Source:MGI SymbolAcc:MGI:1926237]	Mrps30	0.934567	0.9815	0.949425	0.978771	1.02115	1.01673	0.949893	0.0594234	-0.0741625	Nonsignificant	None	4	Molecular Function:structural constituent of ribosome (GO:0003735),Cellular Component:mitochondrion (GO:0005739),Cellular Component:ribosome (GO:0005840),Biological Process:translation (GO:0006412)	small subunit ribosomal protein S30	--	--	--	--	--
ENSMUSP00000022256.3	proteasome (prosome, macropain) 26S subunit, non-ATPase, 6 [Source:MGI SymbolAcc:MGI:1913663]	Psmd6	1.02955	1.03017	1.02833	0.950817	0.985275	0.966937	1.06373	0.0247898	0.0891387	Nonsignificant	None	1	Molecular Function:protein binding (GO:0005515)	26S proteasome regulatory subunit N7	--	ko03050 Proteasome ko05169 Epstein-Barr virus infection	--	--	--
ENSMUSP00000022264.6	protein tyrosine phosphatase, receptor type, G [Source:MGI SymbolAcc:MGI:97814]	Ptprg	1.11024	1.11345	1.07071	0.940022	1.02708	1.00782	1.10739	0.0232085	0.147164	Nonsignificant	None	5	Molecular Function:protein tyrosine phosphatase activity (GO:0004725),Molecular Function:protein binding (GO:0005515),Biological Process:protein dephosphorylation (GO:0006470),Biological Process:dephosphorylation (GO:0016311),Molecular Function:phosphatase activity (GO:0016791)	receptor-type tyrosine-protein phosphatase gamma	3.1.3.48	--	Protein tyrosine phosphatase	T	Signal transduction mechanisms ;
ENSMUSP00000022268.8	pyruvate dehydrogenase (lipoamide) beta [Source:MGI SymbolAcc:MGI:1915513]	Pdhb	0.983713	0.974271	1.02149	0.973962	0.965588	0.935353	1.03637	0.134054	0.0515452	Nonsignificant	None	2	Molecular Function:pyruvate dehydrogenase (acetyl-transferring) activity (GO:0004739),Biological Process:acetyl-CoA biosynthetic process from pyruvate (GO:0006086)	pyruvate dehydrogenase E1 component beta subunit	1.2.4.1	ko00010 Glycolysis / Gluconeogenesis ko00020 Citrate cycle (TCA cycle) ko00620 Pyruvate metabolism ko01100 Metabolic pathways ko01200 Carbon metabolism ko04066 HIF-1 signaling pathway ko04922 Glucagon signaling pathway ko05230 Central carbon metabolism in cancer	Pyruvate/2-oxoglutarate/acetoin dehydrogenase complex, dehydrogenase (E1) component	C	Energy production and conversion ;
ENSMUSP00000022281.3	Mtr4 exosome RNA helicase [Source:MGI SymbolAcc:MGI:1919448]	Mtrex	0.988047	1.02259	1.04505	1.00479	1.06384	1.02243	0.988559	0.650466	-0.0166004	Nonsignificant	None	2	Molecular Function:nucleic acid binding (GO:0003676),Molecular Function:ATP binding (GO:0005524)	ATP-dependent RNA helicase DOB1	3.6.4.13	ko03018 RNA degradation	Superfamily II RNA helicase	L	Replication, recombination and repair ;
ENSMUSP00000022286.6	NADH:ubiquinone oxidoreductase core subunit S4 [Source:MGI SymbolAcc:MGI:1343135]	Ndufs4	0.95053	0.978732	0.980773	0.987426	0.985595	0.966742	0.989887	0.447818	-0.0146636	Nonsignificant	None	1	Biological Process:electron transport chain (GO:0022900)	NADH dehydrogenase (ubiquinone) Fe-S protein 4	--	ko00190 Oxidative phosphorylation ko01100 Metabolic pathways ko04723 Retrograde endocannabinoid signaling ko04932 Non-alcoholic fatty liver disease (NAFLD) ko05010 Alzheimer's disease ko05012 Parkinson's disease ko05016 Huntington's disease	--	--	--
ENSMUSP00000022293.7	voltage-dependent anion channel 2 [Source:MGI SymbolAcc:MGI:106915]	Vdac2	0.973764	0.991444	0.949544	1.07559	1.04158	1.08373	0.910604	0.00576186	-0.135105	Nonsignificant	None	5	Cellular Component:mitochondrial outer membrane (GO:0005741),Biological Process:anion transport (GO:0006820),Molecular Function:voltage-gated anion channel activity (GO:0008308),Biological Process:regulation of anion transport (GO:0044070),Biological Process:transmembrane transport (GO:0055085)	voltage-dependent anion channel protein 2	--	ko04020 Calcium signaling pathway ko04022 cGMP-PKG signaling pathway ko04216 Ferroptosis ko04217 Necroptosis ko04218 Cellular senescence ko04621 NOD-like receptor signaling pathway ko04979 Cholesterol metabolism ko05012 Parkinson's disease ko05016 Huntington's disease ko05166 HTLV-I infection	--	--	--
ENSMUSP00000022310.6	N-glycanase 1 [Source:MGI SymbolAcc:MGI:1913276]	Ngly1	0.96189	0.99742	0.980289	1.03474	1.03211	1.04572	0.944428	0.00648538	-0.082487	Nonsignificant	None	2	Cellular Component:cytoplasm (GO:0005737),Biological Process:glycoprotein catabolic process (GO:0006516)	peptide-N4-(N-acetyl-beta-glucosaminyl)asparagine amidase	3.5.1.52	ko04141 Protein processing in endoplasmic reticulum	--	--	--
ENSMUSP00000022311.4	3-oxoacyl-ACP synthase, mitochondrial [Source:MGI SymbolAcc:MGI:1918397]	Oxsm	0.950246	1.00878	0.955471	1.05929	1.06908	1.09205	0.905006	0.00840595	-0.144001	Nonsignificant	None	--	--	3-oxoacyl-[acyl-carrier-protein] synthase II	2.3.1.179	ko00061 Fatty acid biosynthesis ko00780 Biotin metabolism ko01100 Metabolic pathways ko01212 Fatty acid metabolism	3-oxoacyl-(acyl-carrier-protein) synthase	IQ	Lipid transport and metabolism ; Secondary metabolites biosynthesis, transport and catabolism ;
ENSMUSP00000022322.9	glutamate dehydrogenase 1 [Source:MGI SymbolAcc:MGI:95753]	Glud1	0.930283	0.999069	0.997151	1.02991	0.982061	0.993115	0.973849	0.384428	-0.0382301	Nonsignificant	None	3	Biological Process:cellular amino acid metabolic process (GO:0006520),Molecular Function:oxidoreductase activity (GO:0016491),Biological Process:oxidation-reduction process (GO:0055114)	glutamate dehydrogenase (NAD(P)+)	1.4.1.3	ko00220 Arginine biosynthesis ko00250 Alanine, aspartate and glutamate metabolism ko00471 D-Glutamine and D-glutamate metabolism ko00910 Nitrogen metabolism ko01100 Metabolic pathways ko01200 Carbon metabolism ko04217 Necroptosis ko04964 Proximal tubule bicarbonate reclamation	Glutamate dehydrogenase/leucine dehydrogenase	E	Amino acid transport and metabolism ;
ENSMUSP00000022340.3	nidogen 2 [Source:MGI SymbolAcc:MGI:1298229]	Nid2	1.00709	1.02119	1.02431	1.12388	1.05188	1.05615	0.944517	0.0668044	-0.0823514	Nonsignificant	None	3	Molecular Function:calcium ion binding (GO:0005509),Molecular Function:protein binding (GO:0005515),Biological Process:cell-matrix adhesion (GO:0007160)	nidogen (entactin)	--	--	Glucose/arabinose dehydrogenase, beta-propeller fold	G	Carbohydrate transport and metabolism ;
ENSMUSP00000022341.5	RNA transcription, translation and transport factor [Source:MGI SymbolAcc:MGI:1915295]	Rtraf	0.978625	0.960821	0.957827	0.985613	0.99914	1.01837	0.964755	0.0374447	-0.0517657	Nonsignificant	None	--	--	RLL motif containing protein 1	--	--	--	--	--
ENSMUSP00000022345.6	DnaJ heat shock protein family (Hsp40) member C9 [Source:MGI SymbolAcc:MGI:1915326]	Dnajc9	0.960983	0.955469	0.940143	1.01071	1.07533	1.01563	0.920987	0.0196498	-0.118748	Nonsignificant	None	--	--	DnaJ homolog subfamily C member 9	--	--	DnaJ-class molecular chaperone with C-terminal Zn finger domain	O	Posttranslational modification, protein turnover, chaperones ;
ENSMUSP00000022358.7	zinc finger SWIM-type containing 8 [Source:MGI SymbolAcc:MGI:1919156]	Zswim8	0.974897	0.994509	0.99294	1.09814	1.02547	0.99472	0.94998	0.172024	-0.0740304	Nonsignificant	None	1	Molecular Function:zinc ion binding (GO:0008270)	--	--	--	Uncharacterized conserved protein, contains Zn finger domain	S	Function unknown ;
ENSMUSP00000022369.7	vinculin [Source:MGI SymbolAcc:MGI:98927]	Vcl	0.971283	1.01368	0.999909	0.961637	0.964664	0.969928	1.03061	0.0808662	0.0434936	Nonsignificant	None	2	Biological Process:cell adhesion (GO:0007155),Molecular Function:actin filament binding (GO:0051015)	vinculin	--	ko04510 Focal adhesion ko04520 Adherens junction ko04670 Leukocyte transendothelial migration ko04810 Regulation of actin cytoskeleton ko05100 Bacterial invasion of epithelial cells ko05146 Amoebiasis	--	--	--
ENSMUSP00000022378.7	ERO1-like (S. cerevisiae) [Source:MGI SymbolAcc:MGI:1354385]	Ero1l	1.03008	1.04674	1.02834	1.03298	1.02605	1.0441	1.00065	0.935838	0.000940849	Nonsignificant	None	3	Molecular Function:protein disulfide isomerase activity (GO:0003756),Cellular Component:endoplasmic reticulum (GO:0005783),Biological Process:oxidation-reduction process (GO:0055114)	ERO1-like protein alpha	1.8.4.-	ko04141 Protein processing in endoplasmic reticulum	--	--	--
ENSMUSP00000022380.7	proteasome (prosome, macropain) 26S subunit, ATPase, 6 [Source:MGI SymbolAcc:MGI:1914339]	Psmc6	0.988175	0.986072	0.98043	1.00826	1.05623	1.06064	0.945458	0.0745666	-0.0809147	Nonsignificant	None	1	Molecular Function:ATP binding (GO:0005524)	26S proteasome regulatory subunit T4	--	ko03050 Proteasome ko05169 Epstein-Barr virus infection	ATP-dependent 26S proteasome regulatory subunit	O	Posttranslational modification, protein turnover, chaperones ;
ENSMUSP00000022416.7	annexin A11 [Source:MGI SymbolAcc:MGI:108481]	Anxa11	1.10741	0.984834	1.03417	0.920722	1.08412	1.068	1.01744	0.790903	0.02494	Nonsignificant	None	2	Molecular Function:calcium ion binding (GO:0005509),Molecular Function:calcium-dependent phospholipid binding (GO:0005544)	annexin A7/11	--	--	Tfp pilus assembly protein FimV	NW	Cell motility ; Extracellular structures ;
ENSMUSP00000022419.6	peptidylprolyl isomerase F (cyclophilin F) [Source:MGI SymbolAcc:MGI:2145814]	Ppif	0.920453	0.998747	0.992484	0.996253	0.91256	0.890412	1.04018	0.410851	0.0568263	Nonsignificant	None	3	Biological Process:protein peptidyl-prolyl isomerization (GO:0000413),Molecular Function:peptidyl-prolyl cis-trans isomerase activity (GO:0003755),Biological Process:protein folding (GO:0006457)	peptidyl-prolyl isomerase F (cyclophilin D)	5.2.1.8	ko04020 Calcium signaling pathway ko04022 cGMP-PKG signaling pathway ko05012 Parkinson's disease ko05016 Huntington's disease ko05145 Toxoplasmosis	Peptidyl-prolyl cis-trans isomerase (rotamase) - cyclophilin family	O	Posttranslational modification, protein turnover, chaperones ;
ENSMUSP00000022428.5	ribonuclease, RNase A family 4 [Source:MGI SymbolAcc:MGI:1926217]	Rnase4	1.20313	1.0998	1.25752	0.844186	0.95845	0.877054	1.32868	0.00690508	0.409992	Significant	up	1	Molecular Function:nucleic acid binding (GO:0003676)	ribonuclease 4	3.1.27.-	--	--	--	--
ENSMUSP00000022429.2	ADP-ribosylation factor 4 [Source:MGI SymbolAcc:MGI:99433]	Arf4	0.946562	0.982596	0.948401	0.969143	0.991396	0.969559	0.982069	0.274158	-0.0261033	Nonsignificant	None	3	Molecular Function:GTP binding (GO:0005525),Cellular Component:intracellular (GO:0005622),Biological Process:small GTPase mediated signal transduction (GO:0007264)	ADP-ribosylation factor 4	--	--	GTPase SAR1 family domain	R	General function prediction only ;
ENSMUSP00000022462.7	oxidoreductase NAD-binding domain containing 1 [Source:MGI SymbolAcc:MGI:1916953]	Oxnad1	0.990037	1.05747	0.974443	0.931537	0.961606	0.974977	1.05363	0.146724	0.0753732	Nonsignificant	None	2	Molecular Function:oxidoreductase activity (GO:0016491),Biological Process:oxidation-reduction process (GO:0055114)	--	--	--	Ferredoxin-NADP reductase	C	Energy production and conversion ;
ENSMUSP00000022469.6	nischarin [Source:MGI SymbolAcc:MGI:1928323]	Nisch	0.956583	1.03767	1.02329	0.972056	0.971101	0.898876	1.06175	0.16808	0.0864492	Nonsignificant	None	2	Molecular Function:protein binding (GO:0005515),Molecular Function:phosphatidylinositol binding (GO:0035091)	--	--	--	Uncharacterized protein	S	Function unknown ;
ENSMUSP00000022494.8	emopamil binding protein-like [Source:MGI SymbolAcc:MGI:1915427]	Ebpl	0.873259	0.927054	0.839833	0.994113	0.917072	1.17072	0.856661	0.136744	-0.223204	Nonsignificant	None	3	Cellular Component:integral component of membrane (GO:0016021),Biological Process:sterol metabolic process (GO:0016125),Molecular Function:cholestenol delta-isomerase activity (GO:0047750)	--	--	--	--	--	--
ENSMUSP00000022496.7	karyopherin (importin) alpha 3 [Source:MGI SymbolAcc:MGI:1100863]	Kpna3	1.05353	0.987644	1.04137	0.976764	0.984688	0.997899	1.04163	0.124282	0.0588371	Nonsignificant	None	5	Molecular Function:protein binding (GO:0005515),Cellular Component:nucleus (GO:0005634),Cellular Component:cytoplasm (GO:0005737),Biological Process:protein import into nucleus (GO:0006606),Molecular Function:protein transporter activity (GO:0008565)	--	--	--	--	--	--
ENSMUSP00000022497.8	SPRY domain containing 7 [Source:MGI SymbolAcc:MGI:1913924]	Spryd7	0.919363	0.957627	0.965588	0.978706	1.04951	1.08478	0.913135	0.058294	-0.1311	Nonsignificant	None	1	Molecular Function:protein binding (GO:0005515)	--	--	--	--	--	--
ENSMUSP00000022507.5	paraspeckle protein 1 [Source:MGI SymbolAcc:MGI:1913895]	Pspc1	0.962543	0.998394	0.96773	0.962829	1.01494	0.994778	0.985238	0.481081	-0.0214558	Nonsignificant	None	1	Molecular Function:nucleic acid binding (GO:0003676)	--	--	--	RNA recognition motif (RRM) domain	J	Translation, ribosomal structure and biogenesis ;
ENSMUSP00000022511.8	zinc finger, MYM-type 2 [Source:MGI SymbolAcc:MGI:1923257]	Zmym2	0.899367	0.925249	1.03783	0.992635	0.97545	1.07651	0.940171	0.313724	-0.089005	Nonsignificant	None	1	Molecular Function:zinc ion binding (GO:0008270)	--	--	--	--	--	--
ENSMUSP00000022517.7	crystallin, lambda 1 [Source:MGI SymbolAcc:MGI:1915881]	Cryl1	1.10914	1.01559	1.10836	0.944195	0.963534	0.913449	1.14601	0.016104	0.196617	Nonsignificant	None	4	Molecular Function:3-hydroxyacyl-CoA dehydrogenase activity (GO:0003857),Biological Process:fatty acid metabolic process (GO:0006631),Molecular Function:oxidoreductase activity (GO:0016491),Biological Process:oxidation-reduction process (GO:0055114)	L-gulonate 3-dehydrogenase	1.1.1.45	ko00040 Pentose and glucuronate interconversions ko01100 Metabolic pathways	3-hydroxyacyl-CoA dehydrogenase	I	Lipid transport and metabolism ;
ENSMUSP00000022518.5	EEF1A alpha lysine methyltransferase 1 [Source:MGI SymbolAcc:MGI:1915293]	Eef1akmt1	1.07098	1.0335	1.00554	0.89868	0.849201	0.90688	1.17149	0.00438768	0.228344	Nonsignificant	None	1	Molecular Function:methyltransferase activity (GO:0008168)	--	--	--	--	--	--
ENSMUSP00000022529.6	transketolase [Source:MGI SymbolAcc:MGI:105992]	Tkt	0.97644	1.00947	1.01274	1.00736	0.965874	0.959244	1.02257	0.310238	0.0321946	Nonsignificant	None	--	--	transketolase	2.2.1.1	ko00030 Pentose phosphate pathway ko01100 Metabolic pathways ko01200 Carbon metabolism ko01230 Biosynthesis of amino acids	Transketolase	G	Carbohydrate transport and metabolism ;
ENSMUSP00000022538.3	mitochondrial ribosomal protein L57 [Source:MGI SymbolAcc:MGI:1915090]	Mrpl57	0.988646	1.0314	1.05472	1.02299	1.02503	1.05626	0.990494	0.679816	-0.0137804	Nonsignificant	None	1	Cellular Component:mitochondrial ribosome (GO:0005761)	--	--	--	--	--	--
ENSMUSP00000022553.5	calcium binding protein 39-like [Source:MGI SymbolAcc:MGI:1914081]	Cab39l	1.00192	0.964678	1.03689	1.17012	0.986585	0.8	1.01582	0.89303	0.0226464	Nonsignificant	None	--	--	calcium binding protein 39	--	ko04150 mTOR signaling pathway ko04152 AMPK signaling pathway	--	--	--
ENSMUSP00000022561.7	APC membrane recruitment 2 [Source:MGI SymbolAcc:MGI:1919375]	Amer2	0.939195	1.02768	0.985599	1.00609	0.963562	0.95576	1.00925	0.778308	0.0132872	Nonsignificant	None	--	--	--	--	--	--	--	--
ENSMUSP00000022567.7	calcium channel, voltage-dependent, alpha2/delta subunit 3 [Source:MGI SymbolAcc:MGI:1338890]	Cacna2d3	1.02037	1.05144	1.0281	0.998949	1.03643	1.09355	0.990727	0.755868	-0.0134402	Nonsignificant	None	--	--	voltage-dependent calcium channel alpha-2/delta-3	--	ko04010 MAPK signaling pathway ko04260 Cardiac muscle contraction ko04261 Adrenergic signaling in cardiomyocytes ko04921 Oxytocin signaling pathway ko05410 Hypertrophic cardiomyopathy (HCM) ko05412 Arrhythmogenic right ventricular cardiomyopathy (ARVC) ko05414 Dilated cardiomyopathy (DCM)	Secreted protein containing bacterial Ig-like domain and vWFA domain	R	General function prediction only ;
ENSMUSP00000022609.5	elongator acetyltransferase complex subunit 3 [Source:MGI SymbolAcc:MGI:1921445]	Elp3	1.00922	1.09799	0.98596	0.999816	1.0662	1.11389	0.972726	0.575881	-0.0398951	Nonsignificant	None	3	Molecular Function:catalytic activity (GO:0003824),Molecular Function:N-acetyltransferase activity (GO:0008080),Molecular Function:iron-sulfur cluster binding (GO:0051536)	elongator complex protein 3	2.3.1.48	--	Histone acetyltransferase, component of the RNA polymerase elongator complex	KB	Transcription ; Chromatin structure and dynamics ;
ENSMUSP00000022614.5	coiled-coil domain containing 25 [Source:MGI SymbolAcc:MGI:1914429]	Ccdc25	1.07723	1.03904	1.01489	0.989531	0.995097	0.9785	1.05671	0.0407158	0.0795778	Nonsignificant	None	--	--	--	--	--	Predicted component of the ribosome quality control (RQC) complex, YloA/Tae2 family, contains fibronectin-binding (FbpA) and DUF814 domains	J	Translation, ribosomal structure and biogenesis ;
ENSMUSP00000022616.6	clusterin [Source:MGI SymbolAcc:MGI:88423]	Clu	1.24431	1.07315	1.24715	0.740006	0.848982	0.691104	1.56337	0.00444976	0.644656	Significant	up	--	--	clusterin	--	ko04610 Complement and coagulation cascades	--	--	--
ENSMUSP00000022629.8	dihydropyrimidinase-like 2 [Source:MGI SymbolAcc:MGI:1349763]	Dpysl2	1.03326	1.01074	1.02231	1.07801	1.03174	1.02035	0.979619	0.321036	-0.0297078	Nonsignificant	None	7	Biological Process:cytoskeleton organization (GO:0007010),Biological Process:axon guidance (GO:0007411),Biological Process:brain development (GO:0007420),Molecular Function:microtubule binding (GO:0008017),Molecular Function:hydrolase activity (GO:0016787),Biological Process:regulation of axon extension (GO:0030516),Biological Process:regulation of neuron differentiation (GO:0045664)	dihydropyrimidinase-like 2	--	ko04360 Axon guidance	Dihydroorotase or related cyclic amidohydrolase	F	Nucleotide transport and metabolism ;
ENSMUSP00000022638.5	neurofilament, medium polypeptide [Source:MGI SymbolAcc:MGI:97314]	Nefm	0.948684	0.951691	0.857495	1.18988	0.921674	0.96202	0.897285	0.302677	-0.156362	Nonsignificant	None	4	Molecular Function:structural molecule activity (GO:0005198),Cellular Component:intermediate filament (GO:0005882),Cellular Component:neurofilament (GO:0005883),Biological Process:axon development (GO:0061564)	neurofilament medium polypeptide (neurofilament 3)	--	ko05014 Amyotrophic lateral sclerosis (ALS)	--	--	--
ENSMUSP00000022639.7	neurofilament, light polypeptide [Source:MGI SymbolAcc:MGI:97313]	Nefl	0.913865	0.910483	0.877709	1.17114	0.910937	0.944075	0.892901	0.316698	-0.163429	Nonsignificant	None	4	Molecular Function:structural molecule activity (GO:0005198),Cellular Component:intermediate filament (GO:0005882),Cellular Component:neurofilament (GO:0005883),Biological Process:axon development (GO:0061564)	neurofilament light polypeptide	--	ko05014 Amyotrophic lateral sclerosis (ALS)	--	--	--
ENSMUSP00000022665.2	Rho-related BTB domain containing 2 [Source:MGI SymbolAcc:MGI:2180557]	Rhobtb2	1.06762	1.07354	1.03973	1	1.20536	1.20273	0.933337	0.381443	-0.0995302	Nonsignificant	None	3	Molecular Function:protein binding (GO:0005515),Molecular Function:GTP binding (GO:0005525),Biological Process:small GTPase mediated signal transduction (GO:0007264)	Rho-related BTB domain-containing protein 1/2	--	ko04120 Ubiquitin mediated proteolysis	--	--	--
ENSMUSP00000022682.5	sorbin and SH3 domain containing 3 [Source:MGI SymbolAcc:MGI:700013]	Sorbs3	1.01036	1.03917	0.997734	1.0163	0.943973	1.07199	1.00495	0.904217	0.00712218	Nonsignificant	None	3	Molecular Function:protein binding (GO:0005515),Biological Process:actin filament organization (GO:0007015),Biological Process:cell adhesion (GO:0007155)	--	--	--	--	--	--
ENSMUSP00000022694.10	dematin actin binding protein [Source:MGI SymbolAcc:MGI:99670]	Dmtn	0.974929	0.976676	0.950076	1.02993	1.03713	0.97978	0.952358	0.0726053	-0.0704244	Nonsignificant	None	2	Molecular Function:actin binding (GO:0003779),Biological Process:cytoskeleton organization (GO:0007010)	--	--	--	--	--	--
ENSMUSP00000022699.8	glial cell line derived neurotrophic factor family receptor alpha 2 [Source:MGI SymbolAcc:MGI:1195462]	Gfra2	0.980313	0.995779	0.964576	0.987863	1.03229	1.08305	0.947625	0.13446	-0.0776124	Nonsignificant	None	1	Molecular Function:receptor activity (GO:0004872)	--	--	--	--	--	--
ENSMUSP00000022704.7	integral membrane protein 2B [Source:MGI SymbolAcc:MGI:1309517]	Itm2b	1.07562	1.0526	1.10367	0.939073	0.992764	0.953836	1.11998	0.00609568	0.163473	Nonsignificant	None	--	--	integral membrane protein 2B	--	--	--	--	--
ENSMUSP00000022706.6	succinate-Coenzyme A ligase, ADP-forming, beta subunit [Source:MGI SymbolAcc:MGI:1306775]	Sucla2	0.980214	0.983687	0.971091	1.02494	0.953903	0.986268	0.989841	0.655644	-0.0147314	Nonsignificant	None	4	Molecular Function:catalytic activity (GO:0003824),Molecular Function:ATP binding (GO:0005524),Biological Process:metabolic process (GO:0008152),Molecular Function:metal ion binding (GO:0046872)	--	--	ko00020 Citrate cycle (TCA cycle) ko00640 Propanoate metabolism ko01100 Metabolic pathways ko01200 Carbon metabolism	Succinyl-CoA synthetase, beta subunit	C	Energy production and conversion ;
ENSMUSP00000022709.4	sprouty RTK signaling antagonist 2 [Source:MGI SymbolAcc:MGI:1345138]	Spry2	0.935679	0.958787	0.906388	0.992071	1.00305	1.05489	0.918308	0.0278842	-0.12295	Nonsignificant	None	7	Biological Process:multicellular organism development (GO:0007275),Biological Process:regulation of signal transduction (GO:0009966),Cellular Component:membrane (GO:0016020),Biological Process:regulation of cell proliferation (GO:0042127),Biological Process:regulation of cell differentiation (GO:0045595),Biological Process:negative regulation of Ras protein signal transduction (GO:0046580),Biolog…	protein sprouty homolog 2	--	ko05206 MicroRNAs in cancer	--	--	--
ENSMUSP00000022734.7	DnaJ heat shock protein family (Hsp40) member C3 [Source:MGI SymbolAcc:MGI:107373]	Dnajc3	1.08351	1.06881	1.01724	0.977922	0.980984	1.01045	1.06742	0.0419199	0.09413	Nonsignificant	None	1	Molecular Function:protein binding (GO:0005515)	DnaJ homolog subfamily C member 3	--	ko04141 Protein processing in endoplasmic reticulum ko05164 Influenza A	DnaJ-class molecular chaperone with C-terminal Zn finger domain	O	Posttranslational modification, protein turnover, chaperones ;
ENSMUSP00000022751.8	tetratricopeptide repeat domain 33 [Source:MGI SymbolAcc:MGI:1914765]	Ttc33	0.994237	0.960346	0.998902	0.964325	0.951955	1.06119	0.991945	0.837828	-0.0116679	Nonsignificant	None	1	Molecular Function:protein binding (GO:0005515)	--	--	--	Tetratricopeptide (TPR) repeat	R	General function prediction only ;
ENSMUSP00000022765.7	RAB2B, member RAS oncogene family [Source:MGI SymbolAcc:MGI:1923588]	Rab2b	0.916086	1.04744	0.941461	1.14159	1.07722	1.13344	0.866581	0.0296381	-0.206594	Nonsignificant	None	2	Molecular Function:GTP binding (GO:0005525),Biological Process:small GTPase mediated signal transduction (GO:0007264)	Ras-related protein Rab-2B	--	--	GTPase SAR1 family domain	R	General function prediction only ;
ENSMUSP00000022766.6	TOX high mobility group box family member 4 [Source:MGI SymbolAcc:MGI:1915389]	Tox4	1.14656	1.05691	0.991326	0.969914	1.05491	1.11659	1.017	0.788021	0.024313	Nonsignificant	None	--	--	--	--	--	--	--	--
ENSMUSP00000022787.6	solute carrier family 7 (cationic amino acid transporter, y+ system), member 8 [Source:MGI SymbolAcc:MGI:1355323]	Slc7a8	1.03591	0.988423	1.01316	1.11628	1.06643	1.06522	0.935208	0.0319132	-0.0966401	Nonsignificant	None	3	Biological Process:amino acid transmembrane transport (GO:0003333),Molecular Function:amino acid transmembrane transporter activity (GO:0015171),Cellular Component:membrane (GO:0016020)	solute carrier family 7 (L-type amino acid transporter), member 8	--	ko04974 Protein digestion and absorption	Amino acid transporter	E	Amino acid transport and metabolism ;
ENSMUSP00000022791.8	F-box protein 4 [Source:MGI SymbolAcc:MGI:2146220]	Fbxo4	0.957182	0.952575	0.95664	0.97313	0.993678	1.07824	0.94133	0.205091	-0.0872269	Nonsignificant	None	1	Molecular Function:protein binding (GO:0005515)	F-box protein 4	--	ko04120 Ubiquitin mediated proteolysis	--	--	--
ENSMUSP00000022803.4	proteasome (prosome, macropain) subunit, beta type 5 [Source:MGI SymbolAcc:MGI:1194513]	Psmb5	1.00357	0.983734	0.993067	1.00141	1.00673	1.03497	0.979379	0.153247	-0.0300612	Nonsignificant	None	4	Molecular Function:endopeptidase activity (GO:0004175),Molecular Function:threonine-type endopeptidase activity (GO:0004298),Cellular Component:proteasome core complex (GO:0005839),Biological Process:proteolysis involved in cellular protein catabolic process (GO:0051603)	20S proteasome subunit beta 5	3.4.25.1	ko03050 Proteasome	20S proteasome, alpha and beta subunits	O	Posttranslational modification, protein turnover, chaperones ;
ENSMUSP00000022816.8	SUB1 homolog, transcriptional regulator [Source:MGI SymbolAcc:MGI:104811]	Sub1	1.06065	0.985372	1.06725	0.948174	1.03056	0.941233	1.0662	0.17292	0.0924817	Nonsignificant	None	2	Molecular Function:DNA binding (GO:0003677),Molecular Function:transcription coactivator activity (GO:0003713)	--	--	--	--	--	--
ENSMUSP00000022821.6	dehydrogenase/reductase (SDR family) member 4 [Source:MGI SymbolAcc:MGI:90169]	Dhrs4	0.943841	1.01482	0.980519	1.03775	0.967769	0.988846	0.981572	0.562283	-0.026834	Nonsignificant	None	--	--	dehydrogenase/reductase SDR family member 4	1.1.-.-	ko00830 Retinol metabolism ko01100 Metabolic pathways ko04146 Peroxisome	NAD(P)-dependent dehydrogenase, short-chain alcohol dehydrogenase family	IQR	Lipid transport and metabolism ; Secondary metabolites biosynthesis, transport and catabolism ; General function prediction only ;
ENSMUSP00000022842.8	chaperonin containing Tcp1, subunit 5 (epsilon) [Source:MGI SymbolAcc:MGI:107185]	Cct5	0.992341	1.01158	1.00658	0.998627	0.99777	0.946123	1.0231	0.283151	0.0329506	Nonsignificant	None	3	Molecular Function:ATP binding (GO:0005524),Biological Process:protein folding (GO:0006457),Molecular Function:unfolded protein binding (GO:0051082)	T-complex protein 1 subunit epsilon	--	--	Chaperonin GroEL (HSP60 family)	O	Posttranslational modification, protein turnover, chaperones ;
ENSMUSP00000022849.5	threonyl-tRNA synthetase [Source:MGI SymbolAcc:MGI:106314]	Tars	1.02811	0.993358	1.01037	0.970441	1.00613	0.979368	1.02568	0.159957	0.036579	Nonsignificant	None	8	Molecular Function:nucleotide binding (GO:0000166),Molecular Function:aminoacyl-tRNA ligase activity (GO:0004812),Molecular Function:threonine-tRNA ligase activity (GO:0004829),Molecular Function:ATP binding (GO:0005524),Cellular Component:cytoplasm (GO:0005737),Biological Process:tRNA aminoacylation for protein translation (GO:0006418),Biological Process:threonyl-tRNA aminoacylation (GO:0006435)…	threonyl-tRNA synthetase	6.1.1.3	ko00970 Aminoacyl-tRNA biosynthesis	Threonyl-tRNA synthetase	J	Translation, ribosomal structure and biogenesis ;
ENSMUSP00000022865.9	metadherin [Source:MGI SymbolAcc:MGI:1914404]	Mtdh	1.01477	1.04324	0.965127	1.02547	1.04608	0.992293	0.986714	0.649707	-0.0192961	Nonsignificant	None	3	Biological Process:negative regulation of apoptotic process (GO:0043066),Biological Process:positive regulation of I-kappaB kinase/NF-kappaB signaling (GO:0043123),Biological Process:positive regulation of angiogenesis (GO:0045766)	--	--	--	--	--	--
ENSMUSP00000022881.7	reticulophagy regulator 1 [Source:MGI SymbolAcc:MGI:1913520]	Retreg1	0.971394	1.00045	0.915387	1.13724	1.08033	1.22845	0.837844	0.0201703	-0.255246	Nonsignificant	None	2	Cellular Component:integral component of endoplasmic reticulum membrane (GO:0030176),Biological Process:reticulophagy (GO:0061709)	--	--	--	--	--	--
ENSMUSP00000022901.9	ribonucleotide reductase M2 B (TP53 inducible) [Source:MGI SymbolAcc:MGI:2155865]	Rrm2b	1.06866	1.03741	1.08652	1.07515	1.12307	1.22055	0.933845	0.170075	-0.0987443	Nonsignificant	None	1	Biological Process:oxidation-reduction process (GO:0055114)	ribonucleoside-diphosphate reductase subunit M2	1.17.4.1	ko00230 Purine metabolism ko00240 Pyrimidine metabolism ko00480 Glutathione metabolism ko01100 Metabolic pathways ko04115 p53 signaling pathway	Ribonucleotide reductase beta subunit, ferritin-like domain	F	Nucleotide transport and metabolism ;
ENSMUSP00000022904.6	ATPase, H+ transporting, lysosomal V1 subunit C1 [Source:MGI SymbolAcc:MGI:1913585]	Atp6v1c1	0.970373	0.977709	1.002	0.986336	0.975262	0.957176	1.01073	0.460265	0.0153953	Nonsignificant	None	2	Molecular Function:hydrogen ion transmembrane transporter activity (GO:0015078),Biological Process:ATP hydrolysis coupled proton transport (GO:0015991)	V-type H+-transporting ATPase subunit C	--	ko00190 Oxidative phosphorylation ko01100 Metabolic pathways ko04145 Phagosome ko04150 mTOR signaling pathway ko04721 Synaptic vesicle cycle ko04966 Collecting duct acid secretion ko05323 Rheumatoid arthritis	--	--	--
ENSMUSP00000022925.8	eukaryotic translation initiation factor 3, subunit H [Source:MGI SymbolAcc:MGI:1915385]	Eif3h	0.98052	0.985024	0.973883	0.982174	1.00374	0.974986	0.992748	0.481149	-0.0105008	Nonsignificant	None	4	Molecular Function:translation initiation factor activity (GO:0003743),Molecular Function:protein binding (GO:0005515),Cellular Component:cytoplasm (GO:0005737),Cellular Component:eukaryotic translation initiation factor 3 complex (GO:0005852)	translation initiation factor 3 subunit H	--	ko03013 RNA transport ko05162 Measles	--	--	--
ENSMUSP00000022927.9	RAD21 cohesin complex component [Source:MGI SymbolAcc:MGI:108016]	Rad21	1.04618	1.04894	1.07349	0.933802	1.01915	0.968415	1.08463	0.0348936	0.117209	Nonsignificant	None	2	Cellular Component:nuclear chromosome (GO:0000228),Molecular Function:protein binding (GO:0005515)	cohesin complex subunit SCC1	--	ko04110 Cell cycle	Chromatin segregation and condensation protein Rec8/ScpA/Scc1, kleisin family	L	Replication, recombination and repair ;
ENSMUSP00000022946.5	reactive intermediate imine deaminase A homolog [Source:MGI SymbolAcc:MGI:1095401]	Rida	0.978388	0.979518	0.980083	1.12918	0.909226	0.891401	1.00279	0.974772	0.00402559	Nonsignificant	None	--	--	2-iminobutanoate/2-iminopropanoate deaminase	3.5.99.10	--	Enamine deaminase RidA, house cleaning of reactive enamine intermediates, YjgF/YER057c/UK114 family	V	Defense mechanisms ;
ENSMUSP00000022954.6	KH domain containing, RNA binding, signal transduction associated 3 [Source:MGI SymbolAcc:MGI:1313312]	Khdrbs3	1.03946	0.979515	0.994879	0.944812	0.980532	1.00024	1.03017	0.291112	0.0428856	Nonsignificant	None	2	Molecular Function:nucleic acid binding (GO:0003676),Molecular Function:RNA binding (GO:0003723)	KH domain-containing, RNA-binding, signal transduction-associated protein 3	--	--	--	--	--
ENSMUSP00000022960.2	eukaryotic translation initiation factor 3, subunit E [Source:MGI SymbolAcc:MGI:99257]	Eif3e	0.98657	0.988124	0.993844	0.955057	1.00666	0.997845	1.00303	0.869064	0.00436879	Nonsignificant	None	4	Molecular Function:translation initiation factor activity (GO:0003743),Molecular Function:protein binding (GO:0005515),Cellular Component:cytoplasm (GO:0005737),Cellular Component:eukaryotic translation initiation factor 3 complex (GO:0005852)	translation initiation factor 3 subunit E	--	ko03013 RNA transport ko05160 Hepatitis C	--	--	--
ENSMUSP00000022962.6	ER membrane protein complex subunit 2 [Source:MGI SymbolAcc:MGI:1913986]	Emc2	1.04783	0.979224	1.00678	0.980853	1.01457	1.05858	0.993394	0.83395	-0.00956248	Nonsignificant	None	1	Molecular Function:protein binding (GO:0005515)	--	--	--	Tetratricopeptide (TPR) repeat	R	General function prediction only ;
ENSMUSP00000022976.4	WASH complex subunit 5 [Source:MGI SymbolAcc:MGI:2146110]	Washc5	0.943609	1.01887	0.97613	0.813204	0.88249	0.801568	1.17673	0.0116021	0.234786	Nonsignificant	None	1	Cellular Component:WASH complex (GO:0071203)	WASH complex subunit strumpellin	--	ko04144 Endocytosis	--	--	--
ENSMUSP00000022980.3	NADH:ubiquinone oxidoreductase subunit B9 [Source:MGI SymbolAcc:MGI:1913468]	Ndufb9	1.15818	1.04868	0.976572	0.932831	1.00084	0.913115	1.11825	0.130454	0.161247	Nonsignificant	None	1	Cellular Component:mitochondrial respiratory chain complex I (GO:0005747)	NADH dehydrogenase (ubiquinone) 1 beta subcomplex subunit 9	--	ko00190 Oxidative phosphorylation ko01100 Metabolic pathways ko04723 Retrograde endocannabinoid signaling ko04932 Non-alcoholic fatty liver disease (NAFLD) ko05010 Alzheimer's disease ko05012 Parkinson's disease ko05016 Huntington's disease	--	--	--
ENSMUSP00000022993.5	Der1-like domain family, member 1 [Source:MGI SymbolAcc:MGI:1915069]	Derl1	1.13351	1.08346	1.09468	1.00032	1.00972	1.06412	1.07725	0.0340002	0.107358	Nonsignificant	None	--	--	Derlin-1	--	ko04141 Protein processing in endoplasmic reticulum ko05014 Amyotrophic lateral sclerosis (ALS)	--	--	--
ENSMUSP00000023007.5	adenylate cyclase 8 [Source:MGI SymbolAcc:MGI:1341110]	Adcy8	0.938982	0.921722	0.940202	1.01678	0.974246	0.922884	0.96122	0.246803	-0.0570611	Nonsignificant	None	6	Molecular Function:adenylate cyclase activity (GO:0004016),Cellular Component:plasma membrane (GO:0005886),Biological Process:cAMP biosynthetic process (GO:0006171),Biological Process:cyclic nucleotide biosynthetic process (GO:0009190),Molecular Function:phosphorus-oxygen lyase activity (GO:0016849),Biological Process:intracellular signal transduction (GO:0035556)	adenylate cyclase 8	4.6.1.1	ko00230 Purine metabolism ko01522 Endocrine resistance ko04015 Rap1 signaling pathway ko04020 Calcium signaling pathway ko04022 cGMP-PKG signaling pathway ko04024 cAMP signaling pathway ko04062 Chemokine signaling pathway ko04072 Phospholipase D signaling pathway ko04114 Oocyte meiosis ko04211 Longevity regulating pathway ko04213 Longevity regulating pathway - multiple species ko04261 Adrenergic …	Adenylate cyclase, class 3	T	Signal transduction mechanisms ;
ENSMUSP00000023008.9	ArfGAP with SH3 domain, ankyrin repeat and PH domain1 [Source:MGI SymbolAcc:MGI:1342335]	Asap1	0.991057	0.951713	0.930158	0.966454	0.990657	1.03978	0.958637	0.213848	-0.0609441	Nonsignificant	None	2	Molecular Function:GTPase activator activity (GO:0005096),Molecular Function:protein binding (GO:0005515)	Arf-GAP with SH3 domain, ANK repeat and PH domain-containing protein	--	ko04144 Endocytosis ko04666 Fc gamma R-mediated phagocytosis	Ankyrin repeat	T	Signal transduction mechanisms ;
ENSMUSP00000023019.5	tRNA 5-methylaminomethyl-2-thiouridylate methyltransferase [Source:MGI SymbolAcc:MGI:1919276]	Trmu	0.959374	0.871605	0.886161	1.00999	1.08839	0.994034	0.878648	0.0348697	-0.186642	Nonsignificant	None	2	Biological Process:tRNA processing (GO:0008033),Molecular Function:transferase activity (GO:0016740)	tRNA-5-taurinomethyluridine 2-sulfurtransferase	2.8.1.14	--	tRNA U34 2-thiouridine synthase MnmA/TrmU, contains the PP-loop ATPase domain	J	Translation, ribosomal structure and biogenesis ;
ENSMUSP00000023036.5	ring-box 1 [Source:MGI SymbolAcc:MGI:1891829]	Rbx1	1.0251	1.04799	0.995744	1.02008	1.07897	1.0396	0.977757	0.368717	-0.0324525	Nonsignificant	None	2	Molecular Function:protein binding (GO:0005515),Molecular Function:zinc ion binding (GO:0008270)	RING-box protein 1	--	ko03420 Nucleotide excision repair ko04066 HIF-1 signaling pathway ko04110 Cell cycle ko04114 Oocyte meiosis ko04120 Ubiquitin mediated proteolysis ko04141 Protein processing in endoplasmic reticulum ko04310 Wnt signaling pathway ko04350 TGF-beta signaling pathway ko04710 Circadian rhythm ko05200 Pathways in cancer ko05211 Renal cell carcinoma	--	--	--
ENSMUSP00000023043.2	adenylosuccinate lyase [Source:MGI SymbolAcc:MGI:103202]	Adsl	0.984382	1.03265	1.04195	1.02402	0.999044	0.964724	1.02383	0.392373	0.0339742	Nonsignificant	None	--	--	adenylosuccinate lyase	4.3.2.2	ko00230 Purine metabolism ko00250 Alanine, aspartate and glutamate metabolism ko01100 Metabolic pathways	Adenylosuccinate lyase	F	Nucleotide transport and metabolism ;
ENSMUSP00000023050.7	TGF-beta activated kinase 1/MAP3K7 binding protein 1 [Source:MGI SymbolAcc:MGI:1913763]	Tab1	1.04742	1.02794	1.11962	1.13205	1.09823	1.24316	0.919836	0.148252	-0.120552	Nonsignificant	None	3	Molecular Function:catalytic activity (GO:0003824),Molecular Function:protein serine/threonine phosphatase activity (GO:0004722),Biological Process:protein dephosphorylation (GO:0006470)	TAK1-binding protein 1	--	ko04010 MAPK signaling pathway ko04064 NF-kappa B signaling pathway ko04380 Osteoclast differentiation ko04620 Toll-like receptor signaling pathway ko04621 NOD-like receptor signaling pathway ko04668 TNF signaling pathway ko05140 Leishmaniasis ko05145 Toxoplasmosis ko05168 Herpes simplex infection ko05169 Epstein-Barr virus infection	--	--	--
[truncated: 5,175 more rows]
